# Supplementary material for: EasyAmplicon: An easy‐to‐use, open‐source, reproducible, and community‐based pipeline for amplicon data analysis in microbiome research
Source: Imeta. 2023 Jan 27;2(1):e83. doi: 10.1002/imt2.83 (PMC10989771; doi:10.1002/imt2.83)
Supplement: Supplementary file 1 — Supporting information. [file IMT2-2-e83-s001.xlsx]

## Sheet: T1
Table 1. Software and packages included in EasyAmplicon.
Software	Function in this pipeline	Website
Git for Windows	Provides Linux Shell like environment in windows	http://gitforwindows.org/
R	Interactive statistics and plotting language	https://www.r-project.org
RStudio	Integrated development environment for R and Shell	https://www.rstudio.com
VSEARCH	A fast, free, and cross-platform pipeline for amplicon sequencing analysis[23]	https://github.com/torognes/vsearch
USEARCH	Sequences process and calculate alpha and beta diversities[9]	http://www.drive5.com/usearch/
ggplot2	R package for data visualization[24]	https://github.com/tidyverse/ggplot2
vegan	R package for alpha and beta diversity analysis[25]	https://cran.r-project.org/package=vegan
ggraph	Create layout for tree map and circle packing chart	https://github.com/jokergoo/circlize
circlize	Circular visualization[26]	https://github.com/jokergoo/circlize

## Sheet: T2
Table 2. Summary of main visualization functions in EasyAmplicon.
Plot	Script	Description	Ref.
Box plot	alpha_boxplot.R	Boxplots showing data distribution in each group. Dots represent each sample and labeled letters indicate statistics significance among groups	[4]
Rarefaction curve	alpha_rare_curve.R	Richness of rarefied samples or groups from 1% to 100%	[4]
Venn diagram	sp_vennDiagram.sh	Plot common and unique elements of 2 to 5 groups in Venn diagram	[37]
Ordination scatter plot	beta_pcoa.R	Scatter plot showing principal coordinate analysis	[38]
	beta_cpcoa.R
Heatmap	sp_pheatmap.sh	Heatmap showing distance or similarity matrix, deferential abundance features	[34]
	compare_heatmap.sh
Stack plot	tax_stackplot.R	Stack plot for taxonomic and functional composition in each sample or group	[39]
Cricular plot	tax_circlize.R	Circular plot showing taxonomic composition	Chen feng, JGG
Circle packing chart	tax_maptree.R	Tree map showing taxonomy hierarchy relation and relative abundance	[40]
Volcano plot	compare_volcano.R	Scatter plot showing abundance and fold change between two groups	[34]
Manhattan plot	compare_manhattan.sh	Scatter plot showing taxonomy, abundance, and pattern between two groups	[41]

## Sheet: metadata
Metadata for each samples
SampleID	Group	Date	Site	CRA	CRR	BarcodeSequence	LinkerPrimerSequence	ReversePrimer	Batch	Species	Sequencing	Platform	latitude_longitude	Description
KO1	KO	2017-06-30	Chaoyang	CRA002352	CRR117575	ACGCTCGACA	AACMGGATTAGATACCCKG	ACGTCATCCCCACCTTCC	1	Arabidopsis thaliana	Novagene	HiSeq2500	39.59 N 116.22 E	Knock-out replicate 1
KO2	KO	2017-06-30	Chaoyang	CRA002352	CRR117576	ATCAGACACG	AACMGGATTAGATACCCKG	ACGTCATCCCCACCTTCC	1	Arabidopsis thaliana	Novagene	HiSeq2500	39.59 N 116.22 E	Knock-out replicate 2
KO3	KO	2017-07-02	Changping	CRA002352	CRR117577	ATATCGCGAG	AACMGGATTAGATACCCKG	ACGTCATCCCCACCTTCC	1	Arabidopsis thaliana	Novagene	HiSeq2500	40.10 N 116.42 E	Knock-out replicate 3
KO4	KO	2017-07-02	Changping	CRA002352	CRR117578	CACGAGACAG	AACMGGATTAGATACCCKG	ACGTCATCCCCACCTTCC	1	Arabidopsis thaliana	Novagene	HiSeq2500	40.10 N 116.42 E	Knock-out replicate 4
KO5	KO	2017-07-04	Haidian	CRA002352	CRR117579	CTCGCGTGTC	AACMGGATTAGATACCCKG	ACGTCATCCCCACCTTCC	1	Arabidopsis thaliana	Novagene	HiSeq2500	40.10 N 116.21 E	Knock-out replicate 5
KO6	KO	2017-07-04	Haidian	CRA002352	CRR117580	TAGTATCAGC	AACMGGATTAGATACCCKG	ACGTCATCCCCACCTTCC	1	Arabidopsis thaliana	Novagene	HiSeq2500	40.10 N 116.21 E	Knock-out replicate 6
OE1	OE	2017-06-30	Chaoyang	CRA002352	CRR117581	TCTCTATGCG	AACMGGATTAGATACCCKG	ACGTCATCCCCACCTTCC	1	Arabidopsis thaliana	Novagene	HiSeq2500	39.59 N 116.22 E	Over-expresion replicate 1
OE2	OE	2017-06-30	Chaoyang	CRA002352	CRR117582	TACTGAGCTA	AACMGGATTAGATACCCKG	ACGTCATCCCCACCTTCC	1	Arabidopsis thaliana	Novagene	HiSeq2500	39.59 N 116.22 E	Over-expresion replicate 2
OE3	OE	2017-07-02	Changping	CRA002352	CRR117583	CATAGTAGTG	AACMGGATTAGATACCCKG	ACGTCATCCCCACCTTCC	1	Arabidopsis thaliana	Novagene	HiSeq2500	40.10 N 116.42 E	Over-expresion replicate 3
OE4	OE	2017-07-02	Changping	CRA002352	CRR117584	CGAGAGATAC	AACMGGATTAGATACCCKG	ACGTCATCCCCACCTTCC	1	Arabidopsis thaliana	Novagene	HiSeq2500	40.10 N 116.42 E	Over-expresion replicate 4
OE5	OE	2017-07-04	Haidian	CRA002352	CRR117585	ATACGACGTA	AACMGGATTAGATACCCKG	ACGTCATCCCCACCTTCC	1	Arabidopsis thaliana	Novagene	HiSeq2500	40.10 N 116.21 E	Over-expresion replicate 5
OE6	OE	2017-07-04	Haidian	CRA002352	CRR117586	TCACGTACTA	AACMGGATTAGATACCCKG	ACGTCATCCCCACCTTCC	1	Arabidopsis thaliana	Novagene	HiSeq2500	40.10 N 116.21 E	Over-expresion replicate 6
WT1	WT	2017-06-30	Chaoyang	CRA002352	CRR117587	CGTCTAGTAC	AACMGGATTAGATACCCKG	ACGTCATCCCCACCTTCC	1	Arabidopsis thaliana	Novagene	HiSeq2500	39.59 N 116.22 E	Wild-type replicate 1
WT2	WT	2017-06-30	Chaoyang	CRA002352	CRR117588	TCTACGTAGC	AACMGGATTAGATACCCKG	ACGTCATCCCCACCTTCC	1	Arabidopsis thaliana	Novagene	HiSeq2500	39.59 N 116.22 E	Wild-type replicate 2
WT3	WT	2017-07-02	Changping	CRA002352	CRR117589	CACGCGAGTC	AACMGGATTAGATACCCKG	ACGTCATCCCCACCTTCC	1	Arabidopsis thaliana	Novagene	HiSeq2500	40.10 N 116.42 E	Wild-type replicate 3
WT4	WT	2017-07-02	Changping	CRA002352	CRR117590	ACGACTACAG	AACMGGATTAGATACCCKG	ACGTCATCCCCACCTTCC	1	Arabidopsis thaliana	Novagene	HiSeq2500	40.10 N 116.42 E	Wild-type replicate 4
WT5	WT	2017-07-04	Haidian	CRA002352	CRR117591	CGTAGACTAG	AACMGGATTAGATACCCKG	ACGTCATCCCCACCTTCC	1	Arabidopsis thaliana	Novagene	HiSeq2500	40.10 N 116.21 E	Wild-type replicate 5
WT6	WT	2017-07-04	Haidian	CRA002352	CRR117592	TACGAGTATG	AACMGGATTAGATACCCKG	ACGTCATCCCCACCTTCC	1	Arabidopsis thaliana	Novagene	HiSeq2500	40.10 N 116.21 E	Wild-type replicate 6

## Sheet: table
Features (OTUs/ASVs) table
#OTUID	KO1	KO2	KO3	KO4	KO5	KO6	OE1	OE2	OE3	OE4	OE5	OE6	WT1	WT2	WT3	WT4	WT5	WT6
ASV_2	671	412	864	793	1032	631	245	169	414	440	348	239	440	536	267	386	497	424
ASV_3	213	173	369	296	445	308	211	151	372	367	316	242	327	635	357	416	413	274
ASV_4	506	141	181	257	480	178	203	196	134	210	214	129	362	473	196	192	394	290
ASV_8	189	195	215	148	77	101	132	183	540	300	211	190	230	275	199	356	169	184
ASV_6	299	231	303	307	497	369	94	96	113	143	144	139	178	188	153	182	160	164
ASV_7	81	43	415	143	436	78	47	437	288	178	65	76	258	310	187	81	199	275
ASV_18	161	345	110	147	103	187	152	134	120	190	250	141	260	222	257	135	234	150
ASV_9	117	274	130	162	93	185	120	147	227	153	208	145	189	113	144	155	262	203
ASV_10	108	129	232	264	373	240	70	66	82	106	139	103	138	201	83	94	190	93
ASV_11	103	141	99	128	187	130	172	134	81	153	122	60	138	173	175	140	102	139
ASV_14	69	61	121	124	201	109	66	179	168	109	182	67	140	105	154	100	186	191
ASV_12	107	130	123	135	162	125	84	67	118	121	120	86	131	196	148	179	108	114
ASV_15	102	150	148	131	135	144	139	102	99	89	139	133	93	86	114	138	116	122
ASV_13	10	44	223	108	59	82	71	266	199	180	128	50	98	105	75	55	178	199
ASV_16	82	82	171	102	54	73	68	93	218	113	79	57	159	115	81	114	287	128
ASV_17	162	102	129	161	158	211	56	42	78	76	87	58	121	98	102	110	102	93
ASV_28	107	115	27	174	46	75	63	110	44	89	96	70	140	149	78	115	165	85
ASV_20	60	145	27	102	67	61	27	57	14	71	42	38	83	100	31	39	575	45
ASV_30	81	78	53	49	29	67	105	67	72	61	92	100	76	77	110	102	75	122
ASV_23	45	46	397	24	8	19	107	61	31	66	67	50	54	11	99	86	75	132
ASV_21	46	119	73	44	38	48	75	71	61	54	77	71	75	110	64	94	141	73
ASV_1276	63	81	111	93	85	82	88	65	49	65	68	82	55	68	79	52	57	67
ASV_29	68	59	57	108	22	94	63	85	84	78	91	57	86	73	70	64	89	43
ASV_22	60	55	181	168	148	80	38	26	47	31	43	53	40	93	39	76	43	44
ASV_113	26	33	7	444	189	10	39	59	26	64	30	32	110	15	40	43	26	66
ASV_26	62	67	50	135	15	8	65	97	100	40	67	46	155	27	52	34	4	224
ASV_24	42	153	165	37	65	103	27	29	22	46	66	15	60	76	43	177	51	46
ASV_31	41	35	125	74	124	74	48	57	27	53	65	29	58	83	33	66	112	70
ASV_27	60	83	66	41	53	76	104	46	51	43	62	78	67	60	73	69	44	82
ASV_34	76	51	57	48	30	59	80	55	46	66	58	83	65	71	82	46	46	71
ASV_33	64	35	44	67	78	95	55	37	72	105	51	36	59	75	63	48	46	53
ASV_35	30	78	36	76	10	21	60	35	47	70	62	34	104	122	80	85	78	44
ASV_36	57	30	30	89	69	113	24	14	98	61	39	31	87	120	48	57	55	33
ASV_41	69	59	71	84	152	81	29	47	41	41	46	34	30	63	35	58	42	56
ASV_37	46	32	42	23	50	37	72	46	42	42	73	71	44	73	99	64	76	85
ASV_173	39	44	67	49	83	63	34	34	50	50	61	46	55	67	69	73	56	73
ASV_38	86	56	60	105	114	142	16	15	42	22	46	33	46	51	33	52	52	42
ASV_40	41	43	17	23	15	50	181	74	103	105	43	192	21	9	23	13	8	25
ASV_42	46	20	22	82	50	67	12	12	68	51	32	45	74	206	21	45	54	31
ASV_39	36	84	96	38	69	42	30	46	32	39	54	33	40	78	58	73	17	61
ASV_70	29	34	113	56	135	63	29	47	14	49	66	31	35	23	27	41	86	41
ASV_47	50	49	63	60	68	74	40	36	42	35	48	35	39	45	48	57	46	57
ASV_68	55	46	79	61	94	66	30	29	22	30	51	42	49	52	31	36	32	55
ASV_45	60	37	84	81	142	55	19	11	38	32	34	17	46	72	22	20	55	30
ASV_44	34	79	72	47	71	27	30	32	33	21	45	41	62	43	47	100	29	35
ASV_54	41	23	46	126	81	100	14	6	42	18	23	21	56	76	28	45	39	43
ASV_52	29	43	74	26	24	34	39	44	65	29	58	34	39	83	47	40	44	70
ASV_46	45	19	59	43	66	36	60	54	44	40	65	74	18	21	37	46	59	34
ASV_43	1	11	1	15	49	2	17	93	4	45	54	34	300	16	7	15	90	43
ASV_48	38	37	26	47	17	38	57	36	64	49	54	36	39	53	41	52	47	59
ASV_51	37	74	71	18	17	35	43	35	27	19	30	42	57	23	49	89	53	57
ASV_50	38	70	55	48	23	36	41	49	41	35	49	25	34	26	48	55	32	61
ASV_53	15	16	34	14	129	20	77	51	24	37	31	12	66	29	48	42	26	87
ASV_49	57	37	223	3	15	27	10	11	135	116	11	5	14	18	25	8	19	9
ASV_55	47	103	39	31	62	52	50	49	18	42	32	40	35	9	27	11	43	32
ASV_58	45	35	47	64	65	41	35	30	12	42	38	22	33	32	32	22	30	34
ASV_62	32	41	37	46	44	38	30	48	37	23	53	18	34	40	34	27	40	29
ASV_67	27	27	67	55	79	56	21	23	22	22	26	30	21	43	14	32	38	39
ASV_56	6	18	33	31	32	21	40	13	30	36	37	25	35	80	64	43	48	35
ASV_63	12	11	9	14	27	14	54	38	27	161	40	128	12	6	3	13	36	18
ASV_61	27	39	13	21	14	12	66	46	39	38	42	50	45	27	38	34	20	27
ASV_59	27	36	46	53	75	50	19	18	28	25	19	16	29	29	21	32	35	36
ASV_60	23	28	23	24	66	24	48	30	19	40	20	12	36	51	37	40	20	46
ASV_76	43	28	27	21	18	20	35	26	31	32	36	37	24	33	59	48	24	38
ASV_66	29	35	48	48	43	45	22	15	21	21	28	16	30	44	25	27	56	19
ASV_73	37	21	15	27	11	33	17	24	22	23	30	26	12	41	35	104	32	28
ASV_456	22	31	34	24	11	21	17	23	36	23	24	15	49	31	33	25	60	56
ASV_69	29	35	37	32	34	30	34	31	15	24	47	17	23	24	31	23	36	28
ASV_82	29	48	35	31	56	50	20	5	28	26	28	27	19	24	16	31	29	19
ASV_72	40	25	44	83	40	72	12	7	16	14	16	17	18	23	15	28	25	20
ASV_93	12	5	12	11	63	11	21	126	5	26	67	14	2	9	39	8	50	32
ASV_71	29	15	17	31	30	126	20	7	27	20	24	32	19	19	31	19	17	29
ASV_74	27	33	39	21	34	25	39	21	28	19	36	23	15	28	50	11	19	29
ASV_77	22	14	38	23	28	21	13	11	21	16	20	36	16	64	15	94	16	19
ASV_75	14	27	49	32	56	35	9	21	26	9	55	13	27	22	24	24	19	23
ASV_83	19	44	19	0	3	122	32	5	12	54	10	13	73	0	13	24	10	17
ASV_84	22	8	28	32	30	23	11	13	46	27	19	21	25	38	29	28	31	37
ASV_81	29	15	19	27	45	11	12	34	14	27	80	29	18	7	42	20	18	18
ASV_79	35	16	13	34	43	61	4	7	32	13	9	20	30	56	17	21	22	22
ASV_78	24	22	12	14	45	22	26	16	20	15	18	25	24	13	32	61	37	28
ASV_80	31	24	27	30	19	23	14	17	4	14	44	22	3	0	46	39	41	48
ASV_88	33	49	7	6	2	145	14	16	13	34	14	27	22	4	37	18	1	3
ASV_86	24	33	4	13	4	17	22	49	11	7	14	21	36	38	42	21	56	22
ASV_89	21	26	13	18	9	25	38	21	14	29	29	20	11	35	26	29	26	35
ASV_97	12	24	18	26	45	25	27	16	15	16	16	18	23	19	31	30	22	30
ASV_90	15	35	19	36	24	68	14	6	30	11	17	15	14	12	24	18	42	10
ASV_92	58	23	29	37	1	15	33	31	54	45	28	8	4	6	0	29	6	2
ASV_855	19	10	16	9	15	23	17	47	62	38	26	15	22	23	16	26	5	14
ASV_91	8	36	1	53	4	27	28	13	17	22	23	11	21	53	18	37	15	14
ASV_94	2	5	24	23	24	14	11	28	8	9	28	13	17	17	8	19	66	82
ASV_100	22	34	4	6	10	22	43	20	27	23	23	38	19	12	28	16	22	27
ASV_106	3	9	23	44	51	10	21	14	9	20	18	8	30	52	19	27	21	14
ASV_109	23	18	34	24	36	29	9	8	18	20	20	31	22	22	20	22	24	10
ASV_118	23	18	29	24	42	14	16	15	13	16	24	17	18	22	22	27	27	23
ASV_410	6	19	48	23	31	17	15	30	11	24	32	7	14	13	19	13	37	30
ASV_95	23	21	46	32	43	26	17	11	18	15	23	14	9	14	9	19	24	21
ASV_98	19	5	10	20	107	11	6	23	7	44	30	18	14	1	12	20	14	23
ASV_112	20	15	12	8	6	5	5	12	93	59	13	15	34	10	20	28	7	11
ASV_110	10	36	16	24	22	10	26	16	18	27	18	27	19	18	25	15	19	25
ASV_102	27	11	33	14	67	20	17	5	18	11	12	11	13	43	7	11	25	25
ASV_96	18	8	7	7	123	8	23	34	11	9	8	6	19	10	28	15	18	16
ASV_101	18	11	24	21	40	14	12	17	21	32	31	29	13	23	16	16	16	12
ASV_288	8	26	33	11	12	52	6	28	8	27	24	34	7	5	17	39	9	15
ASV_108	22	21	19	29	31	33	15	12	18	8	27	15	18	20	10	12	31	15
ASV_111	10	7	7	6	3	5	33	19	40	32	22	14	30	40	28	32	19	9
ASV_99	17	20	25	31	24	31	23	14	13	10	19	23	12	13	23	19	15	20
ASV_105	13	9	12	30	11	21	10	8	38	28	14	8	46	39	13	19	17	14
ASV_186	19	33	11	22	8	16	19	25	20	18	18	14	11	21	18	38	10	29
ASV_736	16	16	26	34	22	27	8	13	19	13	13	19	18	16	10	32	32	15
ASV_282	15	33	17	19	7	14	23	28	20	14	21	30	26	6	22	17	15	20
ASV_103	8	3	18	21	110	26	1	39	1	10	12	10	1	4	14	12	17	36
ASV_415	16	25	13	21	6	11	29	32	22	11	28	12	27	15	23	11	12	27
ASV_129	16	26	10	16	8	17	24	24	27	15	15	21	21	17	25	20	15	21
ASV_119	13	17	24	14	17	11	16	32	18	13	11	25	21	11	27	11	24	32
ASV_115	11	22	16	6	16	8	25	15	19	28	14	21	13	31	22	22	17	29
ASV_107	18	18	3	31	27	53	11	7	19	9	12	15	31	18	15	10	16	13
ASV_125	14	10	27	12	7	9	29	17	16	13	23	21	17	32	15	20	20	22
ASV_114	10	35	4	38	3	26	1	2	1	1	8	166	0	9	6	0	2	7
ASV_126	5	44	27	29	3	8	20	28	13	14	31	4	11	30	16	8	5	22
ASV_577	18	22	17	23	7	21	23	22	12	12	18	26	10	14	29	11	15	16
ASV_116	14	31	30	32	24	22	8	9	15	14	8	14	12	10	17	22	15	14
ASV_152	17	10	16	14	16	20	10	10	14	11	15	21	17	21	28	23	21	21
ASV_124	19	20	28	23	22	22	14	13	13	7	15	4	19	14	20	14	16	18
ASV_128	25	18	13	28	15	24	9	12	20	12	12	20	15	16	17	13	18	11
ASV_121	20	12	11	10	14	33	11	9	14	27	20	25	10	16	14	9	33	8
ASV_179	5	8	22	124	19	8	13	8	7	4	10	8	5	8	7	13	12	10
ASV_843	20	20	26	18	9	24	11	10	21	11	15	6	21	12	10	14	22	20
ASV_153	12	39	15	21	13	9	13	11	9	14	12	20	26	15	16	26	3	6
ASV_134	14	24	9	24	16	15	12	11	8	19	17	10	13	19	12	27	18	11
ASV_120	15	15	16	9	4	15	25	20	14	11	19	33	12	15	15	8	17	14
ASV_127	14	7	47	12	7	11	20	5	7	14	16	14	18	18	18	9	10	28
ASV_130	14	17	14	13	7	9	26	11	14	12	14	15	14	18	28	13	16	20
ASV_132	17	24	12	24	19	13	14	4	12	11	23	11	15	13	19	12	16	13
ASV_123	7	29	9	18	3	46	8	4	11	15	10	8	5	10	35	8	9	35
ASV_1396	11	26	12	12	4	10	25	18	14	15	13	17	17	13	13	12	19	14
ASV_139	15	17	32	6	7	7	14	13	17	4	13	19	13	14	18	22	13	16
ASV_142	20	23	18	5	9	13	15	8	17	10	19	22	12	7	19	14	7	22
ASV_140	14	13	12	20	33	19	13	13	7	12	11	6	6	17	20	15	21	7
ASV_925	5	8	28	51	14	27	22	13	4	17	4	8	5	3	19	23	2	6
ASV_161	15	22	25	8	23	17	25	7	12	12	20	14	5	9	9	14	5	13
ASV_143	16	5	6	11	23	9	18	12	14	18	13	13	9	10	22	30	14	10
ASV_141	10	4	46	9	25	11	6	18	7	12	19	7	2	6	6	18	32	13
ASV_266	19	16	9	3	13	16	29	16	16	13	19	32	5	3	9	7	11	12
ASV_146	12	2	13	10	4	11	10	5	16	10	12	11	13	26	24	31	19	18
ASV_148	3	13	9	25	32	4	6	10	4	12	8	7	16	9	15	13	32	26
ASV_347	16	12	20	11	20	36	11	19	6	10	17	14	7	11	9	5	8	10
ASV_144	19	10	2	4	5	6	10	12	22	16	17	13	14	5	35	18	20	13
ASV_168	1	1	0	210	0	1	3	9	2	4	0	7	0	1	0	1	1	0
ASV_172	14	17	28	13	3	18	22	9	15	15	10	18	12	9	15	7	7	9
ASV_283	14	12	31	10	36	16	9	27	8	3	8	5	6	9	18	9	13	7
ASV_149	9	22	8	8	13	19	8	7	12	20	4	5	16	7	35	16	19	12
ASV_147	28	22	22	22	25	23	1	6	6	13	4	3	10	19	6	7	5	14
ASV_160	5	16	10	14	7	11	11	15	14	12	21	21	14	9	12	15	14	15
ASV_136	14	7	11	13	22	11	10	6	12	17	11	7	21	21	9	9	18	15
ASV_154	3	6	1	1	2	0	7	18	8	10	7	2	2	2	16	121	26	1
ASV_156	10	10	6	7	4	9	34	14	19	30	17	49	4	3	8	2	3	4
ASV_162	14	20	10	4	2	9	28	9	19	8	15	26	19	4	15	6	9	16
ASV_155	17	10	5	15	15	15	15	15	10	22	10	8	17	10	12	11	16	8
ASV_150	16	15	8	12	5	15	17	9	14	17	13	9	3	13	18	7	11	28
ASV_151	13	2	3	6	3	0	32	19	15	17	16	10	9	17	20	23	8	16
ASV_157	15	22	20	5	8	28	16	8	3	7	14	7	8	14	7	13	24	10
ASV_164	3	11	72	21	8	17	17	8	11	7	6	1	4	10	11	4	8	10
ASV_165	12	10	17	8	5	12	19	12	15	14	11	16	6	16	17	15	3	18
ASV_166	30	26	2	10	7	8	17	10	17	17	9	8	14	9	16	9	4	13
ASV_969	14	20	67	9	13	13	7	13	6	9	5	9	4	10	7	9	2	9
ASV_188	23	12	18	21	16	17	7	4	18	7	4	5	23	11	9	5	16	8
ASV_159	14	18	8	28	2	8	15	20	11	6	6	8	11	7	15	12	8	23
ASV_170	10	17	14	24	23	16	10	5	15	8	11	10	10	9	8	13	11	5
ASV_167	7	20	10	4	5	11	9	15	21	10	11	8	10	10	24	20	11	12
ASV_183	14	4	16	13	16	32	9	3	11	9	14	13	3	18	7	12	15	9
ASV_174	12	13	8	2	4	10	17	14	10	13	12	19	14	13	17	17	9	12
ASV_192	11	1	24	6	35	14	8	13	3	4	7	2	27	6	8	11	22	13
ASV_474	8	18	26	5	0	6	3	11	50	10	8	7	6	9	10	14	19	4
ASV_605	5	25	12	9	3	9	14	21	9	9	9	32	7	3	10	14	17	6
ASV_965	9	16	9	7	5	12	14	14	14	17	5	15	12	5	25	10	5	19
ASV_158	11	4	2	6	17	10	25	16	4	10	7	9	28	18	13	5	5	22
ASV_213	14	20	10	24	18	16	12	12	4	8	8	12	9	6	9	11	9	9
ASV_169	2	52	0	6	12	4	16	14	8	4	2	13	24	5	28	6	7	7
ASV_251	15	14	8	10	10	14	10	13	10	6	14	7	8	21	12	24	6	7
ASV_535	10	41	5	3	3	9	6	9	5	8	14	18	34	6	9	6	12	10
ASV_668	15	7	2	5	12	13	17	8	5	15	18	9	11	20	17	14	14	6
ASV_236	11	15	8	7	8	16	13	11	16	9	15	12	15	11	15	9	4	12
ASV_1153	12	13	14	8	15	13	14	10	9	9	10	9	11	9	11	13	13	13
ASV_180	38	6	14	10	40	37	2	3	6	5	7	0	9	7	5	5	5	7
ASV_185	6	12	7	8	3	5	16	11	11	13	6	9	26	11	12	7	27	16
ASV_171	6	46	15	2	1	8	6	1	31	2	1	30	19	11	0	8	0	16
ASV_176	7	9	26	22	21	12	7	3	17	11	9	5	8	8	10	12	9	7
ASV_225	8	15	19	4	2	4	14	16	8	11	10	7	10	16	19	17	2	19
ASV_187	8	15	8	7	10	6	5	23	15	9	15	12	13	17	9	14	8	6
ASV_163	0	11	0	0	0	1	2	1	7	121	5	3	10	5	7	22	1	3
ASV_200	12	12	4	8	14	11	22	11	5	7	12	17	5	3	16	9	11	14
ASV_202	10	13	25	1	10	5	6	12	6	13	12	7	20	4	23	13	4	8
ASV_181	7	20	4	6	21	19	10	9	2	19	7	5	10	9	10	9	11	13
ASV_322	4	14	11	14	7	6	13	19	5	11	6	13	18	7	11	10	15	4
ASV_246	16	8	3	3	6	22	32	6	6	7	17	21	5	7	6	6	10	6
ASV_216	2	6	10	14	23	8	7	6	5	12	10	2	9	39	5	6	17	5
ASV_218	6	3	10	33	12	6	1	3	36	14	1	2	11	15	5	2	19	5
ASV_175	12	11	5	13	5	16	8	12	11	8	27	10	13	10	1	8	8	5
ASV_190	18	8	16	24	11	28	2	2	4	6	8	14	8	6	6	7	11	4
ASV_193	5	0	7	14	2	3	18	8	11	6	3	22	28	28	10	6	7	4
ASV_195	9	7	8	10	1	7	23	1	15	6	11	17	7	9	12	14	7	16
ASV_197	11	12	32	32	4	14	13	8	3	6	7	3	2	4	9	12	2	6
ASV_201	11	4	10	13	24	13	7	10	12	11	3	6	6	6	7	12	12	6
ASV_204	0	4	0	6	12	5	5	37	4	26	13	29	0	2	8	5	7	9
ASV_211	6	12	0	61	7	13	2	7	4	4	5	6	5	4	26	3	0	7
ASV_184	24	3	6	1	11	5	7	38	2	31	12	9	1	8	4	0	5	4
ASV_189	27	10	13	7	34	10	5	2	4	7	3	3	11	7	6	4	4	14
ASV_206	8	11	15	14	6	8	9	11	6	12	6	10	9	3	15	10	9	9
ASV_208	13	10	13	16	10	11	9	14	5	9	8	3	10	8	2	9	9	11
ASV_215	9	6	2	3	9	7	5	2	9	7	1	0	49	5	4	10	29	13
ASV_210	12	18	7	11	3	8	14	10	9	12	9	14	10	3	7	11	3	8
ASV_191	6	5	0	3	0	5	10	8	11	15	22	6	12	25	11	19	4	6
ASV_234	3	9	17	5	20	13	7	9	3	13	9	4	11	20	5	6	13	1
ASV_220	5	16	8	7	7	11	13	11	5	6	10	6	4	6	11	14	5	22
ASV_207	7	18	6	25	2	18	10	9	10	5	11	6	5	9	9	7	5	4
ASV_209	5	24	12	9	11	11	11	6	6	3	9	8	6	4	8	10	10	13
ASV_212	12	23	4	12	3	3	10	20	8	7	15	7	16	3	9	8	2	4
ASV_224	17	13	8	5	8	7	7	5	9	8	8	6	9	12	9	17	9	8
ASV_718	7	12	2	9	10	9	16	9	8	12	9	22	5	7	3	7	8	9
ASV_249	5	3	1	6	5	1	6	30	20	40	4	3	9	6	7	5	2	9
ASV_253	5	12	25	2	2	6	14	9	11	3	9	13	5	3	12	5	12	12
ASV_247	14	37	5	4	1	9	8	21	7	6	4	7	9	9	7	4	3	4
ASV_214	6	6	3	0	2	13	10	10	6	4	5	9	16	0	3	13	32	20
ASV_268	7	8	9	12	9	10	7	12	5	6	11	9	10	9	6	6	9	13
ASV_303	3	1	2	3	23	2	7	3	17	4	36	3	24	2	21	4	1	2
ASV_359	14	13	7	10	10	12	10	7	9	6	10	12	8	6	8	5	7	4
ASV_240	7	6	7	8	15	15	6	5	21	6	2	6	16	10	6	4	12	5
ASV_261	7	4	6	6	3	8	14	10	12	14	14	13	7	5	12	6	4	12
ASV_1127	9	10	7	10	3	8	12	5	10	7	12	19	8	10	4	5	7	10
ASV_232	5	0	1	1	0	4	19	10	14	12	11	9	11	18	9	11	11	9
ASV_285	15	8	6	20	14	13	7	8	9	7	8	8	6	4	3	4	9	6
ASV_313	14	7	2	11	1	8	14	13	6	8	10	16	8	8	8	6	5	10
ASV_198	8	17	2	7	12	4	6	5	7	9	6	8	11	5	15	9	10	13
ASV_217	4	4	5	4	2	1	8	5	13	13	7	12	8	19	14	14	15	5
ASV_250	6	9	6	12	5	3	12	6	17	8	6	15	8	7	11	4	4	14
ASV_199	8	6	11	6	15	9	4	4	7	4	11	3	12	19	6	9	10	8
ASV_219	12	6	17	12	13	5	5	4	15	6	5	8	10	9	5	10	8	2
ASV_229	9	11	8	4	13	12	5	4	8	7	9	10	10	12	10	10	8	2
ASV_272	8	9	6	8	6	3	9	4	6	4	13	8	9	8	17	5	16	13
ASV_270	11	9	10	3	2	8	6	14	14	3	8	18	16	3	4	12	2	7
ASV_331	9	7	12	11	13	20	6	4	3	9	8	6	9	6	4	9	8	6
ASV_221	38	0	1	3	40	0	5	1	4	0	1	5	5	1	32	8	1	4
ASV_223	7	9	8	6	2	6	15	7	2	8	15	8	4	11	10	9	11	11
ASV_239	8	12	16	6	31	7	8	10	4	5	3	3	6	9	4	5	6	6
ASV_252	12	6	1	1	3	7	16	12	11	23	11	32	1	1	5	3	0	4
ASV_344	12	13	1	10	6	6	15	15	8	8	6	13	8	4	9	7	4	4
ASV_1311	6	13	10	11	10	20	10	6	7	3	10	5	5	7	8	6	6	4
ASV_241	14	10	13	5	3	6	13	3	2	13	13	8	3	8	14	7	4	8
ASV_280	2	13	10	9	3	4	16	5	10	6	9	10	12	3	11	12	7	5
ASV_369	6	5	12	10	9	7	10	7	2	10	12	6	6	8	5	8	17	7
ASV_237	15	10	14	13	10	23	5	1	7	3	3	2	6	9	5	6	6	7
ASV_271	9	5	4	2	2	7	4	20	9	10	14	15	8	3	5	16	3	9
ASV_406	4	9	14	12	5	7	8	9	11	1	7	6	8	11	13	5	7	8
ASV_242	8	6	3	5	9	5	8	2	4	5	9	10	11	7	16	6	19	11
ASV_248	2	15	6	10	3	4	8	8	9	9	9	12	7	9	6	6	15	6
ASV_245	3	8	2	5	5	4	5	3	4	1	26	6	36	8	8	4	8	7
ASV_260	13	4	41	2	2	3	8	12	12	5	4	11	6	2	4	1	1	12
ASV_255	2	5	13	23	8	7	11	5	1	4	4	9	4	15	10	7	6	8
ASV_469	12	1	4	8	4	5	4	5	14	15	6	8	3	15	18	13	2	5
ASV_227	3	15	0	0	21	25	2	22	3	4	3	2	2	15	14	6	1	3
ASV_265	5	7	13	13	11	7	12	4	5	4	9	6	5	7	7	6	8	12
ASV_273	6	10	8	11	36	6	3	1	7	1	10	4	18	6	7	4	2	1
ASV_243	10	1	17	2	1	6	5	4	8	10	17	7	6	10	11	6	7	12
ASV_256	8	22	7	4	2	4	6	9	5	14	6	6	13	6	5	11	7	5
ASV_263	11	5	7	5	6	1	11	4	7	8	7	15	10	9	12	8	4	10
ASV_257	8	9	7	10	5	15	3	3	7	4	9	12	11	10	13	4	2	6
ASV_277	8	13	6	10	4	9	8	10	6	7	8	6	5	7	4	11	8	8
ASV_310	12	9	9	10	22	5	2	7	3	8	9	6	9	6	4	2	7	8
ASV_1027	8	17	10	4	5	4	9	18	2	5	7	8	8	1	11	8	6	5
ASV_317	7	7	12	1	9	11	11	6	6	7	6	8	4	4	17	9	2	9
ASV_262	4	12	7	3	2	1	2	2	44	5	9	4	2	4	2	4	17	11
ASV_318	3	11	9	3	2	2	11	10	13	5	8	6	7	5	7	15	10	8
ASV_319	3	2	3	4	3	12	1	5	10	14	4	17	14	2	6	16	11	8
ASV_345	18	0	0	12	6	3	24	6	10	11	12	11	5	2	1	6	3	5
ASV_486	7	8	7	6	6	7	11	8	6	10	11	8	8	6	12	1	7	5
ASV_744	13	9	6	6	2	11	7	4	6	2	9	9	2	4	8	16	10	10
ASV_258	9	4	10	13	13	12	0	7	5	5	9	4	2	17	5	3	10	5
ASV_278	3	5	9	8	3	6	9	4	9	6	8	7	5	7	8	12	11	13
ASV_315	11	7	13	22	16	4	9	10	0	3	4	7	5	2	8	4	6	2
ASV_233	25	6	1	0	12	2	13	6	9	12	4	15	4	0	13	2	2	5
ASV_286	8	10	5	4	1	6	10	11	13	5	8	5	8	5	11	7	6	8
ASV_360	6	4	5	12	11	10	2	2	12	7	10	3	5	10	7	8	11	6
ASV_254	10	8	5	9	11	11	6	4	4	7	6	8	7	7	3	8	10	6
ASV_259	6	8	8	5	6	3	6	9	6	4	5	8	22	9	9	9	1	5
ASV_274	14	5	11	10	16	5	2	4	1	5	10	7	5	7	5	9	4	9
ASV_298	9	7	4	6	6	5	7	11	3	7	15	7	6	13	9	4	7	3
ASV_893	12	10	4	11	12	4	9	7	7	7	4	7	11	5	7	4	5	3
ASV_244	9	4	4	2	3	3	7	9	5	9	12	8	11	11	9	4	12	6
ASV_279	7	15	24	8	13	13	1	4	2	6	6	1	3	1	7	5	5	7
ASV_723	14	5	9	9	3	13	8	10	5	6	6	6	5	0	11	12	2	4
ASV_293	3	10	26	0	0	12	0	2	2	10	2	5	3	21	7	17	5	1
ASV_300	3	6	3	7	18	8	3	10	12	8	2	12	8	2	10	4	2	7
ASV_327	5	7	4	7	1	1	22	9	7	7	7	6	5	16	5	9	3	4
ASV_357	8	4	10	8	12	31	4	3	1	4	7	7	9	8	5	2	0	2
ASV_228	6	2	11	5	6	2	12	5	9	12	9	4	4	3	9	6	1	18
ASV_287	15	5	3	1	6	3	6	3	9	7	6	14	8	4	4	14	6	9
ASV_302	7	10	0	1	0	6	5	10	21	12	3	11	5	0	3	0	3	26
ASV_572	4	15	1	4	10	4	6	7	3	6	10	7	6	11	9	7	7	6
ASV_264	3	5	6	4	11	1	3	2	9	6	3	6	9	23	5	6	8	12
ASV_301	4	4	12	9	7	9	9	4	6	1	13	9	3	12	7	11	1	1
ASV_374	1	19	5	3	6	17	5	5	3	6	3	7	0	3	3	25	4	7
ASV_459	1	16	7	5	1	2	5	8	4	11	4	7	10	5	12	2	9	13
ASV_491	9	10	2	1	11	6	15	10	12	5	7	1	3	3	3	17	7	0
ASV_284	6	4	6	8	17	8	4	4	6	5	6	3	8	11	9	4	7	5
ASV_419	9	14	3	7	6	7	10	5	12	5	2	12	3	4	4	7	6	5
ASV_496	7	12	2	4	2	18	13	8	7	6	2	7	4	2	2	4	11	10
ASV_290	12	5	5	10	1	2	5	4	3	8	12	1	2	9	17	9	8	7
ASV_306	9	9	5	3	5	16	9	3	0	3	3	14	4	8	4	6	5	14
ASV_520	4	9	8	4	3	1	7	15	8	9	15	4	4	2	9	8	7	3
ASV_276	9	13	3	8	9	7	7	3	10	2	5	2	10	8	5	6	3	9
ASV_336	4	9	22	4	7	6	3	8	7	7	3	4	4	7	7	7	6	4
ASV_362	3	7	3	4	5	7	5	9	6	6	6	7	14	9	5	15	3	5
ASV_267	7	7	2	5	0	8	7	10	9	3	10	9	3	3	12	11	4	8
ASV_275	6	2	7	9	6	7	9	9	4	5	8	9	9	7	6	4	7	4
ASV_312	6	9	15	3	0	0	17	1	6	6	7	3	0	14	2	14	4	11
ASV_329	6	3	11	11	3	10	5	1	6	3	9	8	10	7	4	5	8	8
ASV_346	8	10	2	8	8	10	2	4	7	5	7	12	8	7	8	3	6	3
ASV_930	8	17	12	9	9	4	4	3	7	3	5	1	9	6	7	4	4	5
ASV_332	8	8	18	8	3	13	3	4	6	5	5	4	6	4	11	4	4	2
ASV_350	10	13	7	3	7	16	6	2	5	2	4	4	2	10	7	4	9	5
ASV_592	7	4	2	3	2	5	17	8	5	5	11	11	8	9	5	7	4	3
ASV_299	7	5	5	1	1	7	6	16	5	6	8	12	2	9	7	10	3	5
ASV_269	10	4	5	4	3	7	7	21	4	6	4	8	5	3	2	5	5	11
ASV_307	2	8	7	10	8	8	5	5	2	10	3	5	3	4	15	5	6	8
ASV_499	5	6	2	3	8	4	4	10	3	3	1	7	1	3	49	1	0	4
ASV_311	4	6	28	6	6	4	2	7	3	8	4	6	4	5	3	9	3	5
ASV_433	4	8	10	7	4	5	2	9	7	2	5	4	5	5	25	7	2	2
ASV_328	20	1	32	3	1	2	1	3	4	4	6	11	1	4	6	11	1	1
ASV_378	5	10	1	6	0	2	7	14	16	15	3	1	6	0	2	11	0	13
ASV_384	7	3	8	11	3	2	14	8	4	6	11	8	6	3	4	4	0	10
ASV_396	9	12	2	5	15	3	1	9	6	4	5	5	11	4	8	7	1	5
ASV_867	1	5	3	0	3	5	20	6	3	2	14	11	9	9	11	2	3	5
ASV_292	8	5	4	4	3	8	3	9	10	6	3	10	3	3	7	11	5	9
ASV_355	5	0	4	3	12	6	5	1	11	8	5	4	12	9	6	10	6	3
ASV_364	4	10	6	3	2	4	8	5	9	7	9	10	3	7	3	6	3	11
ASV_289	5	7	8	6	4	8	8	7	4	3	3	3	4	3	9	13	4	10
ASV_323	3	5	3	4	4	3	7	8	5	11	6	20	1	3	0	1	22	3
ASV_330	11	7	2	13	6	5	4	5	7	3	4	4	5	5	12	8	5	3
ASV_405	8	10	3	9	10	4	4	6	10	7	5	6	5	5	6	3	4	4
ASV_305	5	10	21	4	10	7	2	11	3	2	3	5	4	1	6	4	5	5
ASV_341	6	6	3	6	1	1	8	11	9	4	5	6	13	3	7	8	8	3
ASV_583	5	14	10	2	2	5	4	9	7	9	7	5	3	4	5	4	3	10
ASV_610	3	7	4	4	5	4	4	6	1	4	8	2	9	9	5	20	5	8
ASV_797	25	14	11	1	2	5	7	3	0	7	6	2	1	2	3	7	10	2
ASV_295	8	9	4	11	4	3	4	8	8	1	5	7	6	4	5	5	3	12
ASV_296	5	6	3	12	8	8	4	2	11	5	4	2	6	6	9	4	7	5
ASV_365	2	4	4	2	1	5	9	6	7	8	11	8	7	7	9	2	6	9
ASV_854	6	7	3	3	6	6	7	3	5	3	7	7	8	7	8	2	9	10
ASV_1275	5	2	0	4	4	5	6	3	1	4	10	10	9	11	6	10	5	11
ASV_321	1	5	2	7	7	5	11	4	3	10	4	4	3	10	8	10	9	3
ASV_352	0	24	1	6	0	4	4	9	8	1	5	3	5	13	9	10	0	4
ASV_377	8	7	6	5	2	2	12	5	0	4	6	15	7	6	3	4	1	13
ASV_733	3	12	1	0	2	6	5	12	11	5	3	21	8	2	5	1	2	7
ASV_294	6	10	5	4	9	9	10	5	4	4	9	3	3	2	9	8	2	3
ASV_625	6	9	8	8	6	5	4	10	3	5	8	3	4	1	4	9	6	6
ASV_356	4	1	3	8	21	5	1	3	4	4	18	1	4	2	7	7	5	6
ASV_424	8	12	8	2	1	2	7	13	3	7	7	4	3	3	6	4	4	10
ASV_361	3	5	9	10	3	7	7	6	4	7	10	9	4	3	7	3	1	5
ASV_453	4	3	9	4	3	10	8	5	4	1	5	7	3	5	10	5	9	8
ASV_304	6	0	0	3	2	0	0	8	3	21	19	7	0	7	2	17	3	4
ASV_316	9	14	4	3	20	3	0	1	5	2	4	4	0	23	2	1	4	3
ASV_340	6	9	15	2	10	3	1	5	2	8	4	5	4	1	3	5	10	9
ASV_342	7	1	1	1	4	3	11	13	7	10	4	2	2	8	10	5	8	5
ASV_398	2	9	4	2	4	4	17	7	13	5	4	4	2	6	8	7	2	2
ASV_334	1	7	4	23	5	5	7	1	0	5	4	1	3	4	14	4	7	6
ASV_913	6	5	7	10	7	11	7	1	9	2	2	5	5	4	5	6	1	8
ASV_333	2	8	3	3	1	5	4	3	1	7	3	3	4	6	3	8	1	35
ASV_400	7	0	0	0	0	31	3	4	0	0	4	19	2	0	2	26	0	2
ASV_601	4	3	2	39	2	16	0	4	10	1	3	3	3	3	3	1	3	0
ASV_383	1	8	26	11	0	1	6	4	3	6	4	3	3	10	2	3	2	6
ASV_549	4	4	10	4	4	3	4	13	2	6	3	5	7	2	12	4	10	2
ASV_1458	5	8	0	2	0	7	20	16	5	3	5	7	1	2	4	3	8	2
ASV_297	3	2	0	1	1	1	11	7	7	8	11	8	7	3	9	6	3	10
ASV_349	4	7	5	2	6	1	7	6	1	4	16	3	7	4	8	3	8	6
ASV_556	7	3	19	16	5	1	7	5	0	5	3	8	3	0	5	6	3	2
ASV_370	1	4	9	3	8	2	1	2	5	6	13	2	2	3	16	4	5	11
ASV_371	9	4	5	5	7	5	3	8	4	5	3	7	6	7	5	3	3	8
ASV_629	6	7	3	4	3	3	3	10	10	7	3	5	7	6	9	4	3	4
ASV_641	5	6	10	8	8	10	7	1	2	2	3	8	2	6	5	7	3	4
ASV_339	5	3	2	2	2	5	2	0	3	1	12	1	4	31	6	2	13	2
ASV_422	6	7	6	6	6	6	5	3	4	7	8	6	3	4	9	2	5	3
ASV_732	3	8	8	2	6	8	2	10	3	3	11	3	5	1	2	9	7	5
ASV_309	4	2	6	15	14	6	2	1	6	2	3	3	1	18	2	4	5	1
ASV_324	4	1	6	2	7	2	6	2	6	3	6	4	1	10	8	9	5	13
ASV_337	7	3	0	7	7	13	4	5	2	3	9	2	2	6	5	9	2	9
ASV_354	15	1	3	2	27	8	1	0	3	2	0	3	2	4	5	6	9	4
ASV_380	3	4	5	0	4	3	13	2	12	5	5	13	3	0	5	6	3	9
ASV_417	5	4	1	5	5	22	3	3	7	2	9	5	5	0	7	1	3	8
ASV_548	5	12	20	1	4	5	1	3	3	1	3	1	6	1	14	4	2	9
ASV_567	4	3	1	6	6	10	6	1	5	5	5	0	0	18	1	2	20	2
ASV_848	9	6	11	2	4	1	4	8	5	2	3	5	6	3	4	3	4	15
ASV_343	6	6	3	4	0	5	10	3	8	3	8	12	5	1	4	5	5	6
ASV_368	5	7	5	5	3	5	8	6	7	5	7	5	3	3	8	4	7	1
ASV_427	5	4	4	2	7	21	12	4	2	3	5	7	4	1	4	2	3	4
ASV_684	2	6	6	7	3	5	6	10	5	3	2	7	4	7	11	1	3	6
ASV_1081	4	3	3	0	0	1	15	7	9	0	5	16	3	3	12	7	2	3
ASV_338	3	4	3	3	17	1	2	5	3	8	5	7	8	4	6	4	2	8
ASV_367	5	13	3	6	6	1	9	1	5	5	6	8	5	6	2	4	5	3
ASV_428	1	5	4	5	7	4	5	4	6	3	8	1	4	6	7	12	4	7
ASV_390	4	3	3	0	2	3	2	1	1	2	41	11	1	6	6	4	1	1
ASV_463	3	4	13	3	0	0	9	1	0	9	9	12	2	1	7	5	7	7
ASV_1281	2	5	3	6	5	4	8	9	3	4	6	9	10	2	5	2	3	5
ASV_348	8	17	6	3	5	7	1	2	8	0	2	2	7	4	3	6	8	2
ASV_409	5	6	0	4	21	7	6	8	1	2	3	2	5	11	1	3	2	4
ASV_571	7	4	6	4	4	12	5	2	6	0	7	6	2	4	6	10	4	2
ASV_411	8	5	2	4	3	4	6	6	0	4	11	9	2	6	8	5	2	5
ASV_445	4	9	0	10	32	0	1	4	3	5	1	1	2	5	0	6	3	4
ASV_461	4	7	5	3	2	13	6	10	5	9	5	9	1	2	2	0	1	6
ASV_504	5	4	4	8	4	5	3	2	8	5	4	5	4	10	2	5	9	3
ASV_892	8	8	4	3	7	6	6	5	7	2	3	6	3	5	4	6	4	3
ASV_335	5	1	4	6	5	1	1	6	5	7	7	6	10	4	4	8	4	5
ASV_382	15	5	5	0	3	7	9	8	1	3	5	9	3	1	4	2	5	4
ASV_436	5	3	2	2	1	5	17	6	8	2	6	5	3	1	10	3	5	5
ASV_1234	8	3	6	4	6	7	2	1	6	2	2	15	4	2	3	3	10	4
ASV_379	10	4	3	2	2	8	7	4	5	9	6	7	4	1	4	5	4	3
ASV_392	8	5	11	3	2	7	6	3	1	3	11	6	2	4	9	0	4	3
ASV_403	3	3	4	7	16	12	3	10	1	6	3	0	3	5	1	4	4	3
ASV_480	1	5	2	8	1	9	6	6	4	1	6	5	7	2	5	10	1	9
ASV_714	3	2	0	1	3	4	7	12	2	7	1	17	8	2	5	4	3	7
ASV_388	5	7	1	7	7	4	8	4	5	3	4	9	5	5	2	4	4	3
ASV_529	1	7	4	6	5	4	9	6	3	3	7	4	7	1	7	4	3	6
ASV_530	0	10	2	2	0	3	9	8	3	4	3	9	7	2	5	5	12	3
ASV_920	4	4	1	2	1	4	9	11	3	5	8	7	2	3	8	3	4	8
ASV_381	3	1	1	1	1	1	13	7	8	6	2	7	5	9	5	5	4	7
ASV_425	2	5	5	4	6	13	5	3	2	9	6	5	1	2	6	5	2	5
ASV_444	7	6	10	2	2	1	6	1	4	2	3	5	4	9	9	5	4	6
ASV_489	9	4	4	4	1	4	6	2	9	3	8	9	1	3	8	1	5	5
ASV_586	7	1	0	3	0	5	14	4	5	4	7	3	1	2	9	2	6	13
ASV_351	7	3	32	2	1	1	4	5	3	1	1	7	2	2	4	6	1	3
ASV_391	7	3	1	5	1	3	3	8	3	4	6	4	7	4	4	7	6	9
ASV_395	2	2	7	8	13	4	1	0	0	1	21	5	1	1	2	6	4	7
ASV_402	3	8	3	6	1	2	6	8	5	1	2	6	6	4	1	6	8	9
ASV_404	3	7	18	0	3	5	5	4	4	4	4	1	1	2	4	12	2	6
ASV_434	1	6	5	4	1	2	7	7	4	12	0	5	3	6	6	6	7	3
ASV_363	3	2	2	6	2	3	4	6	0	7	4	4	3	7	12	6	8	5
ASV_366	2	1	6	4	7	3	5	4	6	5	4	6	3	4	9	5	5	5
ASV_389	2	3	3	2	1	1	3	3	20	6	1	4	7	5	6	10	2	5
ASV_394	5	3	0	0	1	6	9	3	4	2	3	3	2	1	3	0	25	14
ASV_1160	4	3	2	5	4	3	12	3	0	8	6	8	3	0	8	7	2	5
ASV_439	8	16	0	1	3	0	2	6	1	3	4	12	3	2	3	3	9	7
ASV_440	22	20	3	0	0	3	6	3	3	4	3	8	2	3	0	0	1	2
ASV_534	23	7	3	7	0	0	8	6	3	0	9	5	1	0	4	1	3	3
ASV_386	1	4	4	4	3	7	5	3	8	5	5	6	3	1	8	4	6	5
ASV_393	1	8	4	2	0	3	5	11	9	3	3	9	5	3	8	1	3	4
ASV_527	2	8	4	3	0	2	5	5	5	5	9	5	7	4	6	4	4	4
ASV_746	3	3	1	4	0	0	4	7	8	12	8	1	7	6	4	7	1	6
ASV_414	3	3	2	1	11	3	3	7	1	8	9	2	3	2	6	6	6	5
ASV_429	3	7	6	18	15	6	1	0	1	1	1	2	3	3	2	1	6	5
ASV_450	0	23	2	5	1	1	3	7	4	5	4	2	2	5	7	7	1	2
ASV_1150	4	4	3	5	5	5	5	3	7	5	4	9	5	6	3	3	1	3
ASV_372	4	9	2	8	5	3	6	3	4	4	1	2	9	2	5	6	4	3
ASV_399	4	4	0	2	9	5	7	4	0	4	3	4	0	1	6	20	1	6
ASV_401	4	2	1	5	7	6	1	2	6	6	3	0	8	9	2	5	8	5
ASV_454	5	10	8	4	1	1	6	3	2	6	0	7	4	7	7	2	2	5
ASV_538	3	7	2	1	12	1	3	13	6	3	2	2	6	6	2	3	3	5
ASV_1125	6	11	1	0	1	13	16	4	2	4	2	7	2	3	0	2	4	1
ASV_1493	6	2	5	1	2	2	5	2	19	3	6	7	4	0	4	5	2	4
ASV_373	5	0	1	0	0	0	0	0	47	2	0	0	24	0	0	0	0	0
ASV_376	2	11	1	8	1	3	3	13	1	3	1	3	10	6	10	1	1	1
ASV_431	1	10	7	1	34	1	1	0	2	1	1	10	3	2	0	0	3	2
ASV_476	4	4	5	9	5	3	3	7	1	0	3	7	5	2	7	4	5	5
ASV_484	1	10	1	1	1	1	9	8	11	2	3	8	4	5	7	3	2	2
ASV_509	3	2	8	5	2	4	6	12	3	2	1	1	0	5	7	4	9	5
ASV_702	4	3	3	2	4	5	6	6	4	6	3	12	3	5	4	5	1	3
ASV_585	3	10	2	3	4	4	4	11	4	1	2	7	4	2	8	1	4	4
ASV_1017	5	3	4	2	3	3	8	7	7	4	7	5	4	2	3	2	2	6
ASV_1068	5	5	9	3	2	5	7	3	4	5	2	9	3	5	5	3	1	1
ASV_397	1	2	6	3	3	2	2	4	6	4	8	5	7	7	6	0	4	7
ASV_416	2	2	3	18	1	2	8	0	3	8	1	7	1	1	8	0	4	8
ASV_421	7	10	1	2	1	5	1	7	9	7	6	2	2	3	2	4	3	5
ASV_465	2	5	5	4	7	6	4	1	5	1	4	6	4	5	4	7	3	4
ASV_467	1	4	8	3	6	6	3	3	4	3	5	4	3	3	6	9	4	2
ASV_495	7	1	6	1	3	2	6	5	4	1	6	7	3	3	3	2	6	11
ASV_532	0	2	1	1	1	3	4	12	2	15	7	21	1	2	1	2	1	1
ASV_554	3	4	3	2	5	5	6	1	3	6	5	6	6	6	3	3	5	5
ASV_563	9	4	6	4	2	3	6	7	0	2	2	4	6	6	2	5	4	5
ASV_711	7	5	3	9	0	7	8	4	3	6	4	2	4	3	2	3	3	4
ASV_962	2	6	0	6	3	10	4	0	6	3	9	4	4	1	5	11	1	2
ASV_426	19	1	3	6	0	2	5	1	1	5	2	12	4	1	2	4	5	3
ASV_432	7	5	1	1	6	4	3	2	3	8	4	2	9	1	3	4	4	9
ASV_506	2	2	1	0	2	4	7	4	4	2	7	7	3	4	4	8	8	7
ASV_630	2	0	14	1	3	14	1	3	6	6	4	1	7	7	0	1	5	1
ASV_737	4	8	3	7	3	1	3	12	3	3	7	6	0	0	4	3	1	8
ASV_842	5	5	5	4	3	3	4	5	2	0	4	2	8	3	7	3	5	8
ASV_1309	1	4	0	3	1	1	5	8	7	3	3	4	11	6	6	5	4	3
ASV_1459	4	2	3	3	4	16	8	1	0	2	4	1	5	2	10	1	6	3
ASV_1520	0	4	3	8	3	6	5	5	2	6	5	4	0	2	6	2	8	6
ASV_505	5	4	6	5	3	2	12	1	2	5	4	7	2	3	3	3	3	4
ASV_858	2	5	5	6	5	2	1	2	3	4	5	4	6	7	4	6	4	3
ASV_407	7	7	2	3	3	4	9	3	4	4	4	1	5	2	4	3	3	5
ASV_418	2	8	1	1	3	3	9	6	2	4	9	5	2	2	5	3	6	2
ASV_423	5	3	0	8	7	3	9	5	4	8	4	2	3	0	1	2	2	7
ASV_464	4	2	8	1	4	2	4	1	5	8	3	4	2	2	3	12	3	5
ASV_717	4	1	1	0	4	8	5	1	3	4	3	3	1	0	11	2	21	1
ASV_743	3	4	10	9	3	9	0	3	1	1	8	4	2	1	2	7	3	3
ASV_483	3	5	3	8	1	5	6	4	4	3	5	4	4	8	3	4	1	1
ASV_608	1	6	2	0	1	2	2	23	0	2	12	4	0	1	0	1	2	13
ASV_413	3	3	4	7	10	2	2	1	3	1	5	2	4	5	5	5	8	1
ASV_430	0	4	0	1	0	0	1	3	2	5	1	8	1	37	0	8	0	0
ASV_561	5	4	0	4	2	5	4	2	9	1	4	11	0	2	4	4	7	3
ASV_607	0	4	0	24	0	21	1	1	1	1	0	4	1	0	6	6	0	1
ASV_612	3	0	0	1	0	1	11	4	2	5	7	7	8	4	4	4	6	4
ASV_435	2	9	1	3	1	6	3	2	2	6	2	8	2	1	7	6	3	6
ASV_442	4	0	4	3	0	2	6	4	7	2	6	3	8	5	5	0	8	3
ASV_542	5	1	9	7	2	4	0	4	1	5	6	6	2	3	9	4	1	1
ASV_632	6	2	2	2	1	1	4	0	5	4	2	1	7	8	5	14	3	3
ASV_683	3	2	5	4	5	4	6	3	2	3	8	5	5	3	3	3	4	2
ASV_826	9	5	3	3	2	2	3	3	5	1	2	10	3	4	4	4	0	7
ASV_940	0	0	1	2	1	3	2	0	7	3	10	8	9	6	7	3	5	3
ASV_1046	7	2	1	11	7	4	4	3	2	2	3	2	3	5	1	2	5	5
ASV_462	5	5	3	3	3	3	7	2	2	2	3	3	4	4	6	7	2	5
ASV_498	2	3	5	8	2	4	7	1	2	4	7	4	4	7	4	2	0	3
ASV_537	8	5	3	1	3	3	6	2	4	2	6	4	0	3	10	1	3	5
ASV_781	5	4	4	4	5	0	6	6	2	3	4	8	4	3	6	3	1	1
ASV_974	1	5	0	1	0	0	12	2	5	3	10	11	3	1	6	7	0	2
ASV_1409	5	1	5	12	3	2	4	3	1	1	3	4	4	2	4	8	4	2
ASV_468	11	5	0	0	0	2	10	1	5	2	6	10	6	2	2	0	5	1
ASV_497	1	1	3	3	19	7	2	0	1	5	6	4	1	3	0	5	3	4
ASV_518	4	3	3	4	1	2	8	2	8	2	15	2	3	1	5	1	1	3
ASV_536	4	1	2	3	1	1	1	9	5	4	1	2	21	1	5	5	0	2
ASV_553	3	3	3	0	0	0	6	4	5	9	3	4	4	4	8	7	2	3
ASV_742	3	4	2	3	5	3	4	3	5	4	4	5	4	8	2	3	6	0
ASV_1259	3	1	0	6	1	2	15	6	1	1	9	2	2	7	5	2	2	2
ASV_446	11	2	1	0	18	2	0	17	0	0	7	2	1	2	1	0	2	1
ASV_458	2	2	1	7	3	3	8	2	1	3	6	2	4	6	3	8	2	4
ASV_477	6	0	1	3	1	4	7	2	8	4	1	1	20	1	3	1	4	0
ASV_591	6	4	2	4	2	3	4	3	1	1	6	5	4	3	4	6	4	5
ASV_871	5	1	1	2	0	0	1	5	5	0	6	4	8	5	10	2	5	7
ASV_420	5	4	1	0	0	7	8	1	3	3	6	9	4	3	5	0	3	4
ASV_441	2	2	2	7	5	3	3	2	2	6	2	6	1	6	4	7	4	2
ASV_449	2	5	6	9	10	2	3	3	0	2	1	5	2	5	3	4	3	1
ASV_460	2	2	9	5	10	1	2	3	2	6	3	0	6	4	3	2	4	2
ASV_507	4	5	1	4	3	7	4	5	2	5	3	2	1	5	2	3	4	6
ASV_584	4	3	5	3	3	15	2	7	1	0	4	3	2	4	2	5	1	2
ASV_590	4	1	10	0	7	1	0	2	5	8	5	3	1	5	6	2	1	5
ASV_603	9	9	2	0	1	0	5	5	1	4	2	1	18	1	2	0	3	3
ASV_1149	5	4	1	0	0	2	6	8	10	0	3	4	4	3	4	2	9	0
ASV_443	4	12	2	1	5	2	5	3	0	3	4	4	7	3	4	1	1	4
ASV_528	0	37	2	1	1	0	4	0	9	0	1	1	0	0	0	0	0	9
ASV_547	3	6	7	9	9	2	4	1	4	1	4	4	2	1	0	2	1	5
ASV_580	7	5	3	2	1	3	7	5	3	4	5	6	1	4	3	2	3	1
ASV_604	3	7	0	3	6	3	3	4	1	4	5	1	6	3	2	6	6	2
ASV_1450	3	8	0	10	2	3	6	5	1	7	4	1	4	1	1	1	0	7
ASV_451	3	3	2	2	1	2	6	8	8	3	4	7	5	1	3	0	2	4
ASV_473	1	18	0	0	2	2	9	5	2	3	4	7	3	2	1	1	2	2
ASV_494	2	4	1	3	3	4	3	1	5	3	9	7	5	4	4	5	1	0
ASV_500	1	3	1	5	1	9	3	4	5	0	5	5	0	7	1	5	5	4
ASV_511	4	2	11	2	2	10	6	2	1	7	0	6	1	0	6	0	2	2
ASV_569	4	0	0	1	1	0	20	1	5	6	1	2	6	3	7	3	1	3
ASV_750	2	2	0	0	0	3	9	1	3	5	8	4	4	11	1	7	1	3
ASV_956	3	4	6	6	4	4	1	5	0	4	5	2	3	0	8	5	3	1
ASV_999	4	4	4	1	1	0	4	9	2	4	3	5	3	2	5	2	5	6
ASV_1151	7	1	1	3	2	13	8	2	1	3	3	4	3	2	2	1	2	5
ASV_447	3	6	1	2	1	2	1	1	8	5	4	4	3	7	5	3	5	2
ASV_455	2	4	2	7	3	3	3	2	2	0	4	4	5	3	5	6	5	3
ASV_466	6	3	6	11	3	3	0	1	3	2	1	0	3	2	1	8	10	0
ASV_482	8	2	3	1	3	1	1	0	2	5	8	4	3	0	5	5	0	12
ASV_502	4	0	8	1	6	4	2	6	5	6	1	1	4	2	5	4	1	3
ASV_519	1	4	0	1	3	4	4	4	1	4	14	14	1	0	1	0	7	0
ASV_550	0	3	0	0	0	0	7	21	8	2	1	5	4	6	4	1	1	0
ASV_1002	4	1	1	4	4	2	5	2	2	5	3	7	6	7	3	5	0	1
ASV_1162	5	7	4	0	5	7	4	2	1	3	2	3	2	1	7	4	0	5
ASV_1246	5	6	7	1	3	2	2	5	3	6	3	4	4	0	3	4	1	3
ASV_574	6	3	1	2	3	5	6	5	5	6	4	2	2	3	2	2	2	3
ASV_588	1	0	10	2	2	2	4	6	2	2	3	5	3	1	3	7	5	4
ASV_673	3	1	3	5	3	0	3	3	10	2	2	5	3	5	2	1	2	9
ASV_731	3	1	7	2	14	5	1	2	2	7	1	0	0	5	2	3	5	2
ASV_837	1	1	2	4	4	4	4	5	4	2	1	9	5	4	6	3	2	1
ASV_917	7	6	1	1	1	21	2	6	2	0	0	2	4	1	3	1	1	3
ASV_936	3	7	8	3	2	5	3	4	0	3	4	2	4	4	0	1	4	5
ASV_1376	7	10	1	1	0	1	6	2	4	1	3	7	8	1	3	4	1	1
ASV_1506	3	2	1	5	2	1	8	7	1	2	5	7	0	2	6	3	5	1
ASV_515	3	2	3	5	0	1	7	3	2	4	3	2	4	7	3	3	7	2
ASV_578	6	3	4	4	4	0	4	5	1	3	6	1	1	4	3	1	3	8
ASV_594	5	1	8	0	0	5	4	2	5	1	3	3	7	2	2	5	6	2
ASV_599	1	0	5	0	1	0	0	5	0	32	3	8	1	1	1	2	0	1
ASV_620	2	2	4	5	0	5	5	2	1	4	6	2	3	5	5	4	3	3
ASV_701	3	6	1	2	0	3	3	6	5	3	5	6	4	3	1	3	3	4
ASV_800	4	5	0	3	1	5	5	2	1	7	1	2	7	2	3	5	3	5
ASV_875	8	4	6	0	2	0	4	8	2	1	3	4	2	1	5	5	1	5
ASV_1036	3	3	3	6	1	3	4	0	4	1	12	5	2	3	3	2	2	3
ASV_1241	4	12	1	0	2	5	11	1	3	5	3	1	1	0	1	6	3	1
ASV_1491	0	3	6	1	0	1	11	7	5	0	3	9	3	4	4	3	0	0
ASV_524	5	6	3	4	3	1	0	7	0	3	5	3	8	4	2	2	2	2
ASV_555	3	3	2	5	1	1	1	2	4	2	4	7	4	4	2	3	3	9
ASV_562	6	1	0	3	3	3	8	2	7	2	2	2	5	2	3	9	1	1
ASV_615	7	3	0	2	1	4	4	4	4	3	1	5	5	4	2	3	4	4
ASV_638	0	6	1	0	0	1	8	15	5	1	5	8	2	1	1	6	0	0
ASV_677	0	7	2	1	0	0	5	8	7	1	5	5	4	3	4	2	5	1
ASV_681	4	3	0	4	3	9	6	1	0	5	5	8	2	3	1	2	1	3
ASV_738	4	1	2	1	4	4	4	0	5	5	6	1	1	4	3	3	4	8
ASV_481	2	1	7	4	1	6	4	1	1	5	2	7	2	0	5	5	2	4
ASV_493	3	4	3	1	1	1	3	6	2	6	6	3	4	2	3	2	7	2
ASV_508	0	6	3	3	1	3	4	1	6	4	4	3	1	2	6	5	1	6
ASV_531	1	1	2	5	0	0	7	4	4	4	2	5	5	3	5	3	3	5
ASV_919	3	3	4	0	5	4	6	3	3	0	5	1	7	3	4	2	3	3
ASV_457	1	0	0	1	1	0	1	4	1	3	19	1	3	0	0	0	3	20
ASV_487	2	1	1	1	12	2	1	3	2	0	6	2	2	4	4	4	8	3
ASV_488	3	3	1	7	8	2	2	1	3	3	5	4	2	2	4	2	2	4
ASV_490	2	3	2	4	4	7	4	0	1	3	2	6	2	3	6	4	4	1
ASV_551	4	1	3	3	7	0	5	4	0	2	4	8	2	2	4	2	5	2
ASV_568	0	0	0	0	0	0	49	3	0	0	0	0	0	0	1	4	0	1
ASV_573	3	3	0	5	4	3	3	1	5	2	4	3	1	4	6	5	2	4
ASV_587	0	0	1	0	5	4	2	3	1	1	11	1	1	5	5	0	18	0
ASV_600	3	5	1	2	2	2	1	6	4	2	2	3	12	4	1	3	1	4
ASV_649	7	2	2	9	0	3	3	7	4	2	5	1	4	0	0	2	5	2
ASV_937	2	1	4	0	2	2	6	5	3	4	6	1	7	4	4	3	1	3
ASV_1155	2	1	43	1	0	0	0	3	1	0	3	1	0	0	1	1	0	0
ASV_1372	3	4	2	2	0	0	11	4	3	2	5	5	2	3	3	1	2	5
ASV_611	1	5	2	0	1	7	0	2	4	3	5	2	2	4	10	2	2	5
ASV_633	3	5	1	3	0	4	8	5	2	4	3	10	4	1	0	1	1	2
ASV_642	3	3	8	1	3	7	2	1	3	3	1	3	2	7	2	5	1	2
ASV_754	3	3	2	1	4	7	2	2	2	2	1	3	5	4	5	6	2	3
ASV_868	0	0	0	0	1	2	7	5	2	2	8	10	5	3	4	3	3	2
ASV_1004	3	4	7	2	6	2	0	7	0	2	4	7	0	0	1	6	1	4
ASV_1016	3	4	3	8	3	1	7	2	2	2	2	10	2	1	3	2	1	0
ASV_1273	2	3	2	5	2	3	2	3	0	3	4	4	6	3	4	3	5	2
ASV_1375	4	5	2	1	2	0	4	4	3	3	3	7	3	1	4	1	1	8
ASV_1429	3	5	1	2	1	8	4	4	3	2	3	5	4	2	2	5	1	1
ASV_1456	6	9	0	1	3	1	4	4	3	2	2	6	2	3	3	3	1	3
ASV_472	0	5	3	6	0	4	10	6	5	4	5	1	1	0	1	3	1	1
ASV_675	0	4	0	0	0	0	6	0	4	1	0	3	0	0	1	0	0	37
ASV_676	1	2	2	2	0	2	4	3	5	1	9	3	1	1	3	5	4	8
ASV_784	2	0	0	33	1	0	1	7	0	4	2	2	2	0	0	1	1	0
ASV_918	4	4	0	3	4	6	4	1	2	2	6	3	2	3	4	3	4	1
ASV_558	2	0	0	0	0	0	2	1	7	0	0	0	1	0	0	38	1	3
ASV_559	6	2	3	4	2	1	6	0	2	6	5	4	2	5	4	1	0	2
ASV_595	2	4	0	1	0	1	2	6	2	3	2	8	8	3	3	6	1	3
ASV_639	1	3	6	4	0	2	3	5	1	4	4	4	8	4	0	3	2	1
ASV_652	1	8	2	6	4	4	2	2	1	2	2	4	5	0	3	3	4	2
ASV_782	3	4	1	1	3	2	9	1	1	2	6	3	3	1	2	6	2	5
ASV_1086	3	0	3	2	0	3	7	5	4	4	4	7	2	2	0	3	2	3
ASV_1129	0	5	8	3	1	1	4	2	3	1	3	4	3	2	3	4	4	3
ASV_501	2	2	1	7	4	1	2	7	0	3	5	4	3	0	2	3	1	7
ASV_521	1	2	4	1	1	2	3	3	5	2	2	4	1	5	6	5	3	4
ASV_546	0	3	1	2	1	1	0	12	7	6	6	2	2	0	6	1	2	2
ASV_557	4	2	8	5	4	2	2	2	0	2	4	1	7	2	4	1	1	3
ASV_626	3	5	4	1	2	6	1	0	1	4	4	2	4	3	1	6	4	3
ASV_659	3	3	1	2	0	7	5	6	3	1	2	8	2	3	5	2	1	0
ASV_706	3	3	4	2	3	7	0	8	2	2	2	3	2	3	3	2	2	3
ASV_786	0	0	0	7	0	1	6	6	10	21	0	0	0	1	0	0	1	1
ASV_525	2	2	3	0	6	1	3	5	2	4	2	0	1	4	6	5	0	7
ASV_544	3	6	10	0	1	9	3	0	4	7	1	0	3	1	2	0	2	1
ASV_552	1	4	2	0	5	3	4	0	4	2	3	6	1	6	4	0	2	6
ASV_613	3	2	0	2	0	1	7	3	3	4	4	8	4	1	3	0	4	4
ASV_712	1	1	0	0	1	1	2	0	7	14	5	0	2	5	8	5	0	1
ASV_846	5	1	0	0	1	5	2	0	3	4	4	2	1	8	6	1	3	7
ASV_884	4	5	0	1	2	5	5	2	3	2	6	5	1	2	3	1	1	5
ASV_1128	1	2	1	2	1	6	7	2	3	2	3	4	2	5	6	3	1	1
ASV_1242	0	2	1	4	2	1	8	4	4	3	5	3	1	2	3	4	3	2
ASV_1254	0	1	2	3	3	7	3	2	0	2	7	2	2	3	4	2	5	4
ASV_522	3	2	0	1	2	0	3	9	5	5	5	2	5	1	2	3	2	2
ASV_540	2	5	2	1	4	0	1	2	2	4	3	4	4	4	4	2	4	4
ASV_575	4	3	1	5	2	3	3	0	2	2	1	5	7	5	2	3	0	4
ASV_598	0	0	1	0	0	0	51	0	0	0	0	0	0	0	0	0	0	0
ASV_624	2	4	0	3	1	1	2	3	5	1	4	8	5	2	3	5	0	3
ASV_643	4	1	0	0	1	0	2	4	3	5	1	3	1	0	0	22	0	5
ASV_662	9	2	1	1	0	0	4	2	1	4	2	2	0	3	4	12	0	5
ASV_664	2	4	10	1	3	2	2	4	0	1	5	1	0	4	3	5	2	3
ASV_700	3	3	10	0	0	4	2	1	5	3	3	4	3	1	1	3	3	3
ASV_720	1	0	0	0	0	3	5	5	7	1	20	0	2	0	2	3	2	1
ASV_963	1	2	3	0	4	7	6	2	4	3	5	4	2	1	4	2	1	1
ASV_972	0	5	1	2	1	4	5	4	6	3	4	6	4	0	2	2	1	2
ASV_997	2	1	1	7	1	5	3	4	4	0	7	6	3	0	3	2	3	0
ASV_1214	2	4	4	1	4	1	5	1	2	5	1	7	1	1	1	1	4	6
ASV_1244	1	2	3	1	2	3	2	3	9	5	4	2	1	2	3	2	3	3
ASV_1341	0	0	0	1	1	4	4	4	0	3	19	1	1	3	0	10	0	0
ASV_475	3	4	1	4	0	2	5	3	3	3	11	6	4	0	0	0	1	1
ASV_510	3	0	0	0	0	2	1	12	0	8	0	1	6	0	0	1	15	2
ASV_541	1	2	2	0	0	1	6	6	2	3	6	3	4	2	5	2	1	5
ASV_581	4	4	3	5	0	2	3	5	2	2	1	7	3	3	1	2	2	2
ASV_617	3	1	2	3	3	7	2	6	3	5	3	6	1	0	1	3	2	0
ASV_618	6	1	1	0	9	1	4	7	0	5	3	1	1	2	0	3	5	2
ASV_708	5	5	2	0	0	18	7	0	0	2	2	3	0	0	2	3	0	2
ASV_829	1	6	2	1	0	1	3	4	4	4	2	6	5	2	3	0	1	6
ASV_1020	2	2	4	3	6	3	3	6	2	1	2	3	0	3	3	3	2	2
ASV_1351	4	4	5	1	0	1	4	6	7	4	2	1	1	3	3	2	0	2
ASV_539	2	4	1	3	2	4	1	1	3	2	5	2	5	2	2	6	1	4
ASV_564	0	1	5	5	2	5	3	1	5	1	1	3	3	7	1	2	4	1
ASV_667	4	1	8	2	1	1	7	6	2	1	0	4	2	3	1	1	3	3
ASV_686	3	7	0	1	2	5	5	3	3	1	4	3	2	5	3	2	1	0
ASV_690	4	2	1	4	3	4	4	0	2	1	4	5	0	1	4	3	4	4
ASV_691	3	1	1	7	0	3	0	3	8	2	0	0	9	1	1	1	10	0
ASV_725	3	1	6	0	12	0	1	3	1	6	0	0	4	2	3	3	0	5
ASV_757	0	6	2	2	2	0	3	3	3	2	2	2	4	4	5	8	0	2
ASV_851	2	0	3	4	5	2	0	1	1	3	3	2	6	3	3	4	5	3
ASV_880	2	5	4	4	1	3	4	1	1	2	1	6	3	3	2	3	2	3
ASV_1200	2	4	8	3	0	1	5	3	3	2	4	3	1	1	3	1	4	1
ASV_1231	2	2	6	4	1	1	4	3	4	2	3	3	3	3	0	3	2	3
ASV_1301	3	4	9	1	0	3	2	6	2	1	4	4	0	2	3	2	2	1
ASV_1303	5	2	4	1	0	1	1	2	4	1	0	2	6	3	7	3	3	4
ASV_1410	0	4	1	2	7	0	4	2	4	3	1	2	3	0	2	2	4	8
ASV_1411	5	1	1	5	3	1	2	2	2	7	2	1	2	3	5	4	1	2
ASV_1487	0	1	0	2	0	1	2	0	1	3	0	1	2	1	3	27	2	3
ASV_1526	0	2	0	1	0	0	5	14	3	4	1	3	4	3	3	2	2	2
ASV_576	2	2	7	0	6	20	2	2	1	0	1	0	0	0	1	1	1	3
ASV_628	3	2	5	9	1	1	1	2	0	1	4	4	0	2	1	3	2	8
ASV_678	1	1	2	0	1	1	10	3	2	5	4	3	4	3	5	1	0	3
ASV_696	1	0	0	7	0	4	8	2	2	2	2	2	2	1	4	4	2	6
ASV_716	1	4	1	1	1	1	5	4	3	1	2	2	1	0	1	16	1	4
ASV_730	11	0	1	2	4	7	1	0	2	1	4	7	1	0	4	0	2	2
ASV_763	3	5	1	4	4	7	4	2	3	2	1	5	2	0	2	1	0	3
ASV_859	0	2	3	1	8	3	1	7	0	0	3	2	1	2	3	1	7	5
ASV_971	0	0	3	0	1	1	2	2	7	1	8	7	3	6	1	3	3	1
ASV_992	5	4	0	4	0	3	2	3	4	4	1	5	4	2	4	1	2	1
ASV_1021	0	0	0	0	0	0	45	0	0	0	2	0	0	0	0	0	1	0
ASV_1049	2	3	4	1	3	2	4	4	3	2	0	4	4	1	0	4	6	1
ASV_1091	2	5	0	5	0	14	2	0	4	7	1	0	2	0	4	0	1	1
ASV_1258	3	1	1	6	3	5	1	2	4	2	5	1	1	2	3	0	4	4
ASV_1322	1	3	4	0	1	1	7	9	4	3	3	2	4	1	3	1	0	1
ASV_582	3	1	1	3	1	0	6	1	6	5	0	3	4	3	6	2	1	2
ASV_589	5	2	3	3	0	3	5	5	1	2	0	3	2	1	5	1	4	3
ASV_619	2	5	1	4	2	5	0	5	1	4	2	4	2	2	6	0	2	1
ASV_666	7	3	4	2	0	3	5	3	3	4	3	0	2	1	3	1	1	3
ASV_890	2	2	0	2	0	7	4	0	3	3	8	3	1	1	4	3	2	3
ASV_904	0	2	0	1	6	4	4	3	2	5	4	4	3	1	1	4	3	1
ASV_1083	0	3	0	4	0	1	3	6	2	2	3	3	2	2	6	1	3	6
ASV_1134	0	0	2	2	17	1	0	10	0	2	2	0	0	0	4	1	0	6
ASV_1191	1	3	0	1	2	2	5	5	3	7	3	1	3	3	4	1	2	1
ASV_1286	2	2	0	5	2	7	5	1	1	4	0	4	1	2	4	1	4	2
ASV_654	1	3	4	3	2	1	3	4	2	3	3	2	1	3	3	4	0	5
ASV_658	6	2	8	1	2	2	3	2	1	3	3	5	2	2	1	1	1	2
ASV_734	0	1	37	0	0	0	2	1	1	2	0	0	0	0	0	1	0	2
ASV_768	2	1	1	2	2	9	5	5	2	4	2	3	2	1	2	2	0	2
ASV_821	5	5	1	4	1	2	0	3	0	3	3	2	4	2	5	2	3	2
ASV_840	1	1	17	5	2	0	3	1	2	2	1	1	0	0	3	1	4	3
ASV_1019	2	0	0	1	1	0	5	4	2	4	3	7	2	0	1	4	3	7
ASV_1142	3	1	1	2	3	5	5	2	1	5	2	0	1	1	3	6	1	4
ASV_1315	1	6	1	1	4	0	0	3	2	3	3	3	2	5	3	2	3	4
ASV_1403	1	2	3	3	3	4	6	2	3	3	3	4	3	0	0	4	0	2
ASV_512	2	1	0	0	1	3	5	2	4	8	1	0	0	1	10	1	0	7
ASV_533	1	1	0	6	2	1	2	3	5	1	3	6	0	2	1	2	1	9
ASV_565	0	2	2	3	3	1	1	6	1	3	3	1	1	5	4	3	2	5
ASV_616	3	22	10	1	0	0	0	0	1	1	0	1	0	0	0	3	0	4
ASV_622	0	2	0	0	0	1	4	4	3	6	1	3	3	3	4	7	0	5
ASV_623	1	5	0	1	0	0	4	6	2	5	3	2	3	1	7	1	3	2
ASV_635	3	3	2	4	0	7	4	3	2	4	2	1	3	3	1	2	1	1
ASV_636	0	1	3	4	1	2	4	1	1	5	7	4	0	3	3	1	1	5
ASV_644	2	4	1	1	4	2	5	3	1	1	1	3	3	0	5	1	1	8
ASV_687	5	0	0	3	0	2	1	6	2	1	1	4	3	0	0	1	1	16
ASV_710	2	3	2	0	1	1	3	1	1	1	5	5	6	1	4	3	2	5
ASV_905	3	2	0	2	1	1	6	2	4	4	3	4	7	2	0	0	4	1
ASV_929	0	1	1	0	1	5	14	3	0	0	1	2	1	1	13	1	1	1
ASV_991	1	2	2	4	2	4	6	2	2	1	2	5	3	3	1	3	2	1
ASV_1078	1	1	1	4	1	2	2	8	8	2	5	1	5	0	3	1	0	0
ASV_1245	1	3	1	2	2	0	3	2	1	5	2	5	3	3	4	3	2	3
ASV_1495	1	3	3	4	3	1	4	3	2	5	3	4	0	1	2	4	0	2
ASV_1516	1	3	0	0	5	2	4	3	4	2	3	2	1	0	3	1	7	4
ASV_593	4	2	0	0	0	2	3	7	1	3	0	4	3	0	4	4	4	4
ASV_602	6	6	9	0	1	2	2	2	0	1	1	1	2	2	0	4	5	1
ASV_645	2	1	1	1	1	2	2	1	7	7	3	1	1	5	3	2	2	3
ASV_660	1	2	7	2	2	8	0	1	1	1	3	2	2	3	2	4	4	0
ASV_661	12	3	1	0	0	0	4	2	7	2	1	2	3	1	1	3	2	1
ASV_688	3	10	0	1	2	1	4	5	5	4	0	1	1	0	2	1	4	1
ASV_713	0	1	4	3	2	6	3	0	4	2	5	5	2	0	0	2	3	3
ASV_769	4	2	4	4	3	2	1	4	3	1	3	0	2	3	1	5	3	0
ASV_794	2	7	3	2	2	2	0	3	4	1	5	0	1	0	2	1	9	1
ASV_899	1	2	1	1	2	0	3	2	1	5	5	4	3	1	2	9	0	3
ASV_1249	1	2	1	0	0	0	7	2	3	1	4	7	7	1	5	0	1	2
ASV_1467	3	6	1	4	0	1	1	2	5	0	5	2	5	3	2	1	0	3
ASV_1470	1	1	1	2	0	0	3	1	4	3	4	1	3	5	2	3	9	1
ASV_606	0	0	2	0	0	3	4	7	2	1	2	7	2	0	10	4	0	0
ASV_647	2	0	2	2	1	0	1	4	3	1	1	4	3	4	5	5	4	2
ASV_656	0	0	2	0	11	0	0	3	2	3	6	2	5	4	3	2	0	1
ASV_693	0	1	3	4	0	1	4	0	2	4	3	4	2	0	4	4	2	6
ASV_694	5	3	0	2	0	1	8	0	2	3	3	5	1	1	2	1	2	5
ASV_695	0	0	43	0	0	0	0	1	0	0	0	0	0	0	0	0	0	0
ASV_745	3	2	5	2	2	2	1	4	0	2	0	4	0	3	9	1	2	2
ASV_753	0	1	1	0	2	0	1	1	2	5	6	7	4	3	5	3	2	1
ASV_791	3	0	0	4	3	5	0	1	3	5	4	5	1	3	2	2	2	1
ASV_801	2	2	6	4	3	5	3	1	1	3	2	1	3	2	1	2	0	3
ASV_830	3	9	0	0	0	1	2	3	0	0	0	0	11	3	2	5	0	5
ASV_864	3	2	7	3	1	0	3	3	1	2	3	2	3	3	3	2	1	2
ASV_873	6	1	1	3	0	2	1	1	6	2	1	3	3	4	3	2	0	5
ASV_895	1	6	2	2	1	3	5	1	6	2	3	3	2	2	0	4	1	0
ASV_958	1	1	1	1	3	0	4	4	3	4	2	6	0	3	0	4	6	1
ASV_985	3	2	1	0	0	0	3	0	4	4	3	6	2	3	6	1	3	3
ASV_1109	6	1	2	3	1	2	0	4	3	2	5	1	2	0	1	3	3	4
ASV_1330	0	1	2	1	0	3	6	5	4	1	2	3	3	1	5	3	2	1
ASV_1365	4	4	1	2	2	3	1	4	4	2	0	7	1	4	1	1	0	2
ASV_665	7	0	0	0	3	4	6	5	0	2	5	1	0	0	2	3	3	2
ASV_715	0	2	3	3	2	2	2	1	1	0	15	3	3	0	0	2	4	0
ASV_741	4	4	7	1	4	3	2	2	0	2	0	2	0	3	1	3	4	1
ASV_771	3	1	1	2	0	3	2	5	1	5	5	1	2	4	2	2	1	3
ASV_772	2	9	7	2	2	2	0	2	2	1	0	3	1	2	2	5	0	1
ASV_815	1	0	1	0	0	0	2	1	5	3	0	7	20	1	1	0	0	1
ASV_835	0	3	0	4	7	6	1	7	2	1	2	0	0	0	1	5	3	1
ASV_878	1	5	0	0	0	3	3	4	1	2	0	1	5	1	10	1	4	2
ASV_906	1	0	0	0	0	0	18	2	0	16	0	6	0	0	0	0	0	0
ASV_910	5	2	0	2	3	1	0	3	5	3	1	3	3	1	0	3	5	3
ASV_949	2	4	6	1	0	2	1	4	1	1	4	1	1	1	4	4	0	6
ASV_986	2	1	1	1	0	5	3	2	4	1	2	3	6	0	2	4	2	4
ASV_1099	3	3	2	3	0	3	3	4	3	4	0	3	1	1	2	3	0	4
ASV_1465	6	5	0	0	1	2	1	5	5	3	2	1	3	1	0	3	3	1
ASV_648	4	0	2	2	0	0	3	2	1	5	5	4	2	1	3	2	3	3
ASV_650	4	1	5	3	1	4	3	1	1	0	4	4	3	3	0	2	2	1
ASV_672	3	0	0	0	1	0	18	2	10	1	1	2	0	0	1	0	0	3
ASV_778	4	4	3	4	5	6	0	2	0	1	1	3	1	1	2	2	1	2
ASV_856	3	1	25	3	0	0	0	0	1	0	2	2	2	0	2	0	0	1
ASV_863	0	2	3	1	1	5	3	4	1	1	6	4	5	0	2	1	0	3
ASV_945	2	4	5	4	2	5	3	10	0	1	1	1	1	0	1	1	0	1
ASV_1073	2	2	0	0	1	1	5	2	2	0	1	22	0	0	0	0	2	1
ASV_1205	0	0	0	0	0	1	4	4	4	8	2	2	6	1	3	5	1	0
ASV_1353	1	5	4	2	2	2	0	2	1	1	1	3	4	5	2	1	2	3
ASV_1358	4	1	2	0	2	0	7	0	2	2	4	3	1	2	1	8	1	1
ASV_1389	0	2	1	3	0	5	2	3	2	2	4	3	1	3	3	3	2	2
ASV_1406	4	2	2	2	1	3	3	1	2	1	2	4	2	4	1	3	1	3
ASV_1441	2	0	2	0	2	5	2	2	6	4	3	3	2	1	3	2	1	1
ASV_1528	4	3	1	1	0	2	4	3	4	2	3	2	1	1	1	2	0	7
ASV_657	0	1	0	3	4	2	1	3	2	7	5	1	3	1	0	4	1	3
ASV_758	0	0	3	0	32	1	0	1	0	1	0	0	0	0	0	1	0	2
ASV_767	1	1	2	2	5	3	3	3	2	1	6	0	1	2	2	3	1	3
ASV_770	4	3	0	0	0	6	4	2	0	1	0	6	2	0	2	3	8	0
ASV_825	7	1	3	0	5	3	1	4	0	4	1	2	2	1	2	0	3	2
ASV_911	3	1	1	0	3	1	2	0	4	2	5	4	6	3	2	2	1	1
ASV_1024	0	2	1	0	0	0	2	0	2	4	2	2	0	3	0	22	0	0
ASV_1056	0	3	0	0	1	1	3	11	4	4	1	4	2	2	0	2	1	1
ASV_1076	0	0	0	0	0	4	5	4	2	0	4	2	8	3	4	1	0	3
ASV_1104	1	10	0	1	0	0	1	4	3	2	2	0	4	2	5	1	2	2
ASV_1280	1	0	0	1	0	0	7	5	1	0	3	2	0	1	3	7	3	6
ASV_1355	3	3	3	1	0	3	3	7	4	0	2	3	2	1	2	2	0	1
ASV_1419	0	1	1	3	0	3	4	3	2	2	3	2	1	2	2	2	2	7
ASV_1423	2	2	1	0	0	0	3	6	1	4	4	2	0	1	5	7	0	2
ASV_609	3	2	0	5	5	0	1	2	0	2	3	2	3	6	1	2	2	1
ASV_682	1	3	3	0	2	1	1	3	2	2	1	4	3	4	5	1	2	2
ASV_685	3	3	3	3	1	0	1	4	0	1	4	6	4	0	1	2	0	4
ASV_697	0	0	0	20	0	20	0	0	0	0	0	0	0	0	0	0	0	0
ASV_707	2	1	0	3	3	2	3	7	2	5	2	1	2	1	3	0	1	2
ASV_727	3	0	0	0	0	0	23	0	4	8	0	2	0	0	0	0	0	0
ASV_729	2	0	0	2	0	5	0	3	1	0	1	2	0	7	17	0	0	0
ASV_838	2	0	0	0	0	2	9	0	7	6	2	0	0	6	4	0	0	2
ASV_839	1	5	2	1	0	2	4	6	1	2	2	2	1	1	4	2	3	1
ASV_901	0	3	0	1	0	1	8	0	0	3	1	0	2	3	3	4	5	6
ASV_916	2	0	0	1	0	5	1	3	3	0	1	1	1	0	8	2	12	0
ASV_1145	1	1	1	1	0	2	4	5	9	0	2	6	2	0	5	0	0	0
ASV_1213	3	1	0	0	0	0	4	2	1	3	3	2	8	5	3	2	1	1
ASV_1224	5	1	0	3	0	2	2	2	1	2	3	3	1	2	2	0	5	5
ASV_1271	3	2	2	0	0	2	3	8	0	2	1	3	4	1	1	5	0	2
ASV_614	3	0	2	5	3	3	1	2	2	3	2	1	1	3	3	1	1	3
ASV_627	3	0	1	1	0	0	4	1	3	3	3	2	3	1	4	7	3	0
ASV_651	1	2	0	4	0	6	2	4	2	3	4	4	0	2	3	1	1	0
ASV_764	1	4	4	7	5	3	0	3	1	0	1	3	0	4	0	0	1	2
ASV_792	1	3	1	1	0	4	4	3	3	2	3	4	1	2	3	0	2	2
ASV_793	1	5	2	1	1	3	1	0	0	6	2	2	4	4	1	1	1	4
ASV_819	6	1	8	0	1	0	0	11	0	0	0	4	0	0	6	1	0	1
ASV_833	2	2	0	3	1	1	5	0	4	7	0	2	0	0	4	1	4	3
ASV_889	2	5	5	1	3	3	2	3	1	1	2	0	0	1	5	1	1	3
ASV_902	1	8	3	2	2	3	3	0	0	1	2	3	0	0	5	4	0	2
ASV_915	3	2	5	2	3	2	4	1	3	1	2	1	3	1	0	1	2	3
ASV_932	2	2	5	4	1	5	1	1	2	3	4	1	1	1	2	1	2	1
ASV_1015	1	1	2	3	0	1	14	2	2	0	2	7	1	1	0	1	0	0
ASV_1096	1	1	1	1	4	3	5	1	4	3	1	4	2	0	3	1	0	3
ASV_1135	2	5	2	3	0	6	5	0	1	0	3	1	1	1	2	0	1	5
ASV_1194	1	4	1	3	0	5	6	3	0	0	1	3	3	1	1	1	3	2
ASV_1240	0	1	0	0	0	0	6	8	5	1	3	4	2	4	3	0	1	0
ASV_1251	1	3	5	2	0	0	1	5	3	3	2	1	3	1	4	1	1	2
ASV_1326	1	0	6	0	1	0	3	3	0	2	3	5	1	2	3	3	3	2
ASV_1340	0	2	0	2	1	2	3	1	4	3	1	3	3	3	2	2	4	2
ASV_1348	4	1	2	3	0	2	4	2	1	1	2	4	1	1	2	2	3	3
ASV_653	1	5	1	0	0	2	3	2	3	3	1	5	1	1	3	2	0	5
ASV_655	0	2	0	2	1	2	1	0	1	1	2	0	1	2	6	0	14	3
ASV_703	2	1	1	1	5	2	2	1	2	1	1	1	6	0	3	3	3	3
ASV_709	1	2	0	0	3	1	0	4	1	5	2	0	10	2	3	1	1	2
ASV_721	1	5	1	1	4	3	0	1	2	1	5	2	2	5	1	0	2	2
ASV_722	3	4	1	1	1	2	1	1	3	3	2	0	6	2	2	2	3	1
ASV_751	2	7	4	2	1	0	3	1	3	2	0	1	5	1	3	2	0	1
ASV_806	6	4	1	0	0	7	0	1	3	0	5	2	1	5	0	0	0	3
ASV_1038	6	3	0	3	0	4	6	2	2	2	0	1	1	2	3	0	0	2
ASV_1050	3	3	2	0	0	2	3	1	1	3	0	3	1	6	0	2	2	5
ASV_1137	0	4	1	1	7	3	2	1	0	2	1	2	1	0	4	1	2	5
ASV_1168	1	3	0	1	2	1	3	2	2	5	3	2	2	0	2	1	6	1
ASV_631	1	1	1	2	1	0	2	3	3	3	2	3	0	6	2	3	0	4
ASV_663	3	3	1	2	0	1	4	2	2	3	0	5	2	1	1	0	6	1
ASV_669	2	4	2	3	3	1	1	3	1	0	2	5	2	1	3	1	1	2
ASV_699	5	3	3	1	0	0	2	2	1	2	5	1	1	1	5	2	0	3
ASV_724	3	4	4	1	1	1	4	1	0	0	1	2	2	1	2	2	2	6
ASV_726	2	4	0	1	0	0	2	3	3	3	1	1	3	2	5	2	2	3
ASV_739	2	3	1	3	0	12	1	1	1	1	1	2	0	0	4	3	1	1
ASV_756	1	4	3	6	1	1	2	0	3	6	1	2	4	0	2	1	0	0
ASV_796	2	3	1	2	0	0	5	2	0	2	0	4	1	0	0	13	0	2
ASV_861	0	2	1	3	1	4	2	3	1	1	5	4	3	0	2	1	4	0
ASV_907	1	1	1	0	1	0	12	0	5	1	0	5	3	2	2	1	0	2
ASV_922	6	4	0	0	0	0	3	3	1	15	1	0	0	0	1	3	0	0
ASV_1064	1	3	2	3	6	4	0	2	1	1	5	3	2	0	0	0	1	2
ASV_1285	4	3	3	2	1	0	4	1	0	1	1	1	1	1	2	1	6	4
ASV_1360	1	9	0	1	7	3	2	0	2	2	1	1	0	0	0	1	0	6
ASV_1432	4	5	0	2	0	1	4	1	0	0	2	5	2	1	1	4	1	3
ASV_1482	0	14	4	0	4	1	0	2	3	1	4	1	0	0	0	0	0	2
ASV_728	6	2	2	2	1	2	2	4	3	1	1	2	1	0	1	2	1	3
ASV_735	0	0	0	0	0	0	0	1	0	0	0	1	4	0	0	28	2	0
ASV_740	3	0	4	1	2	1	2	1	3	0	4	3	1	0	2	2	2	5
ASV_748	3	2	3	4	0	7	0	1	1	3	4	2	1	1	1	2	1	0
ASV_779	2	0	0	4	1	4	1	2	4	3	1	2	2	1	3	3	1	2
ASV_799	3	0	0	0	0	0	13	0	1	17	0	2	0	0	0	0	0	0
ASV_807	1	2	0	5	0	1	1	6	6	0	2	3	1	1	0	3	2	2
ASV_808	2	2	10	1	0	2	3	1	1	1	2	0	0	0	4	0	3	4
ASV_817	1	4	2	2	4	3	1	2	1	2	0	5	1	0	0	1	6	1
ASV_912	1	1	1	0	1	5	3	2	1	1	1	7	3	1	2	1	3	2
ASV_938	1	2	1	4	3	6	4	2	1	2	0	1	3	2	1	2	1	0
ASV_957	2	5	1	2	2	3	0	3	2	0	3	2	1	3	1	1	3	2
ASV_981	1	0	0	0	0	0	8	3	3	3	2	4	2	3	4	0	1	2
ASV_1065	0	2	1	3	0	2	1	6	2	1	3	2	2	3	2	1	2	2
ASV_1161	3	1	1	0	1	2	2	2	2	3	2	4	1	0	4	4	2	1
ASV_1235	1	4	1	1	3	0	2	3	2	1	2	4	1	1	2	2	3	2
ASV_1369	1	0	3	2	0	2	0	1	5	1	3	0	3	1	2	4	2	5
ASV_1408	0	1	2	2	1	1	4	2	1	7	1	1	2	2	1	2	1	4
ASV_755	1	2	2	0	0	0	2	1	2	1	5	2	1	1	4	10	0	1
ASV_760	0	0	0	0	0	0	1	4	2	6	4	3	2	3	4	2	0	4
ASV_774	1	4	0	2	2	0	3	3	2	2	3	0	4	3	1	1	1	3
ASV_789	1	0	0	0	0	3	2	0	2	4	6	2	1	0	6	2	6	0
ASV_803	1	5	1	2	1	1	4	2	0	4	2	0	2	2	1	5	0	2
ASV_816	1	2	1	5	2	4	4	3	2	3	1	2	0	1	1	1	1	1
ASV_874	1	4	3	1	0	4	4	2	2	0	3	1	2	1	1	2	2	2
ASV_898	0	3	0	0	1	1	2	4	4	0	2	4	0	2	2	3	5	2
ASV_1058	0	2	1	5	0	2	2	2	2	2	1	3	0	1	2	3	4	2
ASV_1253	1	0	2	1	5	2	3	1	3	1	0	0	3	3	1	4	2	2
ASV_1380	1	2	1	3	1	3	0	4	0	2	1	3	1	2	2	2	4	2
ASV_1397	1	1	1	0	0	0	4	9	3	1	0	3	2	1	4	0	1	3
ASV_1402	1	1	2	0	1	0	12	1	1	1	1	5	2	1	0	2	3	0
ASV_1473	0	5	1	1	0	4	5	1	4	0	0	3	3	2	4	0	1	0
ASV_785	1	0	0	14	0	0	0	18	0	1	0	0	0	0	0	0	0	0
ASV_818	7	2	3	0	0	1	9	0	2	2	1	1	1	1	1	1	1	1
ASV_824	2	1	0	0	5	1	1	2	2	3	1	3	3	4	1	4	1	0
ASV_828	1	2	1	1	3	1	0	3	0	2	3	1	3	3	1	1	4	4
ASV_923	3	0	1	4	4	2	0	2	3	2	1	2	0	1	1	0	5	3
ASV_948	3	2	0	4	0	1	1	4	2	0	0	1	2	2	2	4	6	0
ASV_1013	1	1	4	5	2	0	3	5	1	1	2	0	1	0	1	4	0	2
ASV_1014	2	0	2	0	0	0	3	2	7	1	3	0	4	0	1	4	3	1
ASV_1103	4	3	0	1	1	1	3	1	2	1	2	4	2	0	1	1	3	3
ASV_1110	2	0	2	0	1	2	1	3	2	0	5	3	1	0	1	7	2	1
ASV_1113	2	0	3	1	1	1	3	0	1	2	2	6	3	2	2	2	1	1
ASV_1116	0	6	0	0	1	0	2	6	3	1	1	4	1	0	2	2	0	4
ASV_1174	1	0	1	4	1	5	2	2	3	6	3	1	1	0	1	1	0	1
ASV_1184	2	2	1	2	0	3	5	0	3	1	1	2	1	1	3	4	2	0
ASV_1209	2	1	0	2	0	4	4	2	2	1	4	3	3	2	1	2	0	0
ASV_1289	1	0	0	2	2	3	1	1	4	0	4	1	2	3	5	3	0	1
ASV_1347	6	1	0	2	1	0	5	1	0	1	3	4	1	2	2	2	1	1
ASV_1352	2	2	0	1	1	2	2	1	5	2	2	2	4	1	0	1	2	3
ASV_1451	2	3	2	2	0	1	3	1	2	1	0	3	0	4	2	2	1	4
ASV_1527	1	1	0	0	0	1	3	20	0	5	1	0	0	0	0	1	0	0
ASV_719	0	0	23	0	1	0	0	2	0	0	2	2	0	1	0	0	0	2
ASV_747	1	2	2	3	3	1	1	4	2	1	3	1	4	0	4	0	0	1
ASV_841	3	1	0	3	2	2	1	2	4	0	2	2	1	4	4	1	1	0
ASV_872	2	3	2	1	0	3	1	4	4	4	0	2	4	0	3	0	0	0
ASV_896	0	6	1	0	8	0	1	1	0	0	2	3	0	6	0	1	3	1
ASV_926	1	2	1	1	2	1	2	1	0	2	1	2	2	1	7	0	5	2
ASV_960	0	4	0	0	3	0	2	5	3	2	5	1	5	1	1	0	1	0
ASV_1026	7	0	0	0	0	0	1	2	0	1	0	8	10	0	2	0	0	1
ASV_1028	1	3	2	1	10	4	0	1	2	1	0	0	1	1	1	1	2	1
ASV_1043	1	2	3	2	1	0	5	4	1	1	2	2	3	0	1	0	0	4
ASV_1059	1	1	0	2	1	0	2	2	4	0	6	5	2	0	3	0	1	2
ASV_1063	0	2	1	0	0	0	2	6	1	3	1	4	1	1	3	0	2	5
ASV_1180	1	1	0	0	2	0	0	3	4	1	3	2	2	6	4	0	0	3
ASV_1217	2	0	1	2	4	4	1	1	3	1	1	3	1	1	3	1	1	2
ASV_1226	7	4	4	0	0	0	0	0	5	1	0	3	3	0	0	0	5	0
ASV_1302	1	1	0	1	2	4	3	2	2	0	3	2	2	5	2	0	1	1
ASV_1438	4	1	0	3	1	4	1	0	3	2	2	3	2	3	1	0	0	2
ASV_1479	4	4	1	4	2	2	0	2	1	4	1	0	0	1	2	0	2	2
ASV_1489	1	2	0	0	0	1	1	3	1	4	0	16	0	1	1	0	1	0
ASV_1515	1	0	2	0	4	0	2	1	1	0	0	1	0	0	13	0	4	3
ASV_788	1	0	0	1	8	0	2	4	1	3	10	0	0	0	0	1	1	0
ASV_802	2	0	6	1	5	2	3	1	0	4	4	1	0	0	0	1	0	2
ASV_822	1	4	2	3	1	1	1	2	3	4	2	1	2	0	1	1	1	2
ASV_852	1	4	1	0	0	0	5	6	1	2	1	0	3	0	0	4	0	4
ASV_853	2	0	0	1	2	2	3	2	3	0	4	2	3	2	0	2	3	1
ASV_869	0	0	1	0	0	14	5	0	1	1	2	1	4	1	0	2	0	0
ASV_927	1	3	0	2	0	2	4	2	0	3	1	4	3	2	2	2	0	1
ASV_947	3	0	0	1	0	1	3	2	1	2	6	5	2	1	0	2	0	3
ASV_1008	3	5	0	1	0	1	4	0	4	0	2	1	2	2	0	4	0	2
ASV_1009	0	9	1	1	4	2	0	1	1	6	1	1	2	0	0	0	2	0
ASV_1030	1	0	0	0	6	0	1	2	3	4	2	2	1	0	2	0	0	7
ASV_1034	4	5	0	4	1	2	0	1	1	1	1	3	1	1	2	1	1	2
ASV_1057	2	4	0	1	2	1	0	3	0	3	1	0	1	2	1	3	4	3
ASV_1069	1	2	3	3	2	1	1	2	0	1	1	1	1	4	5	2	0	1
ASV_1084	0	0	2	0	0	0	0	12	3	2	0	0	1	2	2	0	0	7
ASV_1263	0	1	2	1	0	2	3	0	0	5	6	2	1	2	1	3	0	2
ASV_1298	2	2	1	1	0	0	5	3	3	4	1	3	0	1	1	1	1	2
ASV_1325	2	1	2	2	0	2	3	0	1	1	1	1	1	3	2	2	3	4
ASV_1337	1	0	0	0	2	1	1	0	1	2	4	0	2	1	5	4	2	5
ASV_1359	6	1	0	0	2	2	1	1	2	2	2	2	1	2	1	4	1	1
ASV_1407	0	2	1	1	0	8	5	2	0	0	3	5	1	1	1	1	0	0
ASV_1437	3	4	0	9	1	0	0	1	2	2	2	1	1	1	0	2	1	1
ASV_1471	0	1	1	2	1	4	3	1	0	0	4	3	2	2	1	2	2	2
ASV_1517	2	0	0	0	2	1	2	1	1	1	0	0	16	0	0	2	1	2
ASV_759	1	0	0	8	1	6	1	1	1	1	1	1	0	0	0	6	3	0
ASV_775	1	3	1	3	0	0	2	2	1	1	4	2	0	3	2	1	1	4
ASV_777	3	2	1	2	0	1	3	2	0	2	1	2	2	1	3	1	4	1
ASV_787	0	0	0	3	2	0	0	1	1	1	4	4	4	3	2	2	0	4
ASV_809	0	4	0	0	2	2	1	2	3	3	3	2	1	0	0	0	8	0
ASV_827	6	3	2	0	1	0	5	2	2	1	1	1	3	2	0	1	1	0
ASV_831	1	1	28	0	0	0	0	0	0	0	0	1	0	0	0	0	0	0
ASV_844	4	2	2	2	0	1	3	1	0	2	2	4	3	1	3	0	0	1
ASV_857	2	2	7	0	1	2	1	0	2	3	3	2	2	1	1	0	0	2
ASV_887	3	2	0	0	1	3	0	1	1	0	3	0	1	6	6	3	0	1
ASV_939	1	0	0	1	0	3	2	5	1	1	5	2	4	0	2	0	3	1
ASV_946	1	0	3	0	1	2	4	3	1	2	2	2	1	0	5	1	2	1
ASV_954	2	1	1	2	1	1	1	0	2	3	2	3	1	1	2	1	6	1
ASV_1087	1	1	0	0	1	0	1	7	1	0	0	1	1	1	1	7	0	7
ASV_1094	3	2	0	6	6	2	0	0	0	0	1	2	4	2	0	0	1	1
ASV_1105	6	0	0	0	2	2	3	2	4	3	2	2	0	1	1	2	0	0
ASV_1131	0	0	3	1	0	0	1	0	3	4	4	4	1	2	5	0	1	1
ASV_1144	0	0	0	1	0	1	6	1	2	1	4	1	4	2	5	1	0	1
ASV_1158	1	0	1	0	0	2	1	1	0	3	2	4	5	2	3	0	4	1
ASV_1190	0	3	0	0	1	2	1	2	3	2	1	6	2	2	0	3	2	0
ASV_1207	1	0	1	0	1	2	1	2	4	5	2	3	1	0	1	1	4	1
ASV_1374	2	2	1	1	0	0	5	2	2	1	0	5	1	1	3	2	1	1
ASV_1502	0	2	1	0	0	0	3	1	3	2	3	2	0	5	2	0	2	4
ASV_820	2	5	0	1	1	4	2	0	3	1	0	2	0	0	3	3	0	3
ASV_834	2	1	2	1	2	2	1	0	4	3	3	0	1	1	0	2	1	4
ASV_876	2	4	2	0	2	0	2	1	0	0	2	5	1	1	4	2	1	1
ASV_881	6	2	14	0	0	0	0	0	0	0	1	1	2	2	0	0	2	0
ASV_886	2	2	1	7	1	1	2	2	0	2	2	0	3	1	0	0	2	2
ASV_931	0	2	0	2	0	3	1	3	1	1	2	3	3	0	2	1	2	4
ASV_959	1	4	1	1	0	1	4	2	5	2	2	0	0	2	3	0	1	1
ASV_975	2	0	1	2	0	1	3	2	4	3	1	1	4	2	1	1	0	2
ASV_984	1	0	1	0	0	3	4	2	0	3	5	5	1	0	1	2	2	0
ASV_1085	0	0	0	0	0	0	2	0	0	1	0	0	0	0	0	25	1	0
ASV_1108	4	1	0	0	1	4	3	2	1	2	0	4	3	1	0	0	1	2
ASV_1177	3	1	0	2	3	0	2	1	2	0	2	2	1	2	1	4	0	3
ASV_1232	1	1	4	2	1	7	0	0	1	2	3	3	0	1	0	2	0	1
ASV_1233	0	3	3	4	0	0	1	2	1	0	2	6	1	3	1	1	0	1
ASV_1299	3	1	1	2	1	1	0	1	0	1	1	3	2	1	4	4	0	3
ASV_1305	0	1	0	0	0	1	3	4	2	1	1	5	0	3	2	2	3	1
ASV_1357	3	0	1	1	4	1	2	1	6	4	0	1	2	1	0	2	0	0
ASV_1363	5	0	1	1	0	0	2	0	2	4	4	1	2	1	1	0	1	4
ASV_1435	3	0	5	0	0	2	6	0	2	0	1	1	1	4	1	0	2	1
ASV_1494	3	0	3	0	1	2	2	1	2	2	2	2	2	0	3	1	3	0
ASV_689	1	3	5	2	3	0	4	0	1	0	2	2	1	1	0	2	1	1
ASV_780	1	0	0	3	1	0	3	3	2	4	0	0	3	4	1	0	3	1
ASV_813	3	0	0	1	1	0	4	12	0	2	0	6	0	0	0	0	0	0
ASV_823	5	0	1	1	2	0	2	1	1	1	4	2	1	1	3	0	2	2
ASV_832	0	3	0	1	1	1	1	1	2	0	1	1	4	1	2	2	7	1
ASV_883	1	0	0	2	0	0	3	1	2	1	0	2	4	3	3	2	3	2
ASV_900	1	2	1	0	0	0	3	3	2	2	2	2	0	2	4	2	1	2
ASV_933	1	2	1	2	0	0	0	0	1	2	4	7	2	1	5	0	0	1
ASV_942	0	0	0	0	0	0	0	0	0	0	0	0	0	0	29	0	0	0
ASV_973	0	1	0	1	5	0	1	0	3	1	0	0	3	6	0	2	5	1
ASV_1012	0	0	2	9	0	1	1	2	3	3	0	2	0	0	0	0	1	4
ASV_1039	1	14	0	0	7	1	1	2	2	0	0	0	0	0	0	0	0	0
ASV_1040	1	2	1	1	3	4	1	1	2	1	1	2	0	2	2	2	2	0
ASV_1070	0	1	2	5	2	0	0	4	1	1	1	1	0	1	2	3	1	3
ASV_1079	3	1	0	0	0	2	5	1	2	1	2	2	0	2	2	1	2	2
ASV_1097	3	4	2	2	1	4	0	1	1	2	0	0	1	2	2	3	0	0
ASV_1111	3	1	4	1	1	3	1	5	1	1	3	1	0	1	0	1	0	1
ASV_1152	3	1	1	0	1	0	3	0	2	2	2	2	3	1	0	2	3	2
ASV_1157	1	1	1	0	4	1	2	2	1	3	2	0	2	1	3	2	2	0
ASV_1182	4	2	2	1	5	2	1	0	0	2	1	4	0	1	1	0	2	0
ASV_1188	0	6	0	0	4	0	0	0	3	2	2	2	2	0	4	1	0	2
ASV_1223	1	3	2	1	2	1	1	1	1	0	2	2	3	2	2	4	0	0
ASV_1252	0	0	2	0	2	2	0	3	0	0	2	1	1	2	2	1	2	8
ASV_1269	3	1	0	0	0	0	1	1	1	2	1	3	0	1	0	0	3	11
ASV_1297	1	1	0	1	1	0	2	1	3	1	1	1	2	1	5	4	1	2
ASV_1306	0	2	0	0	4	3	1	3	0	0	1	3	0	3	4	2	0	2
ASV_1310	1	2	0	0	1	1	3	1	1	4	3	3	1	0	0	3	4	0
ASV_1345	1	0	0	0	0	0	0	2	2	1	1	9	2	1	4	3	0	2
ASV_1418	0	0	5	0	0	3	1	1	0	1	2	3	2	0	2	2	5	1
ASV_1434	3	2	3	2	0	1	2	2	0	4	3	1	0	2	0	1	0	2
ASV_1444	2	0	0	0	4	1	0	0	0	0	0	5	1	1	0	4	6	4
ASV_773	2	2	3	2	0	0	2	2	3	2	0	0	1	1	4	2	0	2
ASV_811	0	2	0	2	0	1	1	1	2	3	3	2	1	2	2	1	2	3
ASV_935	0	2	4	1	0	2	1	1	2	2	1	2	1	0	2	3	1	3
ASV_1023	0	0	0	0	0	0	2	2	5	2	0	2	5	3	3	1	1	1
ASV_1035	1	0	1	0	4	3	0	1	1	2	1	4	1	2	1	2	2	1
ASV_1045	3	1	4	3	5	0	0	2	0	2	1	2	0	1	0	2	0	1
ASV_1072	0	0	0	4	0	0	4	4	2	1	2	2	2	0	4	1	0	1
ASV_1092	2	3	2	0	0	1	2	0	0	1	5	1	0	1	1	2	5	1
ASV_1183	3	1	2	1	0	2	1	2	0	2	1	4	0	2	0	1	4	1
ASV_1198	2	0	5	2	0	1	2	2	0	0	3	0	0	2	3	0	0	5
ASV_1313	2	3	5	5	1	0	0	1	0	0	2	1	0	0	0	4	1	2
ASV_1356	1	2	4	0	0	1	5	2	0	2	1	2	2	2	1	0	1	1
ASV_1412	0	0	1	0	1	2	0	9	2	1	0	0	4	7	0	0	0	0
ASV_1503	1	2	0	1	0	1	3	0	2	1	4	2	1	1	3	1	2	2
ASV_1509	0	1	1	0	3	1	2	3	2	4	3	0	4	0	3	0	0	0
ASV_812	0	0	7	4	3	1	0	0	0	0	1	1	1	6	0	0	3	0
ASV_879	1	1	1	3	0	7	3	0	0	1	4	2	0	1	0	1	1	1
ASV_951	2	3	0	2	9	2	1	0	2	0	1	0	0	2	0	1	0	2
ASV_976	0	0	0	4	0	17	1	0	0	0	1	1	0	0	1	1	0	1
ASV_980	2	0	2	1	0	1	1	1	0	3	0	11	1	0	0	0	0	4
ASV_990	1	1	1	1	0	3	3	1	1	1	0	2	2	2	3	3	0	2
ASV_1001	3	1	0	0	0	3	3	3	0	1	1	2	1	0	3	4	0	1
ASV_1003	0	2	1	6	0	0	0	1	1	0	1	2	2	1	8	0	0	1
ASV_1029	2	0	0	0	0	1	1	2	0	1	8	6	2	0	2	1	0	0
ASV_1048	1	0	5	0	1	3	2	0	1	0	3	4	0	1	1	2	2	0
ASV_1052	2	4	0	0	13	1	1	0	0	1	1	1	0	0	0	1	0	1
ASV_1060	4	4	1	2	7	3	0	0	0	1	1	0	0	1	0	0	0	2
ASV_1074	0	0	2	0	3	0	3	1	1	0	6	1	0	0	2	0	4	3
ASV_1098	2	2	0	1	0	1	0	2	1	1	1	2	4	2	2	0	2	3
ASV_1100	1	1	1	1	1	1	1	1	1	3	2	1	1	2	0	0	6	2
ASV_1132	2	0	2	0	1	1	6	0	0	0	2	1	3	1	1	2	0	4
ASV_1179	1	1	2	2	1	1	3	2	2	0	1	3	2	1	0	0	3	1
ASV_1195	0	0	3	1	3	5	2	2	2	0	2	0	1	2	0	1	1	1
ASV_1196	1	1	1	3	2	1	3	1	0	0	3	0	0	1	1	3	3	2
ASV_1219	4	1	0	0	1	0	1	1	0	1	0	1	4	3	3	0	3	3
ASV_1228	2	4	0	0	0	3	4	1	3	1	1	0	0	0	0	3	2	2
ASV_1236	0	1	1	2	5	2	4	2	1	1	0	3	1	0	0	1	1	1
ASV_1279	2	1	0	1	1	1	2	1	6	0	0	3	0	3	1	4	0	0
ASV_1383	0	15	0	0	0	0	0	0	0	0	0	0	0	0	0	0	0	11
ASV_1394	1	0	1	0	2	0	1	4	1	3	3	2	1	5	0	0	2	0
ASV_1416	1	0	0	0	1	4	1	3	2	3	0	1	0	2	4	0	1	3
ASV_1448	1	4	3	0	1	2	0	2	2	2	2	3	0	0	1	0	1	2
ASV_1453	6	0	0	0	14	0	0	0	1	1	0	0	3	0	0	0	1	0
ASV_1455	2	2	1	0	2	0	1	2	1	0	1	0	1	2	0	8	1	2
ASV_1510	2	2	1	0	1	2	1	1	1	0	0	2	4	1	3	2	2	1
ASV_866	1	0	0	1	1	1	4	2	1	2	3	4	0	2	2	1	0	1
ASV_885	2	1	2	1	0	3	1	1	0	2	3	0	2	1	2	0	1	4
ASV_934	0	0	1	0	4	0	3	4	1	0	3	1	3	2	2	0	1	1
ASV_977	0	0	1	0	2	0	1	6	2	0	2	1	1	4	1	0	4	1
ASV_982	3	6	0	1	0	5	0	0	0	0	0	1	1	0	4	3	1	1
ASV_994	3	2	0	1	0	1	4	2	0	1	2	3	1	1	3	0	1	1
ASV_998	1	4	1	0	4	4	0	2	1	0	0	0	3	3	0	0	2	1
ASV_1006	0	1	4	1	0	1	1	0	2	1	2	1	1	0	2	3	0	5
ASV_1010	0	1	0	4	3	2	0	1	3	2	2	1	2	1	0	2	1	0
ASV_1080	1	0	0	0	0	0	3	3	4	3	0	1	1	2	1	4	2	0
ASV_1114	1	0	0	1	6	1	0	2	0	0	1	7	2	0	0	3	0	1
ASV_1238	1	3	0	0	1	2	2	4	3	0	0	1	2	3	1	1	0	1
ASV_1292	1	2	1	2	0	0	4	4	0	0	1	0	1	2	2	2	1	2
ASV_1300	3	1	6	0	0	0	2	0	3	1	0	5	1	0	1	0	0	2
ASV_1324	1	0	6	1	1	0	1	0	0	3	5	2	0	2	0	3	0	0
ASV_1367	10	2	1	0	2	0	1	1	4	0	0	1	0	0	1	1	1	0
ASV_1391	0	2	2	0	1	4	2	1	2	0	3	0	0	2	2	2	1	1
ASV_1477	1	1	0	2	1	2	1	2	2	1	4	1	1	1	1	1	1	2
ASV_1484	0	4	2	3	0	0	0	4	0	0	1	1	1	1	1	2	1	4
ASV_850	2	0	0	5	0	3	0	2	0	1	5	1	1	1	2	0	1	1
ASV_865	0	0	3	1	0	0	0	1	1	12	0	0	4	1	1	0	1	0
ASV_870	0	0	1	0	0	15	1	0	4	0	0	2	1	0	0	0	1	0
ASV_891	3	2	2	1	2	0	1	1	2	6	0	0	2	0	0	0	3	0
ASV_914	2	2	0	0	0	0	3	3	3	3	0	1	0	0	2	0	2	4
ASV_964	0	3	1	0	0	1	3	2	0	3	0	2	3	3	1	0	3	0
ASV_967	0	2	1	6	1	2	0	0	0	1	4	0	2	3	1	0	1	1
ASV_983	1	1	1	3	0	2	1	3	1	3	2	2	0	0	1	0	3	1
ASV_993	1	2	2	1	0	2	0	0	4	1	0	5	0	0	1	3	0	3
ASV_1000	1	1	3	0	0	2	1	1	3	1	2	0	0	0	1	1	4	3
ASV_1031	1	1	0	0	0	0	9	1	0	1	2	1	3	0	0	1	1	3
ASV_1033	1	2	1	0	5	1	1	2	3	0	2	2	1	0	2	0	0	1
ASV_1047	2	0	0	1	0	0	4	0	1	2	0	1	3	3	3	3	0	1
ASV_1071	0	0	0	1	2	9	1	3	0	2	1	1	1	1	1	0	0	1
ASV_1077	0	0	0	0	0	2	0	1	9	0	2	0	1	0	5	3	0	1
ASV_1082	0	0	0	0	1	0	2	2	2	0	6	4	1	0	3	0	1	2
ASV_1088	4	0	1	2	0	2	1	0	1	4	0	3	1	1	3	1	0	0
ASV_1122	0	2	0	0	0	2	5	0	1	0	3	2	1	1	2	1	3	1
ASV_1123	0	1	1	0	0	0	2	1	5	0	2	6	0	1	0	3	2	0
ASV_1130	0	1	1	4	0	0	0	2	2	1	3	2	1	1	0	2	3	1
ASV_1140	0	1	3	5	3	2	0	0	1	0	2	0	0	0	2	2	2	1
ASV_1143	3	0	0	0	1	0	3	1	0	3	1	1	0	2	3	1	1	4
ASV_1159	1	1	0	0	0	0	2	3	3	2	1	0	2	1	1	4	2	1
ASV_1167	3	0	0	0	0	0	1	3	8	2	1	1	0	0	2	0	2	1
ASV_1169	2	2	0	3	3	0	1	4	0	1	0	1	1	3	0	2	0	1
ASV_1175	2	2	2	3	0	2	0	1	1	1	0	4	2	0	1	2	1	0
ASV_1201	0	0	24	0	0	0	0	0	0	0	0	0	0	0	0	0	0	0
ASV_1220	2	2	0	2	0	5	1	1	0	7	0	0	0	0	1	0	0	3
ASV_1283	1	0	1	0	4	0	1	3	0	3	3	0	1	1	4	0	1	1
ASV_1308	0	5	1	1	2	0	2	1	1	0	3	4	1	3	0	0	0	0
ASV_1343	0	1	1	0	1	0	3	1	3	1	3	3	2	1	0	1	0	3
ASV_1398	0	0	2	1	1	1	2	1	1	1	1	7	0	2	0	1	1	2
ASV_1462	0	1	3	1	0	4	1	1	3	1	1	5	0	0	2	0	0	1
ASV_1468	0	3	2	0	0	0	2	0	0	2	1	2	4	1	2	1	4	0
ASV_894	1	1	4	0	4	0	3	1	0	1	1	1	1	0	0	1	2	3
ASV_903	0	1	1	3	1	1	3	0	1	1	2	3	2	0	0	1	1	3
ASV_924	1	0	1	0	0	5	0	1	0	1	1	4	1	0	0	3	5	1
ASV_961	0	1	1	2	0	3	0	2	0	2	1	2	1	0	2	2	3	2
ASV_995	3	0	0	1	0	0	0	4	1	3	3	0	1	1	2	0	3	2
ASV_1022	0	0	0	0	0	0	23	0	0	0	0	0	0	0	0	0	0	0
ASV_1054	0	3	0	1	1	1	0	2	1	1	2	4	3	0	1	0	2	1
ASV_1055	0	1	2	6	2	0	3	0	0	1	1	1	1	1	2	2	0	0
ASV_1119	1	2	0	3	1	0	1	2	3	1	2	2	0	0	0	0	2	3
ASV_1170	1	3	1	1	0	2	0	2	3	1	2	2	2	0	0	3	0	0
ASV_1172	1	0	1	2	0	2	2	2	0	0	3	0	4	0	1	4	1	0
ASV_1178	1	1	1	1	1	2	1	3	0	0	2	3	3	3	0	0	0	1
ASV_1181	5	2	0	0	0	0	1	1	0	2	1	2	0	1	4	2	0	2
ASV_1216	1	1	3	1	0	0	0	4	2	0	1	0	5	0	4	0	0	1
ASV_1225	2	2	0	0	1	1	3	1	0	1	4	0	1	2	1	1	1	2
ASV_1227	1	4	0	1	0	2	2	1	2	0	2	1	1	0	1	3	0	2
ASV_1248	0	1	0	3	1	6	4	1	0	0	2	1	1	0	3	0	0	0
ASV_1312	2	4	2	2	0	1	4	1	2	0	1	1	1	0	1	0	1	0
ASV_1335	0	0	1	0	4	3	1	5	1	0	3	2	0	1	0	1	0	1
ASV_1405	0	1	1	0	0	0	2	0	0	0	0	1	1	5	1	3	3	5
ASV_1413	1	1	0	0	1	1	4	2	1	0	1	4	1	1	3	1	0	1
ASV_1433	1	0	4	0	1	3	0	0	0	1	1	2	3	3	1	1	2	0
ASV_849	2	1	2	4	5	2	0	1	0	1	0	0	0	0	1	0	2	2
ASV_909	2	1	1	0	5	4	2	0	1	0	0	1	0	2	0	0	0	4
ASV_970	0	0	1	1	0	0	4	1	0	3	2	2	5	0	2	0	0	2
ASV_1007	0	1	0	5	0	0	2	3	1	0	1	1	3	0	0	1	0	4
ASV_1037	1	1	0	0	1	0	0	1	0	0	1	0	1	0	0	13	1	2
ASV_1041	3	1	0	0	2	1	2	2	2	1	1	1	0	0	0	1	0	5
ASV_1095	9	1	0	0	0	0	0	3	0	0	2	1	1	0	0	1	4	0
ASV_1102	1	5	0	0	0	1	2	1	0	1	0	0	0	4	0	0	7	0
ASV_1106	1	2	0	2	0	1	0	1	0	0	1	3	1	2	1	2	0	5
ASV_1120	0	4	3	1	1	0	1	1	2	0	2	1	1	0	2	0	1	2
ASV_1136	0	1	2	0	0	0	2	2	2	0	1	1	1	0	5	0	2	3
ASV_1139	0	0	0	14	0	0	0	4	0	0	0	0	1	1	1	0	1	0
ASV_1156	1	0	1	0	0	0	1	0	0	2	3	5	2	2	1	1	2	1
ASV_1164	2	1	4	1	1	4	1	2	0	2	0	1	0	0	1	1	1	0
ASV_1189	1	1	0	0	0	0	2	0	1	3	0	0	1	0	3	4	4	2
ASV_1206	1	1	0	0	0	0	0	3	3	2	3	0	1	3	1	1	1	2
ASV_1222	3	0	1	0	0	0	4	2	0	2	1	4	0	1	0	1	2	1
ASV_1255	0	0	2	1	2	1	7	1	1	0	0	1	0	2	1	1	2	0
ASV_1257	0	0	6	0	1	4	1	0	0	0	0	0	0	4	0	3	2	1
ASV_1261	0	0	0	1	0	1	0	3	2	3	0	0	1	1	5	1	3	1
ASV_1272	3	1	2	0	2	1	3	2	1	1	1	1	0	2	1	1	0	0
ASV_1290	2	0	0	1	0	0	1	0	1	1	0	2	2	5	2	3	2	0
ASV_1333	2	0	1	1	1	0	4	0	0	0	0	0	0	4	0	0	7	2
ASV_1414	0	1	0	1	2	0	3	2	0	2	1	0	1	4	1	2	2	0
ASV_1472	0	2	1	0	1	1	1	0	3	1	0	2	1	0	2	0	2	5
ASV_1518	0	0	0	0	0	2	2	2	4	0	1	1	3	2	0	1	2	2
ASV_1521	1	0	1	1	0	1	5	3	1	0	3	2	0	0	2	1	1	0
ASV_1032	2	0	2	1	0	0	1	2	0	3	1	2	0	1	3	1	1	1
ASV_1042	5	2	0	0	1	1	0	0	2	0	1	1	4	0	2	0	0	2
ASV_1051	0	2	3	1	0	1	1	1	1	3	0	2	2	1	0	1	0	2
ASV_1090	1	5	0	2	0	0	1	0	0	3	3	0	2	1	2	0	0	1
ASV_1107	1	0	2	2	1	0	0	1	0	3	1	1	1	3	2	1	0	2
ASV_1138	1	0	0	2	0	0	2	2	2	3	3	2	1	0	0	2	0	1
ASV_1173	1	0	0	0	1	2	3	1	2	0	2	2	0	1	0	6	0	0
ASV_1197	0	0	2	0	2	1	1	2	0	1	1	0	5	1	2	1	1	1
ASV_1202	0	0	1	0	0	0	0	0	0	0	0	2	0	0	18	0	0	0
ASV_1212	2	0	0	0	0	0	0	0	4	2	0	4	1	0	0	1	0	7
ASV_1221	2	0	14	0	0	0	1	1	0	0	0	3	0	0	0	0	0	0
ASV_1288	3	4	0	0	1	0	2	1	3	1	0	0	2	2	1	0	0	1
ASV_1304	1	1	0	0	0	3	2	2	0	1	2	0	2	2	1	1	0	3
ASV_1338	0	0	1	1	0	4	2	2	0	0	2	2	3	0	0	2	1	1
ASV_1364	1	1	1	0	1	1	0	2	1	2	1	0	2	0	1	1	2	4
ASV_1379	1	3	2	2	1	0	3	1	0	0	0	4	2	0	0	0	0	2
ASV_1386	1	2	3	2	3	2	0	1	0	0	1	1	1	2	0	1	1	0
ASV_1011	0	0	5	0	0	1	1	1	1	0	0	2	0	0	1	4	2	2
ASV_1061	0	1	2	1	6	0	0	0	1	1	0	1	2	4	1	0	0	0
ASV_1112	5	0	1	0	0	0	0	1	0	0	1	0	1	1	1	9	0	0
ASV_1121	0	6	0	0	0	0	0	0	0	0	0	1	0	1	1	11	0	0
ASV_1141	0	1	0	3	0	2	1	0	1	0	0	3	0	0	4	1	2	2
ASV_1166	3	2	1	0	0	0	4	1	1	1	1	1	0	0	1	1	3	0
ASV_1171	2	0	2	0	4	2	0	0	1	1	0	0	0	1	0	7	0	0
ASV_1176	1	0	1	0	0	3	2	1	0	1	0	3	1	2	1	2	0	2
ASV_1192	0	5	0	0	2	0	1	2	0	1	1	1	1	0	3	0	3	0
ASV_1208	2	2	0	0	1	1	0	1	1	0	1	3	2	3	1	0	1	1
ASV_1247	0	1	0	0	0	0	4	1	7	0	0	2	1	0	1	2	1	0
ASV_1250	1	2	2	0	1	1	1	1	3	0	0	0	3	2	0	1	1	1
ASV_1260	0	0	2	1	1	1	0	1	0	3	1	0	0	1	1	2	3	3
ASV_1296	2	2	2	0	1	1	2	1	1	1	4	1	1	0	1	0	0	0
ASV_1320	0	2	2	0	1	1	2	0	0	2	0	2	2	1	0	2	0	3
ASV_1334	0	0	2	1	1	0	0	1	0	0	3	1	1	5	3	2	0	0
ASV_1382	0	2	0	3	0	1	3	0	0	3	2	0	1	1	0	2	0	2
ASV_1415	0	0	0	3	2	1	1	1	0	2	1	0	1	3	2	1	0	2
ASV_1454	1	1	2	2	3	0	1	0	0	0	0	0	1	2	0	4	1	2
ASV_1461	2	1	0	0	2	0	2	1	2	1	2	3	0	1	1	1	0	1
ASV_1485	0	1	3	0	2	0	0	0	4	1	1	0	3	2	0	1	0	2
ASV_1496	1	0	4	3	1	0	3	0	0	1	0	1	1	1	0	1	3	0
ASV_950	3	0	1	1	0	1	0	0	1	1	0	3	4	0	1	2	1	1
ASV_1075	1	0	0	0	0	1	0	2	3	0	3	5	0	0	1	2	0	1
ASV_1146	0	0	0	1	0	0	2	4	1	2	1	1	1	0	0	3	2	1
ASV_1230	0	1	0	1	1	1	1	3	1	1	1	1	0	2	0	0	4	1
ASV_1239	0	3	0	0	0	1	1	3	2	0	0	2	1	1	1	0	0	4
ASV_1268	0	0	0	0	0	0	1	1	6	0	1	1	8	0	0	1	0	0
ASV_1317	0	2	1	1	0	0	0	0	1	1	0	9	1	1	1	1	0	0
ASV_1319	0	3	0	0	1	4	1	0	0	0	2	0	2	0	0	0	3	3
ASV_1331	0	2	0	2	2	1	2	0	4	0	1	0	0	2	0	1	0	2
ASV_1339	0	0	0	0	1	3	1	2	2	2	2	1	0	2	1	0	2	0
ASV_1362	5	1	0	0	0	0	1	0	0	0	0	1	4	3	0	1	2	1
ASV_1420	0	0	0	0	0	0	2	2	0	7	6	0	0	0	2	0	0	0
ASV_1513	0	2	0	0	1	0	2	1	1	1	0	1	2	1	0	2	5	0
ASV_989	1	0	2	0	3	0	0	0	1	2	3	0	0	0	0	5	1	1
ASV_996	2	0	2	0	0	0	1	1	3	0	0	0	1	3	1	1	1	3
ASV_1133	0	1	6	4	0	1	0	0	1	0	1	1	1	1	0	0	1	0
ASV_1148	1	0	0	0	1	0	6	0	1	0	0	2	0	0	3	2	1	1
ASV_1193	0	1	0	0	0	1	3	1	1	2	0	2	1	1	1	1	2	1
ASV_1204	0	0	0	0	0	1	2	0	0	2	1	2	0	4	2	0	3	1
ASV_1243	0	1	1	6	0	1	1	0	0	1	0	2	1	0	2	0	1	1
ASV_1256	0	1	1	4	1	0	1	0	1	0	2	0	0	1	2	0	2	2
ASV_1277	2	1	0	0	0	8	3	1	0	0	1	0	0	0	2	0	0	0
ASV_1293	2	0	0	4	0	1	1	0	0	0	1	1	1	0	2	4	0	1
ASV_1344	0	0	0	0	0	0	2	2	4	3	2	1	0	2	0	2	0	0
ASV_1378	1	1	0	1	0	0	2	1	1	0	1	4	2	1	2	1	0	0
ASV_1381	1	2	0	0	1	0	0	1	0	1	0	0	2	0	1	3	3	3
ASV_1392	0	1	2	0	2	2	0	1	1	1	4	1	0	0	2	1	0	0
ASV_1393	0	3	1	1	4	2	0	3	0	0	1	1	1	0	0	1	0	0
ASV_1442	1	2	0	0	0	1	1	0	3	1	3	0	2	1	0	0	1	2
ASV_1469	1	3	1	4	0	0	0	1	2	2	1	2	0	1	0	0	0	0
ASV_1475	1	1	1	0	0	1	1	3	1	1	2	1	2	1	1	1	0	0
ASV_1529	0	0	0	1	0	0	1	0	0	16	0	0	0	0	0	0	0	0
ASV_1044	1	0	3	1	0	0	1	0	0	0	5	1	1	0	2	0	2	0
ASV_1124	1	1	1	1	0	1	0	2	2	1	2	1	1	1	0	1	0	1
ASV_1215	1	1	0	0	1	1	1	1	1	0	1	1	1	1	2	1	2	1
ASV_1229	0	2	0	1	0	1	4	1	2	1	2	1	1	1	0	0	0	0
ASV_1270	0	0	0	0	0	0	0	0	0	1	2	0	6	2	1	3	2	0
ASV_1291	3	2	0	0	0	0	1	10	0	0	0	0	1	0	0	0	0	0
ASV_1295	5	1	0	1	0	1	0	1	0	1	0	1	0	0	1	1	1	3
ASV_1316	0	4	0	2	0	0	2	0	0	0	0	0	0	0	0	7	1	1
ASV_1327	1	0	1	5	3	2	0	0	0	1	0	0	0	0	0	1	0	3
ASV_1377	0	1	0	1	2	1	0	1	0	1	3	1	2	1	2	0	1	0
ASV_1388	0	1	0	1	2	0	1	1	0	1	0	3	1	0	2	3	0	1
ASV_1401	0	0	2	1	1	0	0	3	1	1	4	0	1	0	1	1	0	1
ASV_1430	2	1	0	0	0	1	1	0	0	0	1	1	0	1	3	2	0	4
ASV_1445	1	2	0	1	0	0	1	0	2	0	0	2	2	0	4	1	1	0
ASV_1460	0	1	0	1	1	0	1	2	2	1	0	4	1	0	2	0	1	0
ASV_1483	0	1	2	1	0	1	0	0	0	1	1	1	3	1	0	0	4	1
ASV_1492	0	1	3	0	0	0	0	3	1	1	1	2	0	1	1	0	1	2
ASV_1498	0	0	2	2	0	3	0	1	0	1	0	1	0	2	2	1	1	1
ASV_1507	0	0	0	2	1	3	1	0	1	0	0	0	1	0	3	3	1	1
ASV_1511	0	0	0	0	1	0	1	1	0	0	7	2	0	0	0	5	0	0
ASV_1154	1	1	0	0	0	0	0	2	0	2	0	1	3	0	1	1	3	1
ASV_1165	3	4	0	0	1	0	0	1	1	1	0	1	1	1	0	0	1	1
ASV_1187	0	1	0	2	0	0	1	2	1	2	1	2	2	0	1	1	0	0
ASV_1237	0	1	0	0	0	1	8	1	0	1	1	0	3	0	0	0	0	0
ASV_1282	2	1	2	2	0	1	1	0	0	2	0	0	1	0	2	1	0	1
ASV_1287	1	1	1	3	5	0	1	2	0	0	0	0	2	0	0	0	0	0
ASV_1318	1	1	0	2	0	0	4	0	3	0	0	0	2	1	0	0	1	1
ASV_1332	0	0	0	1	0	3	0	0	0	2	1	0	0	1	1	3	2	2
ASV_1342	0	0	0	0	0	0	2	1	1	2	3	1	3	0	1	1	0	1
ASV_1373	1	0	0	1	0	2	1	4	1	2	0	1	0	0	1	1	0	1
ASV_1390	0	1	1	0	0	0	1	1	1	4	1	0	0	3	2	0	1	0
ASV_1395	0	0	2	3	0	0	0	1	0	0	0	1	0	0	9	0	0	0
ASV_1400	0	0	1	1	0	1	1	1	1	1	1	0	3	0	2	2	1	0
ASV_1417	0	3	0	0	1	4	1	2	0	1	2	0	0	0	0	1	0	1
ASV_1427	2	1	2	0	0	1	2	2	0	1	0	1	3	0	1	0	0	0
ASV_1480	1	4	1	0	0	0	3	0	0	0	1	2	0	0	2	0	0	2
ASV_1488	0	1	0	1	0	0	2	0	2	2	0	1	1	0	1	2	2	1
ASV_1203	0	0	0	1	0	5	1	0	0	1	0	0	2	0	1	2	1	1
ASV_1210	2	0	2	1	1	0	2	0	1	0	0	2	2	0	2	0	0	0
ASV_1278	3	0	1	0	0	1	0	1	1	1	2	1	0	1	1	1	1	0
ASV_1307	0	1	0	0	0	0	0	2	3	0	0	5	3	0	0	1	0	0
ASV_1314	2	1	1	0	0	0	0	0	0	0	0	0	1	9	0	0	0	1
ASV_1368	1	0	0	1	1	1	1	1	0	0	1	1	1	2	1	2	1	0
ASV_1370	2	0	0	0	0	2	2	0	3	1	0	0	0	1	1	1	2	0
ASV_1404	0	0	3	1	0	0	2	1	1	3	0	0	0	3	0	0	1	0
ASV_1424	1	0	0	0	0	0	0	0	2	4	0	0	1	0	1	2	2	2
ASV_1439	1	3	1	0	0	0	2	1	0	0	1	1	0	1	1	0	1	2
ASV_1443	1	1	0	1	0	0	0	1	0	0	1	0	1	2	1	2	1	3
ASV_1447	1	0	0	1	0	0	0	2	0	1	1	0	0	0	2	3	1	3
ASV_1463	0	2	0	2	0	0	0	3	1	1	2	1	0	1	1	0	0	1
ASV_1466	0	1	0	0	1	1	2	2	1	1	0	1	2	2	0	0	1	0
ASV_1490	0	1	4	1	2	1	0	0	0	0	0	1	0	0	0	3	2	0
ASV_1497	0	0	2	3	0	1	4	0	0	0	0	0	0	1	1	1	1	1
ASV_1266	0	0	0	0	0	0	1	0	3	3	0	1	0	3	0	0	3	0
ASV_1267	0	0	0	0	0	0	1	1	1	0	1	0	3	0	2	2	3	0
ASV_1274	1	1	0	0	2	0	0	0	2	1	2	1	0	0	2	0	0	2
ASV_1321	0	0	1	1	1	0	4	0	0	0	1	0	0	0	2	1	0	3
ASV_1336	0	0	0	0	1	0	2	0	1	0	3	1	0	2	1	0	0	3
ASV_1346	1	0	1	0	0	0	0	2	3	0	2	2	2	0	0	1	0	0
ASV_1366	5	2	0	0	0	0	2	0	0	0	1	2	1	0	0	0	0	1
ASV_1421	0	0	0	0	0	0	5	2	0	1	1	1	1	1	2	0	0	0
ASV_1422	0	0	0	0	0	0	2	1	2	1	2	0	2	0	2	0	1	1
ASV_1440	2	0	0	0	0	1	1	0	0	1	2	0	0	1	0	1	3	2
ASV_1508	0	0	0	1	0	1	0	0	1	0	4	1	1	1	0	2	1	1
ASV_1512	0	0	1	0	2	0	0	0	1	1	2	1	2	0	2	1	0	1
ASV_1523	0	0	0	0	0	0	1	0	0	1	2	2	1	1	0	0	1	5
ASV_1525	0	0	0	1	0	0	0	1	1	1	2	2	0	1	1	2	2	0
ASV_1262	0	0	0	1	0	1	0	0	0	0	2	0	1	2	0	2	3	1
ASV_1349	1	0	0	0	0	1	0	1	2	1	2	0	1	2	0	1	1	0
ASV_1354	1	1	0	0	0	2	2	0	0	0	2	1	0	0	2	0	2	0
ASV_1399	0	0	2	0	1	0	0	1	0	0	2	0	3	2	0	0	1	1
ASV_1449	2	1	1	0	0	0	2	0	2	0	0	1	1	0	1	0	0	2
ASV_1474	0	1	0	0	0	1	3	3	0	0	1	0	0	0	0	0	2	2
ASV_1514	0	0	0	0	1	0	0	1	0	0	2	1	2	2	2	1	0	1
ASV_1522	0	1	0	0	0	0	2	0	1	1	1	4	2	1	0	0	0	0
ASV_1436	1	1	0	2	3	0	0	1	0	0	0	0	0	3	0	0	0	1
ASV_1486	0	1	0	0	0	0	1	1	2	0	0	0	0	0	1	5	1	0
ASV_1499	0	0	1	0	0	0	0	2	1	1	0	2	2	1	0	0	0	2
ASV_1501	0	0	3	0	2	1	3	0	2	0	0	0	1	0	0	0	0	0
ASV_1504	0	0	1	1	1	0	0	0	0	0	3	0	0	3	0	0	1	2
ASV_1519	0	0	0	0	0	1	0	0	0	0	0	2	3	1	1	4	0	0
ASV_1426	1	0	0	1	0	1	1	0	2	1	1	1	0	0	0	1	0	1
ASV_1478	0	1	0	2	0	0	1	0	2	0	0	0	0	3	0	1	0	1
ASV_1505	0	0	0	2	0	1	0	2	0	1	1	0	1	0	0	1	2	0
ASV_1431	1	0	2	1	0	2	0	0	1	0	0	0	0	0	1	2	0	0
ASV_1481	0	1	0	1	1	1	1	2	1	0	0	0	0	1	0	1	0	0

## Sheet: sequence
Representitive sequeces, such OTUs or ASVs
>ASV_3
GTAGTCCACGCCCTAAACGATGTCAACTGGTTGTTGGACGGCTTGCTGTTCAGTAACGAAGCTAACGCGTGAAGTTGACC
GCCTGGGGAGTACGGCCGCAAGGTTGAAACTCAAAGGAATTGACGGGGACCCGCACAAGCGGTGGATGATGTGGTTTAAT
TCGATGCAACGCGAAAAACCTTACCTACCCTTGACATGTCAGGAAGTTACCAGAGATGGTTTCGTGCTCGAAAGAGAACC
TGAACACAGGTGCTGCATGGCCGTCGTCAGCTCGTGTCGTGAGATGTTGGGTTAAGTCCCGCAACGAGCGCAACCCTTAT
CATTAGTTGCTACGCAAGGGCACTCTAATGAGACTGCCGGTGACAAACCGGA
>ASV_4
GTAGTCCACGCCCTAAACGATGTCAACTGGTTGTTGGACGGCTTGCTGTTCAGTAACGAAGCTAACGCGTGAAGTTGACC
GCCTGGGGAGTACGGCCGCAAGGTTGAAACTCAAAGGAATTGACGGGGACCCGCACAAGCGGTGGATGATGTGGTTTAAT
TCGATGCAACGCGAAAAACCTTACCTACCCTTGACATGTCTAGAAGTTACCAGAGATGGTTTCGTGCTCGAAAGAGAACT
AGAACACAGGTGCTGCATGGCCGTCGTCAGCTCGTGTCGTGAGATGTTGGGTTAAGTCCCGCAACGAGCGCAACCCTTAT
CATTAGTTGCTACGCAAGGGCACTCTAATGAGACTGCCGGTGACAAACCGGA
>ASV_12
GTAGTCCACGCCCTAAACGATGTCAACTGGTTGTTGGACGGCTTGCTGTTCAGTAACGAAGCTAACGCGTGAAGTTGACC
GCCTGGGGAGTACGGCCGCAAGGTTGAAACTCAAAGGAATTGACGGGGACCCGCACAAGCGGTGGATGATGTGGTTTAAT
TCGATGCAACGCGAAAAACCTTACCTACCCTTGACATGCCTGGAATCCTGCAGAGATGTGGGAGTGCTCGAAAGAGAGCC
AGGACACAGGTGCTGCATGGCCGTCGTCAGCTCGTGTCGTGAGATGTTGGGTTAAGTCCCGCAACGAGCGCAACCCTTAT
CATTAGTTGCTACGCAAGGGCACTCTAATGAGACTGCCGGTGACAAACCGGA
>ASV_6
GTAGTCCACGCCCTAAACGATGTCAACTGGTTGTTGGACGGCTTGCTGTTCAGTAACGTAGCTAACGCGTGAAGTTGACC
GCCTGGGGAGTACGGCCGCAAGGTTGAAACTCAAAGGAATTGACGGGGACCCGCACAAGCGGTGGATGATGTGGTTTAAT
TCGATGCAACGCGAAAAACCTTACCTACCCTTGACATGCCTGGAATCCCGCAGAGATGTGGGAGTGCTCGAAAGAGAGCC
AGGACACAGGTGCTGCATGGCCGTCGTCAGCTCGTGTCGTGAGATGTTGGGTTAAGTCCCGCAACGAGCGCAACCCTTGT
CATTAGTTGCTACGAAAGGGCACTCTAATGAGACTGCCGGTGACAAACCGGA
>ASV_10
GTAGTCCACGCCGTAAACGATGAATGTTAGCCGTCGGCAAGTTTACTTGTCGGTGGCGCAGCTAACGCATTAAACATTCC
GCCTGGGGAGTACGGTCGCAAGATTAAAACTCAAAGGAATTGACGGGGGCCCGCACAAGCGGTGGAGCATGTGGTTTAAT
TCGAAGCAACGCGCAGAACCTTACCAGCTCTTGACATCCCGATCGCGGACAGTGGAGACATTGTCCTTCAGTTAGGCTGG
ATCGGTGACAGGTGCTGCATGGCTGTCGTCAGCTCGTGTCGTGAGATGTTGGGTTAAGTCCCGCAACGAGCGCAACCCTC
GCCCTTAGTTGCCAGCATTCAGTTGGGCACTCTAAGGGGACTGCCGGTGATAAGCCGAGA
>ASV_8
GTAGTCCACGCCGTAAACGGTGGGAACTAGGTGTTGGCGACATTCCACGTCGTCGGTGCCGCAGCTAACGCATTAAGTTC
CCCGCCTGGGGAGTACGGCCGCAAGGCTAAAACTCAAAGGAATTGACGGGGGCCCGCACAAGCAGCGGAGCATGTGGCTT
AATTCGACGCAACGCGAAGAACCTTACCAAGGCTTGACATACACCGGAAACGGCCAGAGATGGTCGCCCCCTTGTGGTCG
GTGTACAGGTGGTGCATGGCTGTCGTCAGCTCGTGTCGTGAGATGTTGGGTTAAGTCCCGCAACGAGCGCAACCCTTGTT
CTGTGTTGCCAGCATGCCCTTCGGGGTGATGGGGACTCACAGGAGACTGCCGGGGTCAACTCGGA
>ASV_2
GTAGTCCACGCCCTAAACGATGTCAACTGGTTGTTGGGAGGGTTTCTTCTCAGTAACGTAGCTAACGCGTGAAGTTGACC
GCCTGGGGAGTACGGCCGCAAGGTTGAAACTCAAAGGAATTGACGGGGACCCGCACAAGCGGTGGATGATGTGGTTTAAT
TCGATGCAACGCGAAAAACCTTACCTACCCTTGACATGTCTGGAATCCTGAAGAGATTTGGGAGTGCTCGAAAGAGAGCC
AGAACACAGGTGCTGCATGGCCGTCGTCAGCTCGTGTCGTGAGATGTTGGGTTAAGTCCCGCAACGAGCGCAACCCTTGT
CATTAGTTGCTACGAAAGGGCACTCTAATGAGACTGCCGGTGACAAACCGGA
>ASV_7
GTAGTCCACGCCGTAAACGATGGATACTAGCTGTTTGGAGCAATCTGAGTGGCTAAGCGAAAGTGATAAGTATCCCACCT
GGGGAGTACGCTCGCAAGAGTGAAACTCAAAGGAATTGACGGGGGCCCGCACAAGCGGAGGAGCATGTGGTTTAATTCGA
TGATACGCGAGGAACCTTACCAAGGCTTAAATGGGAGACGACAGGTTTAGAAATAGATCTTTCTTCGGACGTCTTTCAAG
GTGCTGCATGGTTGTCGTCAGCTCGTGCCGTGAGGTGTCAGGTTAAGTCCTATAACGAGCGCAACCCCTGTTGTTAGTTG
CCAGCGAGTCATGTCGGGAACTCTAGCAAGACTGCCAGTGCAAACTGTGA
>ASV_11
GTAGTCCACGCCCTAAACGATGTCAACTAGTTGTCGGGGATTAATTTCCTTGGTAACGCAGCTAACGCGTGAAGTTGACC
GCCTGGGGAGTACGGTCGCAAGATTAAAACTCAAAGGAATTGACGGGGACCCGCACAAGCGGTGGATGATGTGGATTAAT
TCGATGCAACGCGAAAAACCTTACCTACCCTTGACATGGTCGGAATCCTGGAGAGATCTGGGAGTGCTCGAAAGAGAACC
GGCGCACAGGTGCTGCATGGCTGTCGTCAGCTCGTGTCGTGAGATGTTGGGTTAAGTCCCGCAACGAGCGCAACCCTTGT
CATTAGTTGCTACGAAAGGGCACTCTAATGAGACTGCCGGTGACAAACCGGA
>ASV_9
GTAGTCCACGCTGTAAACGTTGGGCGCTAGGTGTGGGGGACCTCTCCGGTTCTCTGTGCCGCAGCTAACGCATTAAGCGC
CCCGCCTGGGGAGTACGGCCGCAAGGCTAAAACTCAAAGGAATTGACGGGGGCCCGCACAAGCGGCGGAGCATGCGGATT
AATTCGATGCAACGCGAAGAACCTTACCTGGGTTTGACATCGCCGGAAAACTCGTAGAGATACGGGGTCCTTCGGGGCCG
GTGACAGGTGGTGCATGGCTGTCGTCAGCTCGTGTCGTGAGATGTTGGGTTAAGTCCCGCAACGAGCGCAACCCTCGTTC
GATGTTGCCAGCGCGTTATGGCGGGGACTCATCGAAGACTGCCGGGGTCAACTCGGA
>ASV_15
GTAGTCCACGCCGTAAACGATGAATGCCAGCCGTTAGTGGGTTTACTCACTAGTGGCGCAGCTAACGCTTTAAGCATTCC
GCCTGGGGAGTACGGTCGCAAGATTAAAACTCAAAGGAATTGACGGGGGCCCGCACAAGCGGTGGAGCATGTGGTTTAAT
TCGACGCAACGCGCAGAACCTTACCAGCCCTTGACATCCCGGTCGCGGACTCCAGAGACGGAGTTCTTCAGTTCGGCTGG
ACCGGAGACAGGTGCTGCATGGCTGTCGTCAGCTCGTGTCGTGAGATGTTGGGTTAAGTCCCGCAACGAGCGCAACCCCC
GTCCTTAGTTGCTACCATTTAGTTGAGCACTCTAAGGAGACTGCCGGTGATAAGCCGCGA
>ASV_20
GTAGTCCACGCTGTAAACGTTGGGCGCTAGGTGTGGGCGACATCCACGTTGTCCGTGCCGTAGCTAACGCATTAAGCGCC
CCGCCTGGGGAGTACGGCCGCAAGGCTAAAACTCAAAGGAATTGACGGGGGCCCGCACAAGCGGCGGAGCATGTGGATTA
ATTCGATGCAACGCGAAGAACCTTACCTGGGCTTGACATGCGCCAGACATCCCTAGAGATAGGGCTTCCCTTGTGGTTGG
TGTACAGGTGGTGCATGGCTGTCGTCAGCTCGTGTCGTGAGATGTTGGGTTAAGTCCCGCAACGAGCGCAACCCTTATCC
TACGTTGCCAGCGCGTTATGGCGGGGACTCGTGGGAGACTGCCGGGGTCAACTCGGA
>ASV_14
GTAGTCCACGCCCTAAACGATGTCAACTGGTTGTTGGGTCTTCACTGACTCAGTAACGAAGCTAACGCGTGAAGTTGACC
GCCTGGGGAGTACGGCCGCAAGGTTGAAACTCAAAGGAATTGACGGGGACCCGCACAAGCGGTGGATGATGTGGTTTAAT
TCGATGCAACGCGAAAAACCTTACCCACCTTTGACATGTACGGAATCCTTTAGAGATAGAGGAGTGCTCGAAAGAGAACC
GTAACACAGGTGCTGCATGGCTGTCGTCAGCTCGTGTCGTGAGATGTTGGGTTAAGTCCCGCAACGAGCGCAACCCTTGT
CATTAGTTGCTACATTTAGTTGGGCACTCTAATGAGACTGCCGGTGACAAACCGGA
>ASV_17
GTAGTCCACGCCCTAAACGATGTCAACTGGTTGTTGGACGGCTTGCTGTTCAGTAACGTAGCTAACGCGTGAAGTTGACC
GCCTGGGGAGTACGGCCGCAAGGTTGAAACTCAAAGGAATTGACGGGGACCCGCACAAGCGGTGGATGATGTGGTTTAAT
TCGATGCAACGCGAAAAACCTTACCTACCCTTGACATGCCTGGAATCCTGCAGAGATGTGGGAGTGCTCGAAAGAGAGCC
AGGACACAGGTGCTGCATGGCCGTCGTCAGCTCGTGTCGTGAGATGTTGGGTTAAGTCCCGCAACGAGCGCAACCCTTGT
CATTAGTTGCTACGAAAGGGCACTCTAATGAGACTGCCGGTGACAAACCGGA
>ASV_13
GTAGTCCACGCCGTAAACGATGGATACTAGCTGTTCGGAGCAATCTGAGTGGCTAAGCGAAAGTGATAAGTATCCCACCT
GGGGAGTACGAACGCAAGTTTGAAACTCAAAGGAATTGACGGGGGCCCGCACAAGCGGAGGAGCATGTGGTTTAATTCGA
TGATACGCGAGGAACCTTACCAAGGCTTAAATGGGAAACGACAGGTTTGGAAACAGATCTTTCTTCGGACGTTTTTCAAG
GTGCTGCATGGTTGTCGTCAGCTCGTGCCGTGAGGTGTCAGGTTAAGTCCTATAACGAGCGCAACCCCTGTTGTTAGTTG
CCAGCGAGTCATGTCGGGAACTCTAGCAAGACTGCCAGTGCAAACTGTGA
>ASV_24
GTAGTCCACGCTGTAAACGTTGGGCGCTAGGTGTGGGCGACATCCACGTTGTCCGTGCCGTAGCTAACGCATTAAGCGCC
CCGCCTGGGGAGTACGGCCGCAAGGCTAAAACTCAAAGGAATTGACGGGGGCCCGCACAAGCGGCGGAGCATGTGGATTA
ATTCGATGCAACGCGAAGAACCTTACCTGGGCTTGACATGCGCCAGACATCCCTAGAGATAGGGCTTCCCTTGTGGTTGG
TGTACAGGTGGTGCATGGCTGTCGTCAGCTCGTGTCGTGAGATGTTGGGTTAAGTCCCGCAACGAGCGCAACCCTTATCC
TACGTTGCCAGCGCGTGATGGCGGGGACTCGTGGGAGACTGCCGGGGTCAACTCGGA
>ASV_18
GTAGTCCACGCCGTAAACGGTGGGTGCTAGGTGTGGGGGGCTTCCACGCCCTCTGTGCCGCAGCTAACGCATTAAGCACC
CCGCCTGGGGAGTACGGCCGCAAGGCTAAAACTCAAAGGAATTGACGGGGGCCCGCACAAGCGGCGGAGCATGTGGATTA
ATTCGATGCAACGCGAAGAACCTTACCTGGGCTTGACATGGACTAGAAAGCTCTAGAGATAGAGCCTCCCTTGTGGCTGG
TTCACAGGTGGTGCATGGCTGTCGTCAGCTCGTGTCGTGAGATGTTGGGTTAAGTCCCGCAACGAGCGCAACCCTCGTTC
CATGTTGCCAGCACGTAATGGTGGGGACTCATGGGAGACTGCCGGGGTCAACTCGGA
>ASV_23
GTAGTCCACGCTGTAAACGTTGGGCGCTAGGTGTGGGGGACATTCACGTTCTCCGTGCCGTAGCTAACGCATTAAGCGCC
CCGCCTGGGGAGTACGGCCGCAAGGCTAAAACTCAAAGGAATTGACGGGGGCCCGCACAAGCGGCGGAGCATGTGGATTA
ATTCGATGCAACGCGAAGAACCTTACCTGGGTTTGACATGCACAGGACGCATCCAGAGATGGGTGTTCCCTTGTGGCCTG
TGTGCAGGTGGTGCATGGCTGTCGTCAGCTCGTGTCGTGAGATGTTGGGTTAAGTCCCGCAACGAGCGCAACCCTCGTTC
CATGTTGCCAGCGCGTTATGGCGGGGACTCATGGGAGACTGCCGGGGTCAACTCGGA
>ASV_16
GTAGTCCACGCCGTAAACGGTGGGAACTAGGTGTTGGCGACATTCCACGTCGTCGGTGCCGCAGCTAACGCATTAAGTTC
CCCGCCTGGGGAGTACGGCCGCAAGGCTAAAACTCAAAGGAATTGACGGGGGCCCGCACAAGCAGCGGAGCATGTGGCTT
AATTCGACGCAACGCGAAGAACCTTACCAAGGCTTGACATCGCCCGGAAAGCATCAGAGATGGTGCCCCCCTTGTGGTCG
GGTGACAGGTGGTGCATGGCTGTCGTCAGCTCGTGTCGTGAGATGTTGGGTTAAGTCCCGCAACGAGCGCAACCCTTGTT
CTGTGTTGCCAGCATGCCCTTCGGGGTGATGGGGACTCACAGGAGACTGCCGGGGTCAACTCGGA
>ASV_22
GTAGTCCACGCCGTAAACGATGATAACTAGCTGTCTGGGTACTTGGTACTTAGGTGGCGCAGCTAACGCATTAAGTTATC
CGCCTGGGGAGTACGGCCGCAAGGTTAAAACTCAAATGAATTGACGGGGGCCTGCACAAGCGGTGGAGCATGTGGTTTAA
TTCGAAGCAACGCGCAGAACCTTACCAGCGTTTGACATGTCCGGACGATTTCCAGAGATGGATCTCTTCCCTTCGGGGAC
TGGAACACAGGTGCTGCATGGCTGTCGTCAGCTCGTGTCGTGAGATGTTGGGTTAAGTCCCGCAACGAGCGCAACCCTCG
CCTTTAGTTACCATCATTTGGTTGGGTACTCTAAAGGAACCGCCGGTGATAAGCCGGA
>ASV_27
GTAGTCCACGCCGTAAACGATGAATGCCAGCCGTTAGTGGGTTTACTCACTAGTGGCGCAGCTAACGCTTTAAGCATTCC
GCCTGGGGAGTACGGTCGCAAGATTAAAACTCAAAGGAATTGACGGGGGCCCGCACAAGCGGTGGAGCATGTGGTTTAAT
TCGACGCAACGCGCAGAACCTTACCAGCCCTTGACATCCCGGTCGCGGACTCCAGAGATGGAGTTCTTCAGTTCGGCTGG
ACCGGAGACAGGTGCTGCATGGCTGTCGTCAGCTCGTGTCGTGAGATGTTGGGTTAAGTCCCGCAACGAGCGCAACCCCC
GTCCTTAGTTGCTACCATTTAGTTGAGCACTCTAAGGAGACTGCCGGTGATAAGCCGCGA
>ASV_21
GTAGTCCACGCCGTAAACGTTGGGCGCTAGGTGTGGGGGACATTCCACGTCCTCCGTGCCGCAGCTAACGCATTAAGCGC
CCCGCCTGGGGAGTACGGCCGCAAGGCTAAAACTCAAAGGAATTGACGGGGGCCCGCACAAGCGGCGGAGCATGCGGATT
AATTCGATGCAACGCGAAGAACCTTACCTGGGTTTGACATATAGGGAAATCCTCCAGAGATGGGGGGTCCGTAAGGGTCC
TATACAGGTGGTGCATGGCTGTCGTCAGCTCGTGTCGTGAGATGTTGGGTTAAGTCCCGCAACGAGCGCAACCCTCGTCC
TATGTTGCCAGCACGTTATGGTGGGGACTCATAGGAGACTGCCGGGGTCAACTCGGA
>ASV_33
GTAGTCCACGCCCTAAACGATGTCAACTGGTTGTTGGGAAGGTTCCTTCTCAGTAACGTAGCTAACGCGTGAAGTTGACC
GCCTGGGGAGTACGGCCGCAAGGTTGAAACTCAAAGGAATTGACGGGGACCCGCACAAGCGGTGGATGATGTGGTTTAAT
TCGATGCAACGCGAAAAACCTTACCTACCCTTGACATGGCAGGAATCTCGCAGAGATGTGAGAGTGCTCGAAAGAGAACC
TGCACACAGGTGCTGCATGGCCGTCGTCAGCTCGTGTCGTGAGATGTTGGGTTAAGTCCCGCAACGAGCGCAACCCTTGT
CATTAGTTGCTACGAAAGGGCACTCTAATGAGACTGCCGGTGACAAACCGGA
>ASV_26
GTAGTCCACGCTGTAAACGTTGGGCGCTAGGTGTGGGGGACATTCACGTTCTCCGTGCCGTAGCTAACGCATTAAGCGCC
CCGCCTGGGGAGTACGGCCGCAAGGCTAAAACTCAAAGGAATTGACGGGGGCCCGCACAAGCGGCGGAGCATGTGGATTA
ATTCGATGCAACGCGAAGAACCTTACCTGGGTTTGACATGCACAGGACGCATCCAGAGATGGGTGTTCCCTTGTGGCCTG
TGTGCAGGTGGTGCATGGCTGTCGTCAGCTCGTGTCGTGAGATGTTGGGTTAAGTCCCGCAACGAGCGCAACCCTCGTTC
CATGTTGCCAGCGCGTAATGGCGGGGACTCATGGGAGACTGCCGGGGTCAACTCGGA
>ASV_34
GTAGTCCACGCCCTAAACGATGTCAACTGGTTGTTGGGAAGGTTTCTTCTCAGTAACGTAGCTAACGCGTGAAGTTGACC
GCCTGGGGAGTACGGCCGCAAGGTTGAAACTCAAAGGAATTGACGGGGACCCGCACAAGCGGTGGATGATGTGGTTTAAT
TCGATGCAACGCGAAAAACCTTACCTACCCTTGACATGCCAGGAATCCCATAGAGATATGGGAGTGCTCGAAAGAGAACC
TGGGCACAGGTGCTGCATGGCCGTCGTCAGCTCGTGTCGTGAGATGTTGGGTTAAGTCCCGCAACGAGCGCAACCCTTGT
CATTAGTTGCTACGAAAGGGCACTCTAATGAGACTGCCGGTGACAAACCGGA
>ASV_31
GTAGTCCACGCCGTAAACGATGAATGTTAGCCGTCGGCATGCATGCATGTCGGTGGCGCAGCTAACGCATTAAACATTCC
GCCTGGGGAGTACGGTCGCAAGATTAAAACTCAAAGGAATTGACGGGGGCCCGCACAAGCGGTGGAGCATGTGGTTTAAT
TCGAAGCAACGCGCAGAACCTTACCAGCCCTTGACATGCCGGTCGCGGACAGTGGAGACATTGTCCTTCAGTTAGGCTGG
ACCGGACACAGGTGCTGCATGGCTGTCGTCAGCTCGTGTCGTGAGATGTTGGGTTAAGTCCCGCAACGAGCGCAACCCTC
GCCTCTAGTTGCCATCATTCAGTTGGGCACTCTAGAGGGACTGCCGGTGATAAGCCGAGA
>ASV_28
GTAGTCCACGCCGTAAACGTTGGGCGCTAGGTGTGGGGACCTTCCACGGTTTCCGCGCCGCAGCTAACGCATTAAGCGCC
CCGCCTGGGGAGTACGGCCGCAAGGCTAAAACTCAAAGGAATTGACGGGGGCCCGCACAAGCGGCGGAGCATGTTGCTTA
ATTCGACGCAACGCGAAGAACCTTACCAAGGCTTGACATCGCCGGAAAACTCGCAGAGATGCGGGGTCCTTTTGGGCCGG
TGACAGGTGGTGCATGGCTGTCGTCAGCTCGTGTCGTGAGATGTTGGGTTAAGTCCCGCAACGAGCGCAACCCTCGTTCC
ATGTTGCCAGCACGTAATGGTGGGGACTCATGGGAGACTGCCGGGGTCAACTCGGA
>ASV_35
GTAGTCCATGCCGTAAACGTTGGGCGCTAGGTGTGGGGCTCATTCCACGAGTTCCGTGCCGCAGCTAACGCATTAAGCGC
CCCGCCTGGGGAGTACGGCCGCAAGGCTAAAACTCAAAGGAATTGACGGGGGCCCGCACAAGCGGCGGAGCATGCGGATT
AATTCGATGCAACGCGAAGAACCTTACCAAGGCTTGACATGGGGTGAAAACTCGCAGAGATGCGGGGTCCGCAAGGGCGC
CTCACAGGTGGTGCATGGTTGTCGTCAGCTCGTGTCGTGAGATGTTGGGTTAAGTCCCGCAACGAGCGCAACCCTCGTTC
TATGTTGCCAGCACGTGATGGTGGGGACTCATAGGAGACTGCCGGGGTCAACTCGGA
>ASV_29
GTAGTCCACGCTGTAAACGTTGGGCGCTAGGTGTGGGGGACCTCTCCGGTTCTCTGTGCCGCAGCTAACGCATTAAGCGC
CCCGCCTGGGGAGTACGGCCGCAAGGCTAAAACTCAAAGGAATTGACGGGGGCCCGCACAAGCGGCGGAGCATGCGGATT
AATTCGATGCAACGCGAAGAACCTTACCTGGGTTTGACATCGCCGGAAATCTCGCAGAGATGCGGGGTCCTTCGGGGCCG
GTGACAGGTGGTGCATGGCTGTCGTCAGCTCGTGTCGTGAGATGTTGGGTTAAGTCCCGCAACGAGCGCAACCCTCGTTC
GATGTTGCCAGCGCGTTATGGCGGGGACTCATCGAAGACTGCCGGGGTCAACTCGGA
>ASV_37
GTAGTCCACGCCATAAACGATGAGGACTAGACGTTGGAGGGGTAAGCCTTTCAGTGTCGTAGCTAACGCGCTAAGTCCTC
CGCCTGGGGAGTACGGCCGCAAGGTTGAAACTCAAAGGAATTGACGGGGACCCGCACAAGCGGTGGAGCATGTGGTTTAA
TTCGATGCAACGCGAAGAACCTTACCTGGTCTTGACATCCATGGAATCCCGCAGAGATGTGGGAGTGCCGTAAGGAACCA
TGAGACAGGTGCTGCATGGCTGTCGTCAGCTCGTGTCGTGAGATGTTGGGTTAAGTCCCGCAACGAGCGCAACCCTTGTC
CTTAGTTGCCATCATTAAGTTGGGAACTCTAAGGAGACCGCCGGTGACAAACCGGA
>ASV_36
GTAGTCCACGCCCTAAACGATGTCTACTAGTTGTTGGGTCTTAATTGACTTAGTAACGCAGCTAACGCGTGAAGTAGACC
GCCTGGGGAGTACGGTCGCAAGATTAAAACTCAAAGGAATTGACGGGGACCCGCACAAGCGGTGGATGATGTGGATTAAT
TCGATGCAACGCGAAAAACCTTACCTACCCTTGACATGGCAGGAATCCTGGAGAGATCCGGGAGTGCTCGAAAGAGAACC
TGCACACAGGTGCTGCATGGCTGTCGTCAGCTCGTGTCGTGAGATGTTGGGTTAAGTCCCGCAACGAGCGCAACCCTTGT
CATTAGTTGCTACGCAAGAGCACTCTAATGAGACTGCCGGTGACAAACCGGA
>ASV_30
GTAGTCCACGCCATAAACGATGAGGACTAGACGTTGGAGGGGTAAGCCTTTCAGTGTCGTAGCTAACGCGCTAAGTCCTC
CGCCTGGGGAGTACGGCCGCAAGGTTGAAACTCAAAGGAATTGACGGGGACCCGCACAAGCGGTGGAGCATGTGGTTTAA
TTCGATGCAACGCGAAGAACCTTACCTGGTCTTGACATCCATGGAACCCTGCAGAGATGCGGGGGTGCCGTAAGGAACCA
TGAGACAGGTGCTGCATGGCTGTCGTCAGCTCGTGTCGTGAGATGTTGGGTTAAGTCCCGCAACGAGCGCAACCCTTGTC
CTTAGTTGCCATCATTTAGTTGGGAACTCTAAGGAGACCGCCGGTGACAAACCGGA
>ASV_40
GTAGTCCACGCCGTAAACGATGAGTGCTAAGTGTTAGAGGGTTTCCGCCCTTTAGTGCTGCAGCTAACGCATTAAGCACT
CCGCCTGGGGAGTACGGTCGCAAGACTGAAACTCAAAGGAATTGACGGGGGCCCGCACAAGCGGTGGAGCATGTGGTTTA
ATTCGAAGCAACGCGAAGAACCTTACCAGGTCTTGACATCCTCTGACAACTCTAGAGATAGAGCGTTCCCCTTCGGGGGA
CAGAGTGACAGGTGGTGCATGGTTGTCGTCAGCTCGTGTCGTGAGATGTTGGGTTAAGTCCCGCAACGAGCGCAACCCTT
GATCTTAGTTGCCAGCATTTAGTTGGGCACTCTAAGGTGACTGCCGGTGACAAACCGGA
>ASV_39
GTAGTCCACGCCGTAAACGGTGGGTGCTAGGTGTGGGGGGCTTCCACGCCCTCTGTGCCGCAGCTAACGCATTAAGCACC
CCGCCTGGGGAGTACGGCCGCAAGGCTAAAACTCAAAGGAATTGACGGGGGCCCGCACAAGCGGCGGAGCATGTGGATTA
ATTCGATGCAACGCGAAGAACCTTACCTGGGCTTGACATGGACTAGAAATCCTCAGAGATGAGGGCTCCCTTGTGGCTGG
TTCACAGGTGGTGCATGGCTGTCGTCAGCTCGTGTCGTGAGATGTTGGGTTAAGTCCCGCAACGAGCGCAACCCTCGTTC
CATGTTGCCAGCGCGTAATGGCGGGGACTCATGGGAGACTGCCGGGGTCAACTCGGA
>ASV_41
GTAGTCCACGCCCTAAACGATGTCAACTGGTTGTTGGACGGCTTGCTGTTCAGTAACGTAGCTAACGCGTGAAGTTGACC
GCCTGGGGAGTACGGCCGCAAGGTTGAAACTCAAAGGAATTGACGGGGACCCGCACAAGCGGTGGATGATGTGGTTTAAT
TCGATGCAACGCGAAAAACCTTACCTACCCTTGACATGCCTGGAATCCCGCAGAGATGTGGGAGTGCTCGAAAGAGAACC
AGGACACAGGTGCTGCATGGCCGTCGTCAGCTCGTGTCGTGAGATGTTGGGTTAAGTCCCGCAACGAGCGCAACCCTTGT
CATTAGTTGCTACGAAAGGGCACTCTAATGAGACTGCCGGTGACAAACCGGA
>ASV_38
GTAGTCCACGCCCTAAACGATGTCTACTAGTTGTCGGGTCTTAATTGACTTGGTAACGCAGCTAACGCGTGAAGTAGACC
GCCTGGGGAGTACGGTCGCAAGATTAAAACTCAAAGGAATTGACGGGGACCCGCACAAGCGGTGGATGATGTGGATTAAT
TCGATGCAACGCGAAAAACCTTACCTACCCTTGACATGTACGGAACCCTTGAGAGATCAGGGGGTGCTCGAAAGAGAGCC
GTAACACAGGTGCTGCATGGCTGTCGTCAGCTCGTGTCGTGAGATGTTGGGTTAAGTCCCGCAACGAGCGCAACCCTTGT
CATTAGTTGCTACGAAAGGGCACTCTAATGAGACTGCCGGTGACAAACCGGA
>ASV_42
GTAGTCCACGCCCTAAACGATGTCTACTAGTTGTTGGGTCTTAATTGACTTAGTAACGCAGCTAACGCGTGAAGTAGACC
GCCTGGGGAGTACGGTCGCAAGATTAAAACTCAAAGGAATTGACGGGGACCCGCACAAGCGGTGGATGATGTGGATTAAT
TCGATGCAACGCGAAAAACCTTACCTACCCTTGACATGGCAGGAATCCTGGAGAGATCTGGGAGTGCTCGAAAGAGAACC
TGCACACAGGTGCTGCATGGCTGTCGTCAGCTCGTGTCGTGAGATGTTGGGTTAAGTCCCGCAACGAGCGCAACCCTTGT
CATTAGTTGCTACGCAAGAGCACTCTAATGAGACTGCCGGTGACAAACCGGA
>ASV_43
GTAGTCCACGCAGTAAACGATGCACACCCGGTGTCGGACCTTCCGTTAAGGAAGGTGCGGTGCCCAAGCTTACGCGATGA
GTGTGCCGCCTGGGGACTACGAGCGCAAGCTTAAAACTCAAAGGAATTGACGGGGGCCCGCACAAGCAGCGGAGCGTGTG
GTTTAATTCGACGCAACGCGCAGAACCTTACCTTGCCTTGACATGCTACTGCACACTCCGGAAACGGAGGAGCCTTCGAG
GGTGTAGCACCGGTGCTGCATGGCTGTCGTCAGCTCGTGTCGTGAGATGTTGGGTTAAGTCCCGCAACGAGCGCAACCCT
TGTCCTGTGTTACAAGTGTCACAGGAGACTGCCCTGGTCAACCAGGGA
>ASV_44
GTAGTCCACGCCGTAAACGGTGGGTGCTAGGTGTGGGGGACTTCCACGTCCTCTGTGCCGCAGCTAACGCATTAAGCACC
CCGCCTGGGGAGTACGGCCGCAAGGCTAAAACTCAAAGGAATTGACGGGGGCCCGCACAAGCGGCGGAGCATGTGGATTA
ATTCGATGCAACGCGAAGAACCTTACCTGGGCTTGACATGCACTGGAAACCAGTAGAGATATTGGCCCCCTTGTGGCCGG
TGTACAGGTGGTGCATGGCTGTCGTCAGCTCGTGTCGTGAGATGTTGGGTTAAGTCCCGCAACGAGCGCAACCCTCGTTC
CATGTTGCCAGCACGTAATGGTGGGGACTCATGGGAGACTGCCGGGGTCAACTCGGA
>ASV_45
GTAGTCCACGCCCTAAACGATGTCAACTGGTTGTTGGGAGGGTTTCTTCTCAGTAACGTAGCTAACGCGTGAAGTTGACC
GCCTGGGGAGTACGGCCGCAAGGTTGAAACTCAAAGGAATTGACGGGGACCCGCACAAGCGGTGGATGATGTGGTTTAAT
TCGATGCAACGCGAAAAACCTTACCTACCCTTGACATGCCAGGAATCCTGCAGAGATGTGGGAGTGCTCGAAAGAGAACC
TGGACACAGGTGCTGCATGGCCGTCGTCAGCTCGTGTCGTGAGATGTTGGGTTAAGTCCCGCAACGAGCGCAACCCTTGT
CATTAGTTGCTACGAAAGGGCACTCTAATGAGACTGCCGGTGACAAACCGGA
>ASV_49
GTAGTCCACGCCGTAAACGATGGATACTAGCTGTTGGGGGCAACTTCAGTGGCTAAGCGAAAGTGATAAGTATCCCACCT
GGGGAGTACGTTCGCAAGAATGAAACTCAAAGGAATTGACGGGGGCCCGCACAAGCGGTGGAGCATGTGGTTTAATTCGA
TGATACGCGAGGAACCTTACCAAGGCTTAAATGTAGATTGACCGTTTTGGAAACAGAACTTTCGCAAGACAATTTACAAG
GTGCTGCATGGTTGTCGTCAGCTCGTGCCGTGAGGTGTCAGGTTAAGTCCTATAACGAGCGCAACCCCTGTTGTTAGTTG
CCAGCGAGTCATGTCGGGAACTCTAACAAGACTGCCAGTGCAAACTGTGA
>ASV_47
GTAGTCCACGCCCTAAACGATGTCAACTGGTTGTTGGGTCTTCACTGACTCAGTAACGAAGCTAACGCGTGAAGTTGACC
GCCTGGGGAGTACGGCCGCAAGGTTGAAACTCAAAGGAATTGACGGGGACCCGCACAAGCGGTGGATGATGTGGTTTAAT
TCGATGCAACGCGAAAAACCTTACCCACCTTTGACATGTACGGAATTTGCCAGAGATGGCTTAGTGCTCGAAAGAGAACC
GTAACACAGGTGCTGCATGGCTGTCGTCAGCTCGTGTCGTGAGATGTTGGGTTAAGTCCCGCAACGAGCGCAACCCTTGT
CATTAGTTGCTACATTTAGTTGGGCACTCTAATGAGACTGCCGGTGACAAACCGGA
>ASV_46
GTAGTCCACGCCGTAAACGATGAATGTTAGCCGTCGGGCAGTTTACTGTTCGGTGGCGCAGCTAACGCATTAAACATTCC
GCCTGGGGAGTACGGTCGCAAGATTAAAACTCAAAGGAATTGACGGGGGCCCGCACAAGCGGTGGAGCATGTGGTTTAAT
TCGAAGCAACGCGCAGAACCTTACCAGCCCTTGACATCCCGATCGCGGATTACGGAGACGTTTTCCTTCAGTTCGGCTGG
ATCGGAGACAGGTGCTGCATGGCTGTCGTCAGCTCGTGTCGTGAGATGTTGGGTTAAGTCCCGCAACGAGCGCAACCCTC
GCCCTTAGTTGCCAGCATTTAGTTGGGCACTCTAAGGGGACTGCCGGTGATAAGCCGAGA
>ASV_48
GTAGTCCACGCCATAAACGATGAGAACTGGATGTCGGGAGGGTCTGCCTCTCGGTGTCGTAGCTAACGCGTTAAGTTCTC
CGCCTGGGGAGTACGGCCGCAAGGTTGAAACTCAAAGGAATTGACGGGGACCCGCACAAGCGGTGGAGCATGTGGTTTAA
TTCGATGCAACGCGAAGAACCTTACCTGGTCTTGACATCCTAGGAATCCTGCAGAGATGTGGGAGTGCCTTCGGGAACCT
GGAGACAGGTGCTGCATGGCTGTCGTCAGCTCGTGTCGTGAGATGTTGGGTTAAGTCCCGCAACGAGCGCAACCCTTGCC
CTTAGTTGCCAGCATTTAGGTGGGAACTCTAAGGGGACCGCCGGTGACAAACCGGA
>ASV_53
GTAGTCCACGCCCTAAACGATGTCAACTAGTTGTCGGGTCTTAATTGACTTGGTAACGCAGCTAACGCGTGAAGTTGACC
GCCTGGGGAGTACGGTCGCAAGATTAAAACTCAAAGGAATTGACGGGGACCCGCACAAGCGGTGGATGATGTGGATTAAT
TCGATGCAACGCGAAAAACCTTACCTACCCTTGACATGGTCGGAATCCTGGAGAGATCTGGGAGTGCTCGAAAGAGAACC
GGCGCACAGGTGCTGCATGGCTGTCGTCAGCTCGTGTCGTGAGATGTTGGGTTAAGTCCCGCAACGAGCGCAACCCTTGT
CATTAGTTGCTACGAAAGGGCACTCTAATGAGACTGCCGGTGACAAACCGGA
>ASV_50
GTAGTCCACGCCGTAAACGTTGGGCGCTAGATGTGGGGACCTTTCCACGGTTTCCGTGTCGTAGCTAACGCATTAAGCGC
CCCGCCTGGGGAGTACGGCCGCAAGGCTAAAACTCAAAGGAATTGACGGGGGCCCGCACAAGCGGCGGAGCATGCGGATT
AATTCGATGCAACGCGAAGAACCTTACCAAGGCTTGACATGACCGAGAACGCCCTAGAAATAGGGAACTCTTTGGACACT
CGGTTACAGGTGGTGCATGGTTGTCGTCAGCTCGTGTCGTGAGATGTTGGGTTAAGTCCCGCAACGAGCGCAACCCTCGT
CGCATGTTGCCAGCACGTTATGGTGGGGACTCATGTGAGACTGCCGGGGTCAACTCGGA
>ASV_52
GTAGTCCACGCTGTAAACGTTGGGCGCTAGGTGTGGGGGGCCTCTCCGGTTCTCTGTGCCGCAGCTAACGCATTAAGCGC
CCCGCCTGGGGAGTACGGCCGCAAGGCTAAAACTCAAAGGAATTGACGGGGGCCCGCACAAGCGGCGGAGCATGCGGATT
AATTCGATGCAACGCGAAGAACCTTACCTGGGTTTGACATGGCCGCAAAACTTCCAGAGATGGGAGGTCCTTCGGGGGCG
GTCACAGGTGGTGCATGGCTGTCGTCAGCTCGTGTCGTGAGATGTTGGGTTAAGTCCCGCAACGAGCGCAACCCTCGTCC
CATGTTGCCAGCAATTCGGTTGGGGACTCATGGGAGACTGCCGGGGTCAACTCGGA
>ASV_51
GTAGTCCACGCCGTAAACGGTGGGTGCTAGGTGTGGGGGGCTTCCACGCCCTCTGTGCCGCAGCTAACGCATTAAGCACC
CCGCCTGGGGAGTACGGCCGCAAGGCTAAAACTCAAAGGAATTGACGGGGGCCCGCACAAGCGGCGGAGCATGTGGATTA
ATTCGATGCAACGCGAAGAACCTTACCTGGGCTTGACATGCACTGGAAACCAGTAGAGATATTGGCCCCCTTGTGGCCGG
TGTACAGGTGGTGCATGGCTGTCGTCAGCTCGTGTCGTGAGATGTTGGGTTAAGTCCCGCAACGAGCGCAACCCTCGTTC
CATGTTGCCAGCACGTAATGGTGGGGACTCATGGGAGACTGCCGGGGTCAACTCGGA
>ASV_54
GTAGTCCACGCCCTAAACGATGTCTACTAGTTGTTGGGTCTTAATTGACTTAGTAACGCAGCTAACGCGTGAAGTAGACC
GCCTGGGGAGTACGGTCGCAAGATTAAAACTCAAAGGAATTGACGGGGACCCGCACAAGCGGTGGATGATGTGGATTAAT
TCGATGCAACGCGAAAAACCTTACCTACCCTTGACATGGCAGGAACCCTGGAGAGATCCGGGGGTGCTCGAAAGAGAACC
TGCACACAGGTGCTGCATGGCTGTCGTCAGCTCGTGTCGTGAGATGTTGGGTTAAGTCCCGCAACGAGCGCAACCCTTGT
CATTAGTTGCTACGCAAGAGCACTCTAATGAGACTGCCGGTGACAAACCGGA
>ASV_58
GTAGTCCACGCCGTAAACTATGAGAGCTAGCCGTTGGAGGGTTTACCCTTCAGTGGCGCAGCTAACGCATTAAGCTCTCC
GCCTGGGGAGTACGGTCGCAAGATTAAAACTCAAAGGAATTGACGGGGGCCCGCACAAGCGGTGGAGCATGTGGTTTAAT
TCGAAGCAACGCGAAGAACCTTACCAACCCTTGACATGGCAGGGCGGTTTCCAGAGATGGATTCCTTCACTTCGGTGACC
TGCACACAGGTGCTGCATGGCTGTCGTCAGCTCGTGTCGTGAGATGTTGGGTTAAGTCCCGCAACGAGCGCAACCCTCGC
CCCTAGTTGCCATCATTTAGTTGGGCACTCTAAGGGGACTGCCGGTGATAAGCCGGA
>ASV_59
GTAGTCCACGCCCTAAACGATGTCAACTGGTTGTTGGACGGCTTGCTGTTCAGTAACGTAGCTAACGCGTGAAGTTGACC
GCCTGGGGAGTACGGCCGCAAGGTTGAAACTCAAAGGAATTGACGGGGACCCGCACAAGCGGTGGATGATGTGGTTTAAT
TCGATGCAACGCGAAAAACCTTACCTACCCTTGACATGCCTGGAATCTCGCAGAGATGTGGGAGTGCTCGAAAGAGAACC
AGGACACAGGTGCTGCATGGCCGTCGTCAGCTCGTGTCGTGAGATGTTGGGTTAAGTCCCGCAACGAGCGCAACCCTTGT
CATTAGTTGCTACGAAAGGGCACTCTAATGAGACTGCCGGTGACAAACCGGA
>ASV_55
GTAGTCCACGCCGTAAACGATGAGTGCTAGGTGTCACGGGCTTTGACCCTCGTGGTGCCGCAGCTAACGCAATAAGCACT
CCGCCTGGGGAGTACGGCCGCAAGGCTAAAACTCAAAGGAATTGACGGGGGCCCGCACAAGCGGTGGAGCATGTGGTTTA
ATTCGACGCGACGCGCAGAACCTTACCTGGGCTAGAAAACACAGGAACCCGGGTGAAAACTCGGGGTGCTCTTCGGAGAA
TCTGTGGTTAGGTGTTGCATGGCTGTCGTCAGCTCGTGTCGTGAGATGTTGGGTTAAGTCCCGCAACGAGCGCAACCCTT
GTCGTTAGTTGCCAGCATTCAGTTGGGCACTCTAACGAGACTGCCGACTTTCAAGTCGGA
>ASV_61
GTAGTCCACGCCGTAAACGATGAATGCTAGACGTTGGCGAGCATGCTCGTCAGTGTCGGAGCTAACGCATTAAGCATTCC
GCCTGGGGAGTACGGTCGCAAGATTAAAACTCAAAGGAATTGACGGGGGCCCGCACAAGCGGTGGAGCATGTGGTTTAAT
TCGAAGCAACGCGCAGAACCTTACCAACCCTTGACATGGGACGTATGGGCTTCAGAGATGGGGTCCTTCAGTTCGGCTGG
CGTCCACACAGGTGCTGCATGGCTGTCGTCAGCTCGTGTCGTGAGATGTTGGGTTAAGTCCCGCAACGAGCGCAACCCCT
ATCTTCAGTTGCCATCATTGAGTTGGGCACTCTGAAGAAACTGCCGGTGACAAGCCGGA
>ASV_60
GTAGTCCACGCCCTAAACGATGTCAACTAGTTGTCGGGTCTTAATTGACTTGGTAACGCAGCTAACGCGTGAAGTTGACC
GCCTGGGGAGTACGGTCGCAAGATTAAAACTCAAAGGAATTGACGGGGACCCGCACAAGCGGTGGATGATGTGGATTAAT
TCGATGCAACGCGAAAAACCTTACCTACCCTTGACATGGCAGGAACCCTGGAGAGATCTGGGGGTGCTCGAAAGAGAACC
TGCACACAGGTGCTGCATGGCTGTCGTCAGCTCGTGTCGTGAGATGTTGGGTTAAGTCCCGCAACGAGCGCAACCCTTGT
CATTAGTTGCTACGAAAGGGCACTCTAATGAGACTGCCGGTGACAAACCGGA
>ASV_56
GTAGTCCACGCCCTAAACGATGTCAACTGGTTGTTGGACGGCTTGCTGTTCAGTAACGAAGCTAACGCGTGAAGTTGACC
GCCTGGGGAGTACGGCCGCAAGGTTGAAACTCAAAGGAATTGACGGGGACCCGCACAAGCGGTGGATGATGTGGTTTAAT
TCGATGCAACGCGAAAAACCTTACCTACCCTTGACATGCCAGGAACTTGCCAGAGATGGCTCGGTGCTCGAAAGAGAGCC
TGGACACAGGTGCTGCATGGCCGTCGTCAGCTCGTGTCGTGAGATGTTGGGTTAAGTCCCGCAACGAGCGCAACCCTTAT
CATTAGTTGCTACGCAAGGGCACTCTAATGAGACTGCCGGTGACAAACCGGA
>ASV_62
GTAGTCCACACCGTAAACGTTGGGCGCTAGGTGTGGGGCCTATTCCATGGGTTCCGTGCCGCAGCTAACGCATTAAGCGC
CCCGCCTGGGGAGTACGGCCGCAAGGCTAAAACTCAAAGGAATTGACGGGGGCCCGCACAAGCGGCGGAGCATGCGGATT
AATTCGATGCAACGCGAAGAACCTTACCTGGGTTTGACATACACCGGAAAGCCTTAGAGATAAGGCCCCTTTTGTCGGTG
TACAGGTGGTGCATGGCTGTCGTCAGCTCGTGTCGTGAGATGTTGGGTTAAGTCCCGCAACGAGCGCAACCCTCGTTCTA
TGTTGCCAGCACGTAATGGTGGGGACTCATAGGAGACTGCCGGGGTCAACTCGGA
>ASV_69
GTAGTCCACGCCGTAAACGATGAATGCCAGCCGTTAGTGGGTTTACTCACTAGTGGCGCAGCTAACGCTTTAAGCATTCC
GCCTGGGGAGTACGGTCGCAAGATTAAAACTCAAAGGAATTGACGGGGGCCCGCACAAGCGGTGGAGCATGTGGTTTAAT
TCGACGCAACGCGCAGAACCTTACCAGCCCTTGACATCCCGGTCGCGGACTCCAGAGACGGAGTTCTTCAGTTCGGCTGG
ACCGGAGACAGGTGCTGCATGGCTGTCGTCAGCTCGTGTCGTGAGATGTTGGGTTAAGTCCCGCAACGAGCGCAACCCCC
GTCCTTAGTTGCTACCATTCAGTTGAGCACTCTAAGGAGACTGCCGGTGATAAGCCGCGA
>ASV_63
GTAGTCCACGCCGTAAACGATGTCAACTAGCCGTTGGGAGCCTTGAGCTCTTAGTGGCGCAGCTAACGCATTAAGTTGAC
CGCCTGGGGAGTACGGCCGCAAGGTTAAAACTCAAATGAATTGACGGGGGCCCGCACAAGCGGTGGAGCATGTGGTTTAA
TTCGAAGCAACGCGAAGAACCTTACCAGGCCTTGACATCCAATGAACTTTCCAGAGATGGATTGGTGCCTTCGGGAACAT
TGAGACAGGTGCTGCATGGCTGTCGTCAGCTCGTGTCGTGAGATGTTGGGTTAAGTCCCGTAACGAGCGCAACCCTTGTC
CTTAGTTACCAGCACGTAATGGTGGGCACTCTAAGGAGACTGCCGGTGACAAACCGGA
>ASV_67
GTAGTCCACGCCGTAAACGATGAATGTTAGCCGTCGGGCAGTTTACTGTTCGGTGGCGCAGCTAACGCATTAAACATTCC
GCCTGGGGAGTACGGTCGCAAGATTAAAACTCAAAGGAATTGACGGGGGCCCGCACAAGCGGTGGAGCATGTGGTTTAAT
TCGAAGCAACGCGCAGAACCTTACCAGCCCTTGACATCCCGATCGCGGATACGAGAGATCGTATCCTTCAGTTCGGCTGG
ATCGGAGACAGGTGCTGCATGGCTGTCGTCAGCTCGTGTCGTGAGATGTTGGGTTAAGTCCCGCAACGAGCGCAACCCTC
GCCCTTAGTTGCCAGCATTTAGTTGGGCACTCTAAGGGGACTGCCGGTGATAAGCCGAGA
>ASV_68
GTAGTCCACGCCGTAAACGATGAGTGCTAGTTGTCGGCATGCATGCATGTCGGTGACGCAGCTAACGCATTAAGCACTCC
GCCTGGGGAGTACGGTCGCAAGATTAAAACTCAAAGGAATTGACGGGGGCCCGCACAAGCGGTGGAGCATGTGGTTTAAT
TCGAAGCAACGCGCAGAACCTTACCACCTTTTGACATGCCCTGACCGCCGGAGAGATCCGGTTTTCCCTTCGGGGACAGG
GACACAGGTGCTGCATGGCTGTCGTCAGCTCGTGTCGTGAGATGTTGGGTTAAGTCCCGCAACGAGCGCAACCCTCGCCA
TTAGTTGCCATCATTAAGTTGGGCACTCTAGTGGGACCGCCGGTGGTAAGCCGGA
>ASV_70
GTAGTCCACGCCGTAAACGATGATAACTAGCTGTCCGGGTTCATAGAACTTGGGTGGCGCAGCTAACGCATTAAGTTATC
CGCCTGGGGAGTACGGTCGCAAGATTAAAACTCAAAGGAATTGACGGGGGCCTGCACAAGCGGTGGAGCATGTGGTTTAA
TTCGAAGCAACGCGCAGAACCTTACCAGCGTTTGACATCCTGATCGCGGATTAGAGAGATCTTTTCCTTCAGTTCGGCTG
GATCAGTGACAGGTGCTGCATGGCTGTCGTCAGCTCGTGTCGTGAGATGTTGGGTTAAGTCCCGCAACGAGCGCAACCCT
CATCCCTAGTTGCCATCATTCAGTTGGGCACTCTAAGGAAACTGCCGGTGATAAGCCGGA
>ASV_71
GTAGTCCACGCCCTAAACGATGCGAACTGGATGTTGGGCACAACTTGGTGCCCAGTATCGAAGCTAACGCGTTAAGTTCG
CCGCCTGGGGAGTACGGTCGCAAGACTGAAACTCAAAGGAATTGACGGGGGCCCGCACAAGCGGTGGAGTATGTGGTTTA
ATTCGATGCAACGCGAAGAACCTTACCTGGTCTTGACATCCACGGAACTTTCCAGAGATGGATTGGTGCCTTCGGGAACC
GTGAGACAGGTGCTGCATGGCTGTCGTCAGCTCGTGTCGTGAGATGTTGGGTTAAGTCCCGCAACGAGCGCAACCCCTGT
CCTTAGTTGCCAGCACGTAATGGTGGGAACTCTAAGGAGACCGCCGGTGACAAACCGGA
>ASV_76
GTAGTCCACGCCATAAACGATGAGAACTGGATGTCGGGAGGGTCTGCCTCTCGGTGTCGTAGCTAACGCGTTAAGTTCTC
CGCCTGGGGAGTACGGCCGCAAGGTTGAAACTCAAAGGAATTGACGGGGACCCGCACAAGCGGTGGAGCATGTGGTTTAA
TTCGATGCAACGCGAAGAACCTTACCTGGTCTTGACATCCCAGGAACCCTGCAGAGATGTGGGGGTGCCTTCGGGAACCT
GGAGACAGGTGCTGCATGGCTGTCGTCAGCTCGTGTCGTGAGATGTTGGGTTAAGTCCCGCAACGAGCGCAACCCTTGCC
CTTAGTTGCCAGCATTCAGTTGGGAACTCTAAGGGGACCGCCGGTGACAAACCGGA
>ASV_75
GTAGTCCACACCGTAAACGTTGGGCGCTAGGTGTGGGGCCTATTCCATGGGTTCCGTGCCGCAGCTAACGCATTAAGCGC
CCCGCCTGGGGAGTACGGCCGCAAGGCTAAAACTCAAAGGAATTGACGGGGGCCCGCACAAGCGGCGGAGCATGCGGATT
AATTCGATGCAACGCGAAGAACCTTACCTGGGTTTGACATACACCGGAAAGCCTCAGAGATGAGGCCCCTTTTGTCGGTG
TACAGGTGGTGCATGGCTGTCGTCAGCTCGTGTCGTGAGATGTTGGGTTAAGTCCCGCAACGAGCGCAACCCTCGTTCTA
TGTTGCCAGCACGTAATGGTGGGGACTCATAGGAGACTGCCGGGGTCAACTCGGA
>ASV_66
GTAGTCCACGCCGTAAACGATGAGTGCTAGTTGTCAGAGGCTTTGACCCTTCTGGTGACGAAGCTAACGCGTTAAGCACT
CCGCCTGGGGAGTACGGTCGCAAGACTAAAACTCAAAGGAATTGACGGGGGCCCGCACAAGCGGTGGAGCATGTGGTTTA
ATTCGACGCAACGCGCAGAACCTTACCTGGGCTAGAAAATGCAGGAACCTGGTCGAAAGATCGGGGTGCCCTTCGGGGAA
TCTGTAGTTAGGTGCTGCATGGCTGTCGTCAGCTCGTGTCGTGAGATGTTGGGTTAAGTCCCGCAACGAGCGCAACCCCT
GCCGTTAGTTGCCACCATTCAGTTGGGCACTCTAACGGGACTGCCGACCTTTAAGTCGGA
>ASV_73
GTAGTCCACGCCCTAAACGATGTCAACTGGTTGTTGGGTCTTCACTGACTCAGTAACGAAGCTAACGCGTGAAGTTGACC
GCCTGGGGAGTACGGCCGCAAGGTTGAAACTCAAAGGAATTGACGGGGACCCGCACAAGCGGTGGATGATGTGGTTTAAT
TCGATGCAACGCGAAAAACCTTACCCACCTTTGACATGTACGGAATTCGCCAGAGATGGCTTAGTGCTCGAAAGAGAACC
GTAACACAGGTGCTGCATGGCTGTCGTCAGCTCGTGTCGTGAGATGTTGGGTTAAGTCCCGCAACGAGCGCAACCCTTGT
CATTAGTTGCTACATTTAGTTGGGCACTCTAATGAGACTGCCGGTGACAAACCGGA
>ASV_74
GTAGTCCACGCCGTAAACTATGGGTGCTAGCCGTTGGGAAGCTTGCTTTTCAGTGGCGCAGCTAACGCATTAAGCATCCC
GCCTGGGGAGTACGGTCGCAAGATTAAAACTCAAAGGAATTGACGGGGGCCCGCACAAGCGGTGGAGCATGTGGTTTAAT
TCGAAGCAACGCGCAGAACCTTACCTACCCTTGACATGTCCTGGACCGGTTTCAGAGATGAGACCTTCTCTTCGGAGCTG
GGAACACAGGTGCTGCATGGCTGTCGTCAGCTCGTGTCGTGAGATGTTGGGTTAAGTCCCGCAACGAGCGCAACCCTCGC
CTTTAGTTGCCATCATTCAGTTGGGCACTCTAGAGGGACTGCCGGTGATAAGCCGGA
>ASV_72
GTAGTCCACGCCCTAAACGATGTCTACTAGTTGTCGGGTCTTAATTGACTTGGTAACGCAGCTAACGCGTGAAGTAGACC
GCCTGGGGAGTACGGTCGCAAGATTAAAACTCAAAGGAATTGACGGGGACCCGCACAAGCGGTGGATGATGTGGATTAAT
TCGATGCAACGCGAAAAACCTTACCTACCCTTGACATGTACGGAACCTTTGAGAGATCAGAGGGTGCTCGAAAGAGAGCC
GTAACACAGGTGCTGCATGGCTGTCGTCAGCTCGTGTCGTGAGATGTTGGGTTAAGTCCCGCAACGAGCGCAACCCTTGT
CATTAGTTGCTACGAAAGGGCACTCTAATGAGACTGCCGGTGACAAACCGGA
>ASV_80
GTAGTCCACGCAGTAAACGATGCACACCCGGTGTCGGACCAACCGTTAAGGTTGGTGCGGTGCCCAAGCTTACGCGATGA
GTGTGCCGCCTGGGGACTACGAGCGCAAGCTTAAAACTCAAAGGAATTGACGGGGGCCCGCACAAGCAGCGGAGCGTGTG
GTTTAATTCGACGCAACGCGCAGAACCTTACCTTGCCTTGACATGCTACTGCAAGCCCCGGAAACGGGGTCGCCTTCGAG
GGTGTAGCACCGGTGCTGCATGGCTGTCGTCAGCTCGTGTCGTGAGATGTTGGGTTAAGTCCCGCAACGAGCGCAACCCT
TGTCCTGTGTTACAAGTGTCACAGGAGACTGCCCTGGTCAACCAGGGA
>ASV_78
GTAGTCCACGCCCTAAACGATGTCAACTGGTTGTTGGGTCTTCACTGACTCAGTAACGAAGCTAACGCGTGAAGTTGACC
GCCTGGGGAGTACGGCCGCAAGGTTGAAACTCAAAGGAATTGACGGGGACCCGCACAAGCGGTGGATGATGTGGTTTAAT
TCGATGCAACGCGAAAAACCTTACCCACCTTTGACATGTACGGAATTTGCCAGAGATGGCTTAGTGCTCGAAAGAGAACC
GTAACACAGGTGCTGCATGGCTGTCGTCAGCTCGTGTCGTGAGATGTTGGGTTAAGTCCCGCAACGAGCGCAACCCTTGT
CATTAGTTGCTACATTTAGTTGGGCACTCTAGTGAGACTGCCGGTGACAAACCGGA
>ASV_79
GTAGTCCACGCCCTAAACGATGTCTACTAGTTGTTGGGTCTTAATTGACTTAGTAACGCAGCTAACGCGTGAAGTAGACC
GCCTGGGGAGTACGGTCGCAAGATTAAAACTCAAAGGAATTGACGGGGACCCGCACAAGCGGTGGATGATGTGGATTAAT
TCGATGCAACGCGAAAAACCTTACCTACCCTTGACATGGCAGGAATCCCGGAGAGATCTGGGAGTGCTCGAAAGAGAACC
TGCACACAGGTGCTGCATGGCTGTCGTCAGCTCGTGTCGTGAGATGTTGGGTTAAGTCCCGCAACGAGCGCAACCCTTGT
CATTAGTTGCTACGCAAGAGCACTCTAATGAGACTGCCGGTGACAAACCGGA
>ASV_77
GTAGTCCACGCCCTAAACGATGCGAACTGGATGTTGGGAGCAACTTGGCTCTCAGTATCGAAGCTAACGCGTTAAGTTCG
CCGCCTGGGAAGTACGGTCGCAAGACTGAAACTCAAAGGAATTGACGGGGGCCCGCACAAGCGGTGGAGTATGTGGTTTA
ATTCGATGCAACGCGCAGAACCTTACCTGGCCTTGACATCCACGGAACTTTCCAGAGATGGATTGGTGCCTTCGGGAACC
GTGAGACAGGTGCTGCATGGCTGTCGTCAGCTCGTGTCGTGAGATGTTGGGTTAAGTCCCGCAACGAGCGCAACCCTTGT
CCTTAGTTGCCAGCACGTAATGGTGGGAACTCTAAGGAGACCGCCGGTGACAAACCGGA
>ASV_82
GTAGTCCACGCCCTAAACGATGTCAACTGGTTGTTGGGAAGGTTCCTTCTCAGTAACGAAGCTAACGCGTGAAGTTGACC
GCCTGGGGAGTACGGCCGCAAGGTTGAAACTCAAAGGAATTGACGGGGACCCGCACAAGCGGTGGATGATGTGGTTTAAT
TCGATGCAACGCGAAAAACCTTACCTACCCTTGACATGCCTGGAATCCTGCAGAGATGTGGGAGTGCCCGAAAGGGAGCC
AGGACACAGGTGCTGCATGGCCGTCGTCAGCTCGTGTCGTGAGATGTTGGGTTAAGTCCCGCAACGAGCGCAACCCTTGT
CATTAGTTGCTACGAAAGGGCACTCTAATGAGACTGCCGGTGACAAACCGGA
>ASV_81
GTAGTCCACGCCCTAAACGATGCGAACTGGATGTTGGGTGCAACTTGGCACCCAGTATCGAAGCTAACGCGTTAAGTTCG
CCGCCTGGGGAGTACGGTCGCAAGACTGAAACTCAAAGGAATTGACGGGGGCCCGCACAAGCGGTGGAGTATGTGGTTTA
ATTCGATGCAACGCGAAGAACCTTACCTGGTCTTGACATCCACGGAACTTTCCAGAGATGGATTGGTGCCTTCGGGAACC
GTGAGACAGGTGCTGCATGGCTGTCGTCAGCTCGTGTCGTGAGATGTTGGGTTAAGTCCCGCAACGAGCGCAACCCTTGT
CCTTAGTTGCCAGCACGTAATGGTGGGAACTCTAAGGAGACCGCCGGTGACAAACCGGA
>ASV_83
GTAGTCCACGCCGTAAACGATGAGTGCTAGGTGTCACGGGCTTTGACCCTCGTGGTGCCGTAGCTAACGCAATAAGCACT
CCGCCTGGGGAGTACGGTCGCAAGACTAAAACTCAAAGGAATTGACGGGGGCCCGCACAAGCGGTGGAGCATGTGGTTTA
ATTCGACGCGACGCGCAGAACCTTACCTGGGCTAGAAAACACAGGAACCTGGGTGAAAACTCGGGGTGCCCTTCGGGGAA
TCTGTGGTTAGGTGTTGCATGGCTGTCGTCAGCTCGTGTCGTGAGATGTTGGGTTAAGTCCCGCAACGAGCGCAACCCTT
GTCGTTAGTTGCCATCATTAAGTTGGGCACTCTAACGAGACTGCCGACCTTCAAGTCGGA
>ASV_89
GTAGTCCACGCCATAAACGATGAGAACTGGATGTCGGAGGGGTCTGCCCTTCGGTGTCGTAGCTAACGCGTTAAGTTCTC
CGCCTGGGGAGTACGGCCGCAAGGTTGAAACTCAAAGGAATTGACGGGGACCCGCACAAGCGGTGGAGCATGTGGTTTAA
TTCGATGCAACGCGAAGAACCTTACCTGGTCTTGACATCCTAGGAATCCTGCAGAGATGTGGGAGTGCCTTCGGGAACCT
GGAGACAGGTGCTGCATGGCTGTCGTCAGCTCGTGTCGTGAGATGTTGGGTTAAGTCCCGCAACGAGCGCAACCCTTGCC
CTTAGTTGCCAGCATTAAGTTGGGAACTCTAAGGGGACCGCCGGTGACAAACCGGA
>ASV_86
GTAGTCCACGCTGTAAACGTTGGGCGCTAGGTGTGGGGGACCTCTCCGGTTCTCTGTGCCGCAGCTAACGCATTAAGCGC
CCCGCCTGGGGAGTACGGCCGCAAGGCTAAAACTCAAAGGAATTGACGGGGGCCCGCACAAGCGGCGGAGCATGCGGATT
AATTCGATGCAACGCGAAGAACCTTACCTGGGTTTGACATCACTCGAAAACTCGCAGAGATGCGGGGTCCTTCGGGGCGG
GTGACAGGTGGTGCATGGCTGTCGTCAGCTCGTGTCGTGAGATGTTGGGTTAAGTCCCGCAACGAGCGCAACCCTCGTTC
GATGTTGCCAGCGCGTTATGGCGGGGACTCATCGAAGACTGCCGGGGTCAACTCGGA
>ASV_90
GTAGTCCACGCCCTAAACGATGTCTACTAGTTGTCGGGTTTTAATTAACTTGGTAACGCAGCTAACGCGTGAAGTAGACC
GCCTGGGGAGTACGGTCGCAAGATTAAAACTCAAAGGAATTGACGGGGACCCGCACAAGCGGTGGATGATGTGGATTAAT
TCGATGCAACGCGAAAAACCTTACCTACCCTTGACATGTACGGAAGCCACGAGAGATCGAGGTGTGCTCGAAAGAGAGCC
GTAACACAGGTGCTGCATGGCTGTCGTCAGCTCGTGTCGTGAGATGTTGGGTTAAGTCCCGCAACGAGCGCAACCCTTGT
CATTAGTTGCTACGAAAGGGCACTCTAATGAGACTGCCGGTGACAAACCGGA
>ASV_84
GTAGTCCACGCTGTAAACGATGAGTGCTAGGTGTTGTGGGTATTGACCCCCGCGGTGCCGTAGCTAACGCGTTAAGCACT
CCGCCTGGGGAGTACGGCCGCAAGGCTAAAACTCAAAGGAATTGACGGGGGCCCGCACAAGCGGTGGAGCATGTGGTTTA
ATTCGACGCAACGCGCAGAACCTTACCAGGGCTAGAAAAGGTAGGAACCCGGATGAAAGTCTGGGGTGCCCGCAAGGGAA
TCTACATCCAGGTGCTGCATGGCTGTCGTCAGCTCGTGTCGTGAGATGTTGGGTTAAGTCCCGCAACGAGCGCAACCCCT
GTTCTTAGTTGCCATCATTTAGTTGGGCACTCTAAGGAGACTGCCGGCGTCAAGCCGGA
>ASV_88
GTAGTCCACGCCGTAAACGATGAGTGCTAGGTGTCACGGGCTTTGACCCTCGTGGTGCCGTAGCTAACGCAATAAGCACT
CCGCCTGGGGAGTACGGTCGCAAGACTAAAACTCAAAGGAATTGACGGGGGCCCGCACAAGCGGTGGAGCATGTGGTTTA
ATTCGACGCGACGCGCAGAACCTTACCTGGGCTAGAAAACACAGGAACCTGGGTGAAAACTCGGGGTGCCCTTCGGGGAA
TCTGTGGTTAGGTGTTGCATGGCTGTCGTCAGCTCGTGTCGTGAGATGTTGGGTTAAGTCCCGCAACGAGCGCAACCCTT
GTCGTTAGTTGCCATCATTCAGTTGGGCACTCTAACGAGACTGCCGACCTTCAAGTCGGA
>ASV_91
GTAGTCCACGCTGTAAACGTTGGGCGCTAGGTGTGGGGGACATTCACGTTTTCCGTGCCGTAGCTAACGCATTAAGCGCC
CCGCCTGGGGAGTACGGCCGCAAGGCTAAAACTCAAAGGAATTGACGGGGGCCCGCACAAGCGGCGGAGCATGTGGATTA
ATTCGATGCAACGCGAAGAACCTTACCTGGGTTTGACATGCACAGGACGCATCCAGAGATGGGTGTTCCCTTGTGGCCTG
TGTGCAGGTGGTGCATGGCTGTCGTCAGCTCGTGTCGTGAGATGTTGGGTTAAGTCCCGCAACGAGCGCAACCCTCGTTC
CATGTTGCCAGCGCGTTATGGCGGGGACTCATGGGAGACTGCCGGGGTCAACTCGGA
>ASV_96
GTAGTCCACGCCCTAAACGATGTCAACTGGTTGTTGGACGGCTTGCTGTTCAGTAACGAAGCTAACGCGTGAAGTTGACC
GCCTGGGGAGTACGGCCGCAAGGTTGAAACTCAAAGGAATTGACGGGGACCCGCACAAGCGGTGGATGATGTGGTTTAAT
TCGATGCAACGCGAAAAACCTTACCTACCCTTGACATGTCAAGAATCTTGCAGAGATGTGAGAGTGCTCGAAAGAGAACT
TGAACACAGGTGCTGCATGGCCGTCGTCAGCTCGTGTCGTGAGATGTTGGGTTAAGTCCCGCAACGAGCGCAACCCTTAT
CATTAGTTGCTACGCAAGGGCACTCTAATGAGACTGCCGGTGACAAACCGGA
>ASV_95
GTAGTCCACGCCGTAAACTATGAGAGCTAGCCGTTGGAGGATTTATCCTTCAGTGGCGCAGCTAACGCATTAAGCTCTCC
GCCTGGGGAGTACGGTCGCAAGATTAAAACTCAAAGGAATTGACGGGGGCCCGCACAAGCGGTGGAGCATGTGGTTTAAT
TCGAAGCAACGCGAAGAACCTTACCAGCCCTTGACATGGTCGGACGGTTACCAGAGATGGTTTCCTTCACTTCGGTGACT
GACACACAGGTGCTGCATGGCTGTCGTCAGCTCGTGTCGTGAGATGTTGGGTTAAGTCCCGCAACGAGCGCAACCCTCGC
CCTTAGTTGCCATCATTTAGTTGGGCACTCTAAGGGGACTGCCGGTGATAAGCCGGA
>ASV_98
GTAGTCCACGCCCTAAACGATGTCAACTGGTTGTTGGGTCTTTTCTGACTCAGTAACGAAGCTAACGCGTGAAGTTGACC
GCCTGGGGAGTACGGCCGCAAGGTTGAAACTCAAAGGAATTGACGGGGACCCGCACAAGCGGTGGATGATGTGGTTTAAT
TCGATGCAACGCGAAAAACCTTACCCACCTTTGACATGTACGGAAGTTGCCAGAGATGGCTTCGTGCTCGAAAGAGAGCC
GTAACACAGGTGCTGCATGGCTGTCGTCAGCTCGTGTCGTGAGATGTTGGGTTAAGTCCCGCAACGAGCGCAACCCTTGT
CATTAGTTGCTACGAAAGGGCACTCTAATGAGACTGCCGGTGACAAACCGGA
>ASV_99
GTAGTCCACGCCCTAAACGATGTCAACTGGTTGTTGGACGGCTTGCTGTTCAGTAACGAAGCTAACGCGTGAAGTTGACC
GCCTGGGGAGTACGGCCGCAAGGTTGAAACTCAAAGGAATTGACGGGGACCCGCACAAGCGGTGGATGATGTGGTTTAAT
TCGATGCAACGCGAAAAACCTTACCTACCCTTGACATGTCAAGAATCTTGCAGAGATGTGAGAGTGCTCGAAAGAGAGCT
TGAACACAGGTGCTGCATGGCCGTCGTCAGCTCGTGTCGTGAGATGTTGGGTTAAGTCCCGCAACGAGCGCAACCCTTGC
CATTAGTTGCTACGAAAGGGCACTCTAATGGGACTGCCGGTGACAAACCGGA
>ASV_92
GTAGTCCACGCCGTAAACGATGAGTGCTAGGTGTCACGGGCTTTGACCCTCGTGGTGCCGTAGCTAACGCAATAAGCACT
CCGCCTGGGGAGTACGGCCGCAAGGCTAAAACTCAAAGGAATTGACGGGGGCCCGCACAAGCGGTGGAGCATGTGGTTTA
ATTCGACGCGACGCGCAGAACCTTACCTGGGCTAGAAAACACAGGAACCTGGGTGAAAACTCGGGGTGCCCTTCGGGGAA
TCTGTGGTTAGGTGTTGCATGGCTGTCGTCAGCTCGTGTCGTGAGATGTTGGGTTAAGTCCCGCAACGAGCGCAACCCTT
GTCGTTAGTTGCCATCATTAAGTTGGGCACTCTAACGAGACTGCCGACCTTCAAGTCGGA
>ASV_100
GTAGTCCACGCCGTAAACGATGAGTGCTAGATGTTTCTGGTATTGACCCCGGAGGCGTCGTAGCTAACGCGTTAAGCACT
CCGCCTGGGGAGTACGGCCGCAAGGCTAAAACTCAAAGGAATTGACGGGGGCCCGCACAAGCGGTGGAGCATGTGGTTCA
ATTCGACGCAACGCGAAGAACCTTACCTGGGTTGGAACCCCCCGGAACCTTCCAGAGATGGAGGGGTGCCCGCAAGGGAA
TCGGGTGTCCAGGTGCTGCATGGCTGTCGTCAGCTCGTGTCGTGAGATGTTGGGTTAAGTCCCGCAACGAGCGCAACCCT
TGTCGTTAGTTGCCAGCGGTTCGGCCGGGCACTCTAACGAGACTGCCGGTGTTAAACCGGA
>ASV_93
GTAGTCCACGCCGTAAACGATGTCGACTAGCCGTTGGGATCCTTGAGATCTTAGTGGCGCAGCTAACGCATTAAGTCGAC
CGCCTGGGGAGTACGGCCGCAAGGTTAAAACTCAAATGAATTGACGGGGGCCCGCACAAGCGGTGGAGCATGTGGTTTAA
TTCGAAGCAACGCGAAGAACCTTACCTGGCCTTGACATGCTGAGAACTTTCCAGAGATGGATTGGTGCCTTCGGGAACTC
AGACACAGGTGCTGCATGGCTGTCGTCAGCTCGTGTCGTGAGATGTTGGGTTAAGTCCCGTAACGAGCGCAACCCTTGTC
CTTAGTTACCAGCACGTTATGGTGGGCACTCTAAGGAGACTGCCGGTGACAAACCGGA
>ASV_101
GTAGTCCACGCCGTAAACGATGAATGTTAGCCGTCGGGCAGTTTACTGTTCGGTGGCGCAGCTAACGCATTAAACATTCC
GCCTGGGGAGTACGGTCGCAAGATTAAAACTCAAAGGAATTGACGGGGGCCCGCACAAGCGGTGGAGCATGTGGTTTAAT
TCGAAGCAACGCGCAGAACCTTACCAGCCCTTGACATCCCGATCGCGGATTACAGAGATGTTTTCCTTCAGTTCGGCTGG
ATCGGAGACAGGTGCTGCATGGCTGTCGTCAGCTCGTGTCGTGAGATGTTGGGTTAAGTCCCGCAACGAGCGCAACCCTC
GCCCTTAGTTGCCAGCATTTAGTTGGGCACTCTAAGGGGACTGCCGGTGATAAGCCGAGA
>ASV_94
GTAGTCCACGCCCTAAACGATGCGAACTGGATGTTGGGTGCAACTAGGCACTCAGTATCGAAGCTAACGCGTTAAGTTCG
CCGCCTGGGGAGTACGGTCGCAAGACTGAAACTCAAAGGAATTGACGGGGGCCCGCACAAGCGGTGGAGTATGTGGTTTA
ATTCGATGCAACGCGAAGAACCTTACCTGGCCTTGACATGCACGGAACTTTCCAGAGATGGATTGGTGCCTTCGGGAACC
GTGACACAGGTGCTGCATGGCTGTCGTCAGCTCGTGTCGTGAGATGTTGGGTTAAGTCCCGCAACGAGCGCAACCCTTGT
CCCTAGTTGCCAGCACGTAATGGTGGGAACTCTAGGGAGACCGCCGGCGACAAGCCGGA
>ASV_97
GTAGTCCACGCCATAAACGATGAGAACTAGACGTTGAGAGGGTAAGCCTCCCAGTGTCGCAGCTAACGCGATAAGTTCTC
CGCCTGGGGAGTACGGCCGCAAGGTTGAAACTCAAAGGAATTGACGGGGACCCGCACAAGCGGTGGAGCATGTGGTTTAA
TTCGATGCAACGCGAAGAACCTTACCTGGCCTTGACATGTCGAGAATCCCGAAGAGATTTGGGAGTGCCGCAAGGAACTC
GAACACAGGTGCTGCATGGCTGTCGTCAGCTCGTGTCGTGAGATGTTGGGTTAAGTCCCGCAACGAGCGCAACCCTTGTC
CTTAGTTGCCAGCATTAAGTTGGGCACTCTAAGGAGACCGCCGGTGACAAACCGGA
>ASV_102
GTAGTCCACGCCCTAAACGATGTCAACTGGTTGTTGGGAGGGTTTCTTCTCAGTAACGTAGCTAACGCGTGAAGTTGACC
GCCTGGGGAGTACGGCCGCAAGGTTGAAACTCAAAGGAATTGACGGGGACCCGCACAAGCGGTGGATGATGTGGTTTAAT
TCGATGCAACGCGAAAAACCTTACCTACCCTTGACATGTCTGGAATCCTGTAGAGATATGGGAGTGCTCGCAAGAGAGCC
AGAACACAGGTGCTGCATGGCCGTCGTCAGCTCGTGTCGTGAGATGTTGGGTTAAGTCCCGCAACGAGCGCAACCCTTGT
CATTAGTTGCTACGAAAGGGCACTCTAATGAGACTGCCGGTGACAAACCGGA
>ASV_103
GTAGTCCACGCCGTAAACTATGAGAGCTAGCCGTTGGATGGTTTACCATTCAGTGGCGCAGCTAACGCATTAAGCTCTCC
GCCTGGGGAGTACGGTCGCAAGATTAAAACTCAAAGGAATTGACGGGGGCCCGCACAAGCGGTGGAGCATGTGGTTTAAT
TCGAAGCAACGCGAAGAACCTTACCAGCCCTTGACATGGTCGGACGGTTTCCAGAGATGGATTCCTTCACTTCGGTGACT
GACACACAGGTGCTGCATGGCTGTCGTCAGCTCGTGTCGTGAGATGTTGGGTTAAGTCCCGCAACGAGCGCAACCCTCGT
CCTTAGTTGCCATCATTTAGTTGGGCACTCTAAGGAGACTGCCGGTGATAAGCCGGA
>ASV_105
GTAGTCCACGCCCTAAACGATGTCTACTAGTTGTTGGGTCTTAATTGACTTAGTAACGCAGCTAACGCGTGAAGTAGACC
GCCTGGGGAGTACGGTCGCAAGATTAAAACTCAAAGGAATTGACGGGGACCCGCACAAGCGGTGGATGATGTGGATTAAT
TCGATGCAACGCGAAAAACCTTACCTACCCTTGACATGGCAGGAACCTTGGAGAGATCTGAGGGTGCTCGAAAGAGAACC
TGCACACAGGTGCTGCATGGCTGTCGTCAGCTCGTGTCGTGAGATGTTGGGTTAAGTCCCGCAACGAGCGCAACCCTTGT
CATTAGTTGCTACGCAAGAGCACTCTAATGAGACTGCCGGTGACAAACCGGA
>ASV_109
GTAGTCCACGCCCTAAACGATGTCAACTGGTTGTTGGGTGCATTAGTACTCAGTAACGAAGCTAACGCGTGAAGTTGACC
GCCTGGGGAGTACGGCCGCAAGGTTGAAACTCAAAGGAATTGACGGGGACCCGCACAAGCGGTGGATGATGTGGTTTAAT
TCGATGCAACGCGAAAAACCTTACCTACCTTTGACATGTACGGAATTCGCCAGAGATGGCTTAGTGCTCGAAAGAGAACC
GTAACACAGGTGCTGCATGGCTGTCGTCAGCTCGTGTCGTGAGATGTTGGGTTAAGTCCCGCAACGAGCGCAACCCTTGT
CATTAGTTGCTACATTTAGTTGGGCACTCTAATGAGACTGCCGGTGACAAACCGGA
>ASV_111
GTAGTCCACGCCCTAAACGATGGATACTCGACATACGCGATACACAGTGTGTGTCTGAGCGAAAGCATTAAGTATCCCAC
CTGGGAAGTACGACCGCAAGGTTGAAACTCAAAGGAATTGGCGGGGGTCCGCACAAGCGGTGGAGCATGTGGTTTAATTC
GATGATACGCGAGGAACCTTACCTGGGCTAGAATGCAGATTGACCGTGGGTGAAAGCTCATTTTGTAGCAATACACAGTC
TGTAAGGTGCTGCATGGCTGTCGTCAGCTCGTGCCGTGAGGTGTTGGGTTAAGTCCCGCAACGAGCGCAACCCCCATCAT
TAGTTGCCATCAGGTAAAGCTGGGAACTCTAATGAAACTGCCGTCGTAAGACGCGA
>ASV_108
GTAGTCCACGCCCTAAACGATGTCTACTAGTTGTCGGGTTTTAATTAACTTGGTAACGCAGCTAACGCGTGAAGTAGACC
GCCTGGGGAGTACGGTCGCAAGATTAAAACTCAAAGGAATTGACGGGGACCCGCACAAGCGGTGGATGATGTGGATTAAT
TCGATGCAACGCGAAAAACCTTACCTACCCTTGACATGTACGGAAGCCACGAGAGATCGAGGCGTGCTCGAAAGAGAGCC
GTAACACAGGTGCTGCATGGCTGTCGTCAGCTCGTGTCGTGAGATGTTGGGTTAAGTCCCGCAACGAGCGCAACCCTTGT
CATTAGTTGCTACGAAAGGGCACTCTAATGAGACTGCCGGTGACAAACCGGA
>ASV_106
GTAGTCCACGCTGTAAACGATGGGTACTAGGTTTGGTGGGTCTTGACCCCCGCTGAACCGGCGCTAACGCAATAAGTACC
CCGCCTGGGAAGTACGGTCGCAAGACTAAAACTCAAAGGAATTGACGGGGGCCCGCACAAGCGGTGGATCATGTGGTTTA
ATTCGAAGCAACGCGAAGAACCTTACCTGGATTTGACATCCTCGGACAACCCTAGAGATAGGGCTTTCGTAGCAATACGA
CCGGGAGACAGGTGCTGCATGGCTGTCGTCAGCTCGTGTGGTGACATGTTGGGTTAAGTCCCGCAACGAGCGCAACCCTT
GTCCTTAGTTGCCAGCATTCAGTTGGGCTCTCTAAGGAGACTGCCGTGGTTAACACGGA
>ASV_112
GTAGTCCACGCCGTAAACGGTGGGAACTAGGTGTTGGCGACATTCCACGTCGTCGGTGCCGCAGCTAACGCATTAAGTTC
CCCGCCTGGGGAGTACGGCCGCAAGGCTAAAACTCAAAGGAATTGACGGGGGCCCGCACAAGCAGCGGAGCATGTGGCTT
AATTCGACGCAACGCGAAGAACCTTACCAAGGCTTGACATACGCCGGAAAACCCTGGAGACAGGGTCCCCCTTGTGGTCG
GTGTACAGGTGGTGCATGGCTGTCGTCAGCTCGTGTCGTGAGATGTTGGGTTAAGTCCCGCAACGAGCGCAACCCTTGTT
CTGTGTTGCCAGCATGCCCTTCGGGGTGATGGGGACTCACAGGAGACTGCCGGGGTCAACTCGGA
>ASV_107
GTAGTCCACGCCGTAAACTATGAGAGCTAGCCGTCGGGCAGTATACTGTTCGGTGGCGCAGCTAACGCATTAAGCTCTCC
GCCTGGGGAGTACGGTCGCAAGATTAAAACTCAAAGGAATTGACGGGGGCCCGCACAAGCGGTGGAGCATGTGGTTTAAT
TCGAAGCAACGCGCAGAACCTTACCAGCCCTTGACATCCCGATCGCGGTTACCAGAGATGGTATCCTTCAGTTAGGCTGG
ATCGGTGACAGGTGCTGCATGGCTGTCGTCAGCTCGTGTCGTGAGATGTTGGGTTAAGTCCCGCAACGAGCGCAACCCTC
GCCCTTAGTTGCCATCATTCAGTTGGGCACTCTAAGGGGACTGCCGGTGATAAGCCGAGA
>ASV_110
GTAGTCCACGCCGTAAACGTTGGGCGCTAGATGTGGGGACCTTTCCACGGTTTCCGTGTCGTAGCTAACGCATTAAGCGC
CCCGCCTGGGGAGTACGGCCGCAAGGCTAAAACTCAAAGGAATTGACGGGGGCCCGCACAAGCGGCGGAGCATGCGGATT
AATTCGATGCAACGCGAAGAACCTTACCAAGGCTTGACATAACCGAGAACGCCGCAGAAATGTGGAACTCTTTGGACACT
CGGTTACAGGTGGTGCATGGTTGTCGTCAGCTCGTGTCGTGAGATGTTGGGTTAAGTCCCGCAACGAGCGCAACCCTCGT
CGCATGTTGCCAGCACGTTATGGTGGGAACTCATGTGAGACTGCCGGGGTCAACTCGGA
>ASV_113
GTAGTCCACGCCGTAAACGTTGGGCGCTAGGTGTGGGGCTCTTTCCACGGGTTCCGTGCCGTAGCTAACGCATTAAGCGC
CCCGCCTGGGGAGTACGGCCGCAAGGCTAAAACTCAAAGGAATTGACGGGGGCCCGCACAAGCGGCGGAGCATGTGGATT
AATTCGATGCAACGCGAAGAACCTTACCTGGGCTTGACATGCGCCAGACATCCCTAGAGATAGGGCTTCCCTTGTGGTTG
GTGTGCAGGTGGTGCATGGCTGTCGTCAGCTCGTGTCGTGAGATGTTGGGTTAAGTCCCGCAACGAGCGCAACCCTCGTT
CCATGTTGCCAGCGGGTAATGCCGGGGACTCATGGGAGACTGCCGGGGTCAACTCGGA
>ASV_115
GTAGTCCACGCCCTAAACGATGTCAACTGGTTGTTGGGAAGGTTTCTTCTCAGTAACGTAGCTAACGCGTGAAGTTGACC
GCCTGGGGAGTACGGCCGCAAGGTTGAAACTCAAAGGAATTGACGGGGACCCGCACAAGCGGTGGATGATGTGGTTTAAT
TCGATGCAACGCGAAAAACCTTACCTACCCTTGACATGCCAGGAATCCCATAGAGATATGGGAGTGCTCGAAAGAGAGCC
TGGGCACAGGTGCTGCATGGCCGTCGTCAGCTCGTGTCGTGAGATGTTGGGTTAAGTCCCGCAACGAGCGCAACCCTTGT
CATTAGTTGCTACGAAAGGGCACTCTAATGAGACTGCCGGTGACAAACCGGA
>ASV_116
GTAGTCCATGCCGTAAACGTTGGGCGCTAGGTGTGGGGACCTTCCACGGTCTCCGTGCCGCAGCTAACGCATTAAGCGCC
CCGCCTGGGGAGTACGGCCGCAAGGCTAAAACTCAAAGGAATTGACGGGGGCCCGCACAAGCGGCGGAGCATGCTGATTA
ATTCGATGCAACGCGAAGAACCTTACCTGGGTTTGACATATACCGGAAAGCTGCAGAGATGTAGCCCCCTTTTGGTCGGT
ATACAGGTGGTGCATGGCTGTCGTCAGCTCGTGTCGTGAGATGTTGGGTTAAGTCCCGCAACGAGCGCAACCCTCGTCCT
ATGTTGCCAGCACGTAATGGTGGGGACTCATAGGAGACTGCCGGGGTCAACTCGGA
>ASV_114
GTAGTCCACGCCCTAAACGATGTCTACTAGTTGTCGGGTTTTAATTAACTTGGTAACGCAGCTAACGCGTGAAGTAGACC
GCCTGGGGAGTACGGTCGCAAGATTAAAACTCAAAGGAATTGACGGGGACCCGCACAAGCGGTGGATGATGTGGATTAAT
TCGATGCAACGCGAAAAACCTTACCTACCCTTGACATGTACGGAACCCTTGAGAGATCAGGGGGTGCTCGAAAGAGAGCC
GTAACACAGGTGCTGCATGGCTGTCGTCAGCTCGTGTCGTGAGATGTTGGGTTAAGTCCCGCAACGAGCGCAACCCTTGT
CATTAGTTGCTACGAAAGAGCACTCTAATGAGACTGCCGGTGACAAACCGGA
>ASV_120
GTAGTCCGCGCTGTAAACGTTGGGTGCTAGGCGTCGTGGGTATTGACCCCCGCGGTGCCGAAGCTAACGCATTAAGCACC
CCGCCTGGGGAGTACGGTCGCAAGACTAAAACTCAAAGGAATTGACGGGGGCCCGCACAAGCGGTGGAGCATGTGGTTCA
ATTCGAAGCAACGCGAAGAACCTTACCTGGGTTTGACATCTGGGGAACCTCTCTGAAAGGAGAGGGTGCCTTCGGGAGCC
CCAAGACAGGTGCTGCATGGCTGTCGTCAGCTCGTGTCGTGAGGTGTTGGGTTAAGTCCCGCAACGAGCGCAACCCCTGT
CACTAGTTGCCATCGGGTCAAGCCGGGCACTCTAGTGAGACTGCCGGTGTTAAGCCGGA
>ASV_121
GTAGTCCACGCCCTAAACGATGTCAACTGGTTGTTGGGTCTTCACTGACTCAGTAACGAAGCTAACGCGTGAAGTTGACC
GCCTGGGGAGTACGGCCGCAAGGTTGAAACTCAAAGGAATTGACGGGGACCCGCACAAGCGGTGGATGATGTGGTTTAAT
TCGATGCAACGCGAAAAACCTTACCCACCTTTGACATGTACGGAATTCGCCAGAGATGGCTTAGTGCTCGAAAGAGAACC
GTAACACAGGTGCTGCATGGCTGTCGTCAGCTCGTGTCGTGAGATGTTGGGTTAAGTCCCGCAACGAGCGCAACCCTTGT
CATTAGTTGCTACATTCAGTTGGGCACTCTAATGAGACTGCCGGTGACAAACCGGA
>ASV_118
GTAGTCCACGCCGTAAACGATGGGTGCTAGGTGTCTCGGGTATTGACCCCTGAGGTGCCGTAGCTAACGCGTTAAGCACC
CCGCCTGGGAAGTACGGTCGCAAGACTAAAACTCAAAGGAATTGACGGGGGCCCGCACAAGCGGTGGAGCATGTGGTTTA
ATTCGACGCAACGCGCAGAACCTTACCCGGGCTAGAAAAACACGGAACCCTTTAGAAATAGAGGGGTGCTCGCAAGAGAG
CCGTGGTCCAGGTGCTGCATGGCTGTCGTCAGCTCGTGTCGTGAGATGTTGGGTTAAGTCCCGCAACGAGCGCAACCCCT
GTCCTTAGTTGCCATCAGTTCGGCTGGGCACTCTAAGGAGACTGCCGGCGTCAAGCCGGA
>ASV_124
GTAGTCCACACCGTAAACGTTGGGCGCTAGGTGTGGGGTCCATTCCACGGATTCCGTGCCGCAGCTAACGCATTAAGCGC
CCCGCCTGGGGAGTACGGCCGCAAGGCTAAAACTCAAAGGAATTGACGGGGGCCCGCACAAGCGGCGGAGCATGCGGATT
AATTCGATGCAACGCGAAGAACCTTACCTGGGTTTGACATACACCCTGCCGCTCCAGAGATGGGGCTTCTTTTGGGGGTG
TACAGGTGGTGCATGGCTGTCGTCAGCTCGTGTCGTGAGATGTTGGGTTAAGTCCCGCAACGAGCGCAACCCTCGTTCTA
TGTTGCCAGCACGTCCTTCGGGATGGTGGGGACTCATAGGAGACTGCCGGGGTCAACTCGGA
>ASV_125
GTAGTCCACGCCATAAACGATGAGAACTGGATGTCGGGAGGGTCTGCCTCTCGGTGTCGTAGCTAACGCGTTAAGTTCTC
CGCCTGGGGAGTACGGCCGCAAGGTTGAAACTCAAAGGAATTGACGGGGACCCGCACAAGCGGTGGAGCATGTGGTTTAA
TTCGATGCAACGCGAAGAACCTTACCTGGTCTTGACATCCTAGGAATCCTGCAGAGATGTGGGAGTGCCTTCGGGAACCT
GGAGACAGGTGCTGCATGGCTGTCGTCAGCTCGTGTCGTGAGATGTTGGGTTAAGTCCCGCAACGAGCGCAACCCTTGCC
CTTAGTTGCCAGCATTTAGTTGGGAACTCTAAGGGGACCGCCGGTGACAAACCGGA
>ASV_123
GTAGTCCACGCCGTAAACGATGAGTGCTAGGTGTCACGGGCTTTGACCCTCGTGGTGCCGCAGCTAACGCAATAAGCACT
CCGCCTGGGGAGTACGGCCGCAAGGCTAAAACTCAAAGGAATTGACGGGGGCCCGCACAAGCGGTGGAGCATGTGGTTTA
ATTCGACGCGACGCGCAGAACCTTACCTGGGCTAGAAAACACAGGAACCTGGGTGAAAACTCGGGGTGCTCTTCGGAGAA
TCTGTGGTTAGGTGTTGCATGGCTGTCGTCAGCTCGTGTCGTGAGATGTTGGGTTAAGTCCCGCAACGAGCGCAACCCTT
GTCGTTAGTTGCCAGCATTCAGTTGGGCACTCTAACGAGACTGCCGACTTTCAAGTCGGA
>ASV_126
GTAGTCCACGCTGTAAACGTTGGGCGCTAGGTGTGGGGGTCTTCCACGATCTCCGTGCCGGAGCTAACGCATTAAGCGCC
CCGCCTGGGGAGTACGGCCGCAAGGCTAAAACTCAAAGGAATTGACGGGGGCCCGCACAAGCGGCGGAGCATGTTGCTTA
ATTCGACGCAACGCGAAGAACCTTACCAAGGTTTGACATCGCCCGGATCGCCTCAGAGATGGGGTTTCCCCTTGTGGGCC
GGGTGACAGGTGGTGCATGGCTGTCGTCAGCTCGTGTCGTGAGATGTTGGGTTAAGTCCCGCAACGAGCGCAACCCTTGT
TCCATGTTGCCAGCACGCTCCTTCGGGGGTGGTGGGGACTCATGGGAGACTGCCGGGGTCAACTCGGA
>ASV_127
GTAGTCCACGCCGTAAACGATGAGTGCTAGGTGTCACGGGCTTTGACCCTCGTGGTGCCGCAGCTAACGCGTTAAGCACT
CCGCCTGGGGAGTACGGCCGCAAGGCTAAAACTCAAAGGAATTGACGGGGGCCCGCACAAGCGGTGGAGCATGTTGTTCA
ATTCGACGCAACGCGAAGAACCTTACCTGGGCTAGAAAGTACGGGAATCCGGGCGAAAGTTCGGAGTGCCTTTCGGGGAA
CCCGTAGTTAGGTGCTGCATGGCTGTCGTCAGCTCGTGTCGTGAGATGTTGGGTTAAGTCCCGCAACGAGCGCAACCCCT
GTCGTTAGTTGCCATCATTCAGTTGGGCACTCTAACGAGACTGCCGACCTTCAAGTCGGA
>ASV_119
GTAGTCCACACCGTAAACGTTGGGCGCTAGGTGTGGGGTCCATTCCACGGATTCCGTGCCGCAGCTAACGCATTAAGCGC
CCCGCCTGGGGAGTACGGCCGCAAGGCTAAAACTCAAAGGAATTGACGGGGGCCCGCACAAGCGGCGGAGCATGCGGATT
AATTCGATGCAACGCGAAGAACCTTACCTGGGTTTGACATACACCCTGCCGCTCCAGAGATGGGGCTTCTTTTGGGGGTG
TACAGGTGGTGCATGGCTGTCGTCAGCTCGTGTCGTGAGATGTTGGGTTAAGTCCCGCAACGAGCGCAACCCTCGTTCTA
TGTTGCCAGCACGTAATGGTGGGGACTCATAGGAGACTGCCGGGGTCAACTCGGA
>ASV_132
GTAGTCCACGCCCTAAACGATGTCAACTGGTTGTTGGACGGCTTGCTGTTCAGTAACGAAGCTAACGCGTGAAGTTGACC
GCCTGGGGAGTACGGCCGCAAGGTTGAAACTCAAAGGAATTGACGGGGACCCGCACAAGCGGTGGATGATGTGGTTTAAT
TCGATGCAACGCGAAAAACCTTACCTACCCTTGACATGTCAAGAATCTTGCAGAGATGTGAGAGTGCTCGAAAGAGAACT
TGAACACAGGTGCTGCATGGCCGTCGTCAGCTCGTGTCGTGAGATGTTGGGTTAAGTCCCGCAACGAGCGCAACCCTTGC
CATTAGTTGCTACGAAAGGGCACTCTAATGGGACTGCCGGTGACAAACCGGA
>ASV_134
GTAGTCCACGCCCTAAACGATGTCAACTGGTTGTTGGACGGCTTGCTGTTCAGTAACGAAGCTAACGCGTGAAGTTGACC
GCCTGGGGAGTACGGCCGCAAGGTTGAAACTCAAAGGAATTGACGGGGACCCGCACAAGCGGTGGATGATGTGGTTTAAT
TCGATGCAACGCGAAAAACCTTACCTACCCTTGACATGCCTGGAACCCTGCAGAGATGTGGGGGTGCTCGAAAGAGAACC
AGGACACAGGTGCTGCATGGCCGTCGTCAGCTCGTGTCGTGAGATGTTGGGTTAAGTCCCGCAACGAGCGCAACCCTTAT
CATTAGTTGCTACGCAAGGGCACTCTAATGAGACTGCCGGTGACAAACCGGA
>ASV_129
GTAGTCCTAGCCGTAAACGTTGGGTGCTAGGTGTGGGCGGATATCGACCCCGTCCGTGCCGAAGCTAACGCATTAAGCAC
CCCGCCTGGGGAGTACGGCCGCAAGGCTAAAACTCAAAGGAATTGACGGGGCCCCGCACAAGCGGCGGAGCATGCGGCTT
AATTCGATGCGACGCGAAGAACCTTACCTGGGTTTGACATGCAGGGTGAAACCCGTGAAAGCGGGCGCTCTTCGGAGCCT
GCACAGGTGGTGCATGGCTGTCGTCAGCTCGTGCCGTGAGGTGTTGCCTTAAGTGGCGCAACGAGCGCAACCCCTGTCCT
TAGTTGCCAGCGGATCATGCCGGGAACTCTAGGGAGACTGCCGGTGCCAAACCGGA
>ASV_130
GTAGTCCACGCCCTAAACGATGTCAACTGGTTGTTGGGAAGGTTTCTTCTCAGTAACGTAGCTAACGCGTGAAGTTGACC
GCCTGGGGAGTACGGCCGCAAGGTTGAAACTCAAAGGAATTGACGGGGACCCGCACAAGCGGTGGATGATGTGGTTTAAT
TCGATGCAACGCGAAAAACCTTACCTACCCTTGACATGCCAGGAATTCCATAGAGATATGGAAGTGCTCGAAAGAGAACC
TGGGCACAGGTGCTGCATGGCCGTCGTCAGCTCGTGTCGTGAGATGTTGGGTTAAGTCCCGCAACGAGCGCAACCCTTGT
CATTAGTTGCTACGAAAGGGCACTCTAATGAGACTGCCGGTGACAAACCGGA
>ASV_128
GTAGTCCACGCCCTAAACGATGCGAACTGGATGTTGGGAGCAACTAGGCTCTCAGTATCGAAGCTAACGCGTTAAGTTCG
CCGCCTGGGGAGTACGGTCGCAAGACTGAAACTCAAAGGAATTGACGGGGGCCCGCACAAGCGGTGGAGTATGTGGTTTA
ATTCGATGCAACGCGCAGAACCTTACCTGGCCTTGACATCCACGGAACTTTCCAGAGATGGATTGGTGCCTTCGGGAACC
GTGAGACAGGTGCTGCATGGCTGTCGTCAGCTCGTGTCGTGAGATGTTGGGTTAAGTCCCGCAACGAGCGCAACCCTTGT
CCTTAGTTGCCAGCACGTAATGGTGGGAACTCTAAGGAGACCGCCGGTGACAAACCGGA
>ASV_139
GTAGTCCACGCCATAAACGATGAGAACTGGATGTCGGGAGGGTCTGCCTCTCGGTGTCGTAGCTAACGCGTTAAGTTCTC
CGCCTGGGGAGTACGGCCGCAAGGTTGAAACTCAAAGGAATTGACGGGGACCCGCACAAGCGGTGGAGCATGTGGTTTAA
TTCGATGCAACGCGAAGAACCTTACCTGGTCTTGACATCCTAGGAATCCTGCAGAGATGTGGGAGTGCCTTCGGGAACCT
GGAGACAGGTGCTGCATGGCTGTCGTCAGCTCGTGTCGTGAGATGTTGGGTTAAGTCCCGCAACGAGCGCAACCCTTGCC
CTTAGTTGCCAGCATTAAGTTGGGAACTCTAAGGGGACCGCCGGTGACAAACCGGA
>ASV_143
GTAGTCCACGCCCTAAACGATGTCAACTGGTTGTTGGACGGCTTGCTGTTCAGTAACGAAGCTAACGCGTGAAGTTGACC
GCCTGGGGAGTACGGCCGCAAGGTTGAAACTCAAAGGAATTGACGGGGACCCGCACAAGCGGTGGATGATGTGGTTTAAT
TCGATGCAACGCGAAAAACCTTACCTACCCTTGACATGCCAGGAACTTGCCAGAGATGGCTTGGTGCTCGAAAGAGAGCC
TGGACACAGGTGCTGCATGGCCGTCGTCAGCTCGTGTCGTGAGATGTTGGGTTAAGTCCCGCAACGAGCGCAACCCTTGT
CATTAGTTGCTACGAAAGGGCACTCTAATGAGACTGCCGGTGACAAACCGGA
>ASV_144
GTAGTCCACGCCGTAAACGGTGGGAACTAGGTGTTGGCGACATTCCACGTCGTCGGTGCCGCAGCTAACGCATTAAGTTC
CCCGCCTGGGGAGTACGGCCGCAAGGCTAAAACTCAAAGGAATTGACGGGGGCCCGCACAAGCAGCGGAGCATGTGGCTT
AATTCGACGCAACGCGAAGAACCTTACCAAGGCTTGACATACGCCGGAAAGCATCAGAGATGGTGCCCCCCTTGTGGTCG
GTGTACAGGTGGTGCATGGCTGTCGTCAGCTCGTGTCGTGAGATGTTGGGTTAAGTCCCGCAACGAGCGCAACCCTTGTC
CTGTGTTGCCAGCATGCCCTTCGGGGTGATGGGGACTCACAGGAGACCGCCGGGGTCAACTCGGA
>ASV_142
GTAGTCCACGCCGTAAACGATGGATGCTAGCCGTTGGCAGGCTTGCCTGTCAGTGGCGCAGCTAACGCATTAAGCATCCC
GCCTGGGGAGTACGGTCGCAAGATTAAAACTCAAAGGAATTGACGGGGGCCCGCACAAGCGGTGGAGCATGTGGTTCAAT
TCGAAGCAACGCGCAGAACCTTACCAACCTTTGACATGTCCCGTATGAGCACCAGAGATGGAGTTCTTCAGTTCGGCTGG
CGGGAACACAGGTGCTGCATGGCTGTCGTCAGCTCGTGTCGTGAGATGTTGGGTTAAGTCCCGCAACGAGCGCAACCCTC
GCCCTTAGTTGCCATCATTCAGTTGGGCACTCTAAGGGGACTGCCGGTGATAAGCCGCGA
>ASV_140
GTAGTCCACGCCGTAAACGATGATAACTAGCTGTCCGGGCACATGGTGCTTGGGTGGCGCAGCTAACGCATTAAGTTATC
CGCCTGGGGAGTACGGTCGCAAGATTAAAACTCAAAGGAATTGACGGGGGCCTGCACAAGCGGTGGAGCATGTGGTTTAA
TTCGAAGCAACGCGCAGAACCTTACCAGCCTTTGACATCCTGGTCGCGGGGAGAGGAGACTCACCCCTTCAGTTCGGCTG
GACCAGTGACAGGTGCTGCATGGCTGTCGTCAGCTCGTGTCGTGAGATGTTGGGTTAAGTCCCGCAACGAGCGCAACCCT
CGTCCTTAGTTGCCATCATTTAGTTGGGAACTCTAAGGAAACCGCCGGTGATAAGCCGGA
>ASV_141
GTAGTCCACGCCGTAAACGATGAATGCCAGCCGTTGGGGTGCATGCACTTCAGTGGCGCAGCTAACGCTTTAAGCATTCC
GCCTGGGGAGTACGGTCGCAAGATTAAAACTCAAAGGAATTGACGGGGGCCCGCACAAGCGGTGGAGCATGTGGTTTAAT
TCGAAGCAACGCGCAGAACCTTACCAGCTTTTGACATGTCCGGTTTGATCGACAGAGATGTCTTTCTTCAGTTCGGCTGG
CCGGAACACAGGTGCTGCATGGCTGTCGTCAGCTCGTGTCGTGAGATGTTGGGTTAAGTCCCGCAACGAGCGCAACCCTC
GCCCCTAGTTGCCATCATTCAGTTGGGAACTCTAGGGGGACTGCCGGTGATAAGCCGCGA
>ASV_136
GTAGTCCACGCCGTAAACGATGTCGACTAGCCGTTGGAGACCCTCGTGGTTTTTAGTGGCGAAGCTAACGCGATAAGTCG
ACCGCCTGGGAAGTACGGCCGCAAGGTTGAAACTCAAATGAATTGACGGGGGCCCGCACAAGCGGTGGAGCATGTGGTTT
AATTCGATGCAACGCGAAGAACCTTACCTACTCTTGACATCCACAGAATCCTGCAGAGATGCGGGAGTGCCTTCGGGAAT
TGTGAGACAGGTGCTGCATGGCTGTCGTCAGCTCGTGTCGTGAGATGTTGGGTTAAGTCCCGCAACGAGCGCAACCCTTG
TCCTTAGTTGCCATCATTAAGTTGGGAACTCTAAGGAGACTGCCGGTGACAAACCGGA
>ASV_147
GTAGTCCACGCCCTAAACGATGTCTACTAGTTGTCGGGTCTTAATTGACTTGGTAACGCAGCTAACGCGTGAAGTAGACC
GCCTGGGGAGTACGGTCGCAAGATTAAAACTCAAAGGAATTGACGGGGACCCGCACAAGCGGTGGATGATGTGGATTAAT
TCGATGCAACGCGAAAAACCTTACCTACCCTTGACATGGAAGGAACCTCCGAGAGATTGGAGGGTGCCCGAAAGGGAACC
TTCACACAGGTGCTGCATGGCTGTCGTCAGCTCGTGTCGTGAGATGTTGGGTTAAGTCCCGCAACGAGCGCAACCCTTGT
CATTAGTTGCTACGAAAGGGCACTCTAATGAGACTGCCGGTGACAAACCGGA
>ASV_148
GTAGTCCACGCCCTAAACGATGTCAACTGGTTGTTGGGAAGGTTCCTTCTCAGTAACGTAGCTAACGCGTGAAGTTGACC
GCCTGGGGAGTACGGCCGCAAGGTTGAAACTCAAAGGAATTGACGGGGACCCGCACAAGCGGTGGATGATGTGGTTTAAT
TCGATGCAACGCGAAAAACCTTACCTACCCTTGACATGCCTGGAATCTTGCAGAGATGTGAGAGTGCTCGAAAGAGAACC
AGGACACAGGTGCTGCATGGCCGTCGTCAGCTCGTGTCGTGAGATGTTGGGTTAAGTCCCGCAACGAGCGCAACCCTTGT
CATTAGTTGCTACGAAAGGGCACTCTAATGAGACTGCCGGTGACAAACCGGA
>ASV_154
GTAGTCCACGCCGTAAACGGTGGGAACTAGGTGTTGGCGACATTCCACGTCGTCGGTGCCGCAGCTAACGCATTAAGTTC
CCCGCCTGGGGAGTACGGCCGCAAGGCTAAAACTCAAAGGAATTGACGGGGGCCCGCACAAGCAGCGGAGCATGTGGCTT
AATTCGACGCAACGCGAAGAACCTTACCAAGGCTTGACATACACCGGAAACGGCCAGAGATGGTCGCCCCCTTGTGGTCG
GTGTACAGGTGGTGCATGGCTGTCGTCAGCTCGTGTCGTGAGATGTTGGGTTAAGTCCCGCAACGAGCGCAACCCTTGTC
CTGTGTTGCCAGCATGCCCTTCGGGGTGATGGGGACTCACAGGAGACCGCCGGGGTCAACTCGGA
>ASV_153
GTAGTCCACGCCGTAAACGGTGGGTGCTAGGTGTGGGGGGCTTCCACGCCCTCTGTGCCGCAGCTAACGCATTAAGCACC
CCGCCTGGGGAGTACGGCCGCAAGGCTAAAACTCAAAGGAATTGACGGGGGCCCGCACAAGCGGCGGAGCATGTGGATTA
ATTCGATGCAACGCGAAGAACCTTACCTGGGCTTGACATGCACTGGAAACCAGTAGAGATATTGGCCCCCTTGTGGCCGG
TGTACAGGTGGTGCATGGCTGTCGTCAGCTCGTGTCGTGAGATGTTGGGTTAAGTCCCGCAACGAGCGCAACCCTCGTTC
CATGTTGCCAGCGCGTAATGGCGGGGACTCATGGGAGACTGCCGGGGTCAACTCGGA
>ASV_150
GTAGTCCACGCCGTAAACTATGGGTGCTAGCCGTTGGGAAGCTTGCTTTTCAGTGGCGCAGCTAACGCATTAAGCATCCC
GCCTGGGGAGTACGGTCGCAAGATTAAAACTCAAAGGAATTGACGGGGGCCCGCACAAGCGGTGGAGCATGTGGTTTAAT
TCGAAGCAACGCGCAGAACCTTACCTACCCTTGACATGTCCTGGACCGGTCTCAGAGATGAGACCTTCTCTTCGGAGCTG
GGAACACAGGTGCTGCATGGCTGTCGTCAGCTCGTGTCGTGAGATGTTGGGTTAAGTCCCGCAACGAGCGCAACCCTCGC
CTTTAGTTGCCATCATTCAGTTGGGCACTCTAGAGGGACTGCCGGTGATAAGCCGGA
>ASV_155
GTAGTCCACGCCCTAAACGATGTCAACTAGTTGTCGGGTCTTAATTGACTTGGTAACGCAGCTAACGCGTGAAGTTGACC
GCCTGGGGAGTACGGTCGCAAGATTAAAACTCAAAGGAATTGACGGGGACCCGCACAAGCGGTGGATGATGTGGATTAAT
TCGATGCAACGCGAAAAACCTTACCTACCCTTGACATGGTCGGAATCCGCAAGAGATTGTGGAGTGCTCGAAAGAGAACC
GGCGCACAGGTGCTGCATGGCTGTCGTCAGCTCGTGTCGTGAGATGTTGGGTTAAGTCCCGCAACGAGCGCAACCCTTGT
CATTAGTTGCTACGAAAGGGCACTCTAATGAGACTGCCGGTGACAAACCGGA
>ASV_152
GTAGTCCACGCCCTAAACGATGTCAACTGGTTGTTGGACGGCTTGCTGTTCAGTAACGAAGCTAACGCGTGAAGTTGACC
GCCTGGGGAGTACGGCCGCAAGGTTGAAACTCAAAGGAATTGACGGGGACCCGCACAAGCGGTGGATGATGTGGTTTAAT
TCGATGCAACGCGAAAAACCTTACCTACCCTTGACATGTCTGGAATCCCGCAGAGATGTGGGAGTGCTCGAAAGAGAACC
AGAACACAGGTGCTGCATGGCCGTCGTCAGCTCGTGTCGTGAGATGTTGGGTTAAGTCCCGCAACGAGCGCAACCCTTAT
CATTAGTTGCTACGCAAGGGCACTCTAATGAGACTGCCGGTGACAAACCGGA
>ASV_149
GTAGTCCACGCCCTAAACGATGTCTACTAGTTGTTGGTGGAGTAAAATCCATTAGTAACGCAGCTAACGCGTGAAGTAGA
CCGCCTGGGGAGTACGGTCGCAAGATTAAAACTCAAAGGAATTGACGGGGGCCCGCACAAGCGGTGGATTATGTGGATTA
ATTCGATGCAACGCGAAAAACCTTACCTGGCCTTGACATGCCACTAACGAAGCAGAGATGCATTAGGTGCCCGAAAGGGA
AAGTGGACACAGGTGCTGCATGGCTGTCGTCAGCTCGTGTCGTGAGATGTTGGGTTAAGTCCCGCAACGAGCGCAACCCT
TGCCAATAATTGCCATCATTTAGTTGGGCACTTTATTGGGACTGCCGGTGACAAACCGGA
>ASV_156
GTAGTCCACGCCGTAAACGATGAGTGCTAAGTGTTAGAGGGTTTCCGCCCTTTAGTGCTGCAGCTAACGCATTAAGCACT
CCGCCTGGGGAGTACGGTCGCAAGACTGAAACTCAAAGGAATTGACGGGGGCCCGCACAAGCGGTGGAGCATGTGGTTTA
ATTCGAAGCAACGCGAAGAACCTTACCAGGTCTTGACATCCTCTGACAACTCTAGAGATAGAGCGTTCCCCTTCGGGGGA
CAGAGTGACAGGTGGTGCATGGTTGTCGTCAGCTCGTGTCGTGAGATGTTGGGTTAAGTCCCGCAACGAGCGCAACCCTT
GATCTTAGTTGCCAGCATTCAGTTGGGCACTCTAAGGTGACTGCCGGTGACAAACCGGA
>ASV_157
GTAGTCCACGCCGTAAACGATGAGTGCTAGTTGTCGGCATGCATGCATGTCGGTGACGCAGCTAACGCATTAAGCACTCC
GCCTGGGGAGTACGGTCGCAAGATTAAAACTCAAAGGAATTGACGGGGGCCCGCACAAGCGGTGGAGCATGTGGTTTAAT
TCGAAGCAACGCGCAGAACCTTACCACCTTTTGACATGCCCTGATCGCCGGAGAGATCCGGTTTTCCCTTCGGGGACAGG
GACACAGGTGCTGCATGGCTGTCGTCAGCTCGTGTCGTGAGATGTTGGGTTAAGTCCCGCAACGAGCGCAACCCTCGCCA
TTAGTTGCCATCATTAAGTTGGGCACTCTAGTGGGACCGCCGGTGGTAAGCCGGA
>ASV_151
GTAGTCCACACTGTAAACGTTGATTACTCGCTGTGTGCGATATACAGTACGCGGCCAAGCGAAAGCGCTAAGTAATCCAC
CTGGGGAGTACGCCGGCAACGGTGAAACTCAAAGGAATTGACGGGGGTCCGCACAAGCGGTGGAGCATGTGGTTTAATTC
GATGATACGCGAGGAACCTTACCTGGGCTAGAATGCCTGCGACCGGTCCAGAGATGGACTTTTCCGCAAGGACGCGGAGC
AAGGTGCTGCATGGCTGTCGTCAGCTCGTGCCGTGAGGTGTTGGGTTAAGTCCCGCAACGAGCGCAACCCCTATCTTTAG
TTGCCAGCACGTCATGGTGGGGACTCTAAAGAGACTGCCTGCGCAAGCAGAGA
>ASV_159
GTAGTCCACGCTGTAAACGTTGGGCGCTAGGTGTGGGGGGCCTCTCCGGTTCTCTGTGCCGCAGCTAACGCATTAAGCGC
CCCGCCTGGGGAGTACGGCCGCAAGGCTAAAACTCAAAGGAATTGACGGGGGCCCGCACAAGCGGCGGAGCATGCGGATT
AATTCGATGCAACGCGAAGAACCTTACCTGGGTTTGACATGGCCGCAAAACTCGCAGAGATGTGGGGTCCTTCGGGGGCG
GTCACAGGTGGTGCATGGCTGTCGTCAGCTCGTGTCGTGAGATGTTGGGTTAAGTCCCGCAACGAGCGCAACCCTTGTCC
GATGTTGCCAGCGGGTTATGCCGGGGACTCATCGGAGACTGCCGGGGTCAACTCGGA
>ASV_146
GTAGTCCACGCCGTAAACGATGAGTGCTAGGTGTCACGGGCTTTGACCCTCGTGGTGCCGAAGCTAACGCGTTAAGCACT
CCGCCTGGGGAGTACGGTCGCAAGACTAAAACTCAAAGAAATTGACGGGGGCCCGCACAAGCGGTGGAGCATGTTGTTTA
ATTCGACGCAACGCGAAGAACCTTACCTGGGCTAGAAAGTACAGGAAGTCGGTCGAAAGGTCGATGTGCCCTTCGGGGAA
CCTGTGGTTAGGTGCTGCATGGCTGTCGTCAGCTCGTGTCGTGAGATGTTGGGTTAAGTCCCGCAACGAGCGCAACCCCT
GTTGTTAGTTGCCAGCATTCAGTTGGGCACTCTAACAAGACTGCCGACCTTTAAGTCGGA
>ASV_158
GTAGTCCACGCCCTAAACGATGTCAACTAGTTGTCGGGTCTTAATTGACTTGGTAACGCAGCTAACGCGTGAAGTTGACC
GCCTGGGGAGTACGGTCGCAAGATTAAAACTCAAAGGAATTGACGGGGACCCGCACAAGCGGTGGATGATGTGGATTAAT
TCGATGCAACGCGAAAAACCTTACCTACCCTTGACATGGCCGGAATCCGCAAGAGATTGTGGAGTGCTCGAAAGAGAACC
GGCGCACAGGTGCTGCATGGCTGTCGTCAGCTCGTGTCGTGAGATGTTGGGTTAAGTCCCGCAACGAGCGCAACCCTTGT
CATTAGTTGCTACGAAAGGGCACTCTAATGAGACTGCCGGTGACAAACCGGA
>ASV_167
GTAGTCCACGCTGTAAACGTTGGGCGCTAGGTGTGGGGGGCCTCTCCGGTTCTCTGTGCCGCAGCTAACGCATTAAGCGC
CCCGCCTGGGGAGTACGGCCGCAAGGCTAAAACTCAAAGGAATTGACGGGGGCCCGCACAAGCGGCGGAGCATGCGGATT
AATTCGATGCAACGCGAAGAACCTTACCTGGGTTTGACATGGCCGCAAAACTGTCAGAGATGGCAGGTCCTTCGGGGGCG
GTCACAGGTGGTGCATGGCTGTCGTCAGCTCGTGTCGTGAGATGTTGGGTTAAGTCCCGCAACGAGCGCAACCCTCGTCC
CATGTTGCCAGCAATTCGGTTGGGGACTCATGGGAGACTGCCGGGGTCAACTCGGA
>ASV_162
GTAGTCCACGCCGTAAACGATGAGAACTAGATGTCGGGGGGGATTAGCCCCTCGGTGTCGTAGCTAACGCGCTAAGTTCT
CCGCCTGGGGAGTACGGCCGCAAGGTTGAAACTCAAAGGAATTGACGGGGACCCGCACAAGCGGTGGAGCATGTGGTTTA
ATTCGATGCAACGCGAAGAACCTTACCTGGTCTTGACATCCTCGGAACCCTGCAGCGATGCGGGGGTGCCTTCGGGAGCC
GAGAGACAGGTGCTGCATGGCTGTCGTCAGCTCGTGTCGTGAGATGTTGGGTTAAGTCCCGCAACGAGCGCAACCCTTGT
CCGTAGTTGCCATCATTTAGTTGGGAACTCTACGGAGACCGCCGGTGACAAACCGGA
>ASV_166
GTAGTCCACGCCGTAAACGATGGACACTGGTCCTCTGCCAGGTAACCAATCCTGGTGGGGGGCTCAGCTAACGCAGAAGT
GTCCCGCCTGGGAACTACGAGCGCAAGCTTAAAACTCAAAGGAATTGACGGGGGCCCGCACAAGCAGCGGAGCGTGTGGT
TTAATTCGACGCAACGCGCAGAACCTCACCCAGATTTGACATGCAGCTGCAAGCTTCTGAAAGGAAGTCGCCTTCGAGGG
TGCTGCACCGGTGCTGCATGGCTGTCGTCAGCTCGTGTTGTGAGATGTTGGGTTAAGTCCCGCAACGAGCGCAACCCCCG
CGGTCAGTTACACGTGTCTGACCGGACTGCCCGATTGGGA
>ASV_161
GTAGTCCACGCCGTAAACGATGGATGCTAGCCGTCGGCAAGCTTGCTTGTCGGTGGCGCAGCTAACGCATTAAGCATCCC
GCCTGGGGAGTACGGCCGCAAGGTTAAAACTCAAAGGAATTGACGGGGGCCCGCACAAGCGGTGGAGCATGTGGTTTAAT
TCGACGCAACGCGAAGAACCTTACCAGCTCTTGACATGTCAGGTCGGTTTCCAGAGATGGATTCCTCCCAGCAATGGGCC
TGAACACAGGTGCTGCATGGCTGTCGTCAGCTCGTGTCGTGAGATGTTGGGTTAAGTCCCGCAACGAGCGCAACCCTCGC
CATTAGTTGCCAGCATTAAGTTGGGCACTCTAGTGGGACTGCCGGTGATAAGCCGGA
>ASV_163
GTAGTCCACACTGTAAACGTTGATTACTCGCTGTTGGCGATACACAGCCAGCGGCCAAGCGCAAGCGATAAGTAATCCAC
CTGGGGAGTACGCCGGCAACGGTGAAACTCAAAGGAATTGACGGGGGTCCGCACAAGCGGTGGAGCATGTGGTTTAATTC
GATGATACGCGAGGAACCTTACCTGGGCTAGAATGCCCTTGATTGCCTCAGAGATGAGGAGTTCCGCAAGGACAAGGAGC
AAGGTGCTGCATGGCTGTCGTCAGCTCGTGCCGTGAGGTGTTGGGTTAAGTCCCGCAACGAGCGCAACCCTTATTTTTAG
TTGCCAACAGGTTAAGCTGGGGACTCTAGAAAGACTGCCCGCGCAAGCGGAGA
>ASV_165
GTAGTCCACGCTGTAAACGATGAGAGCTAGTTGTCGGCACGCATGCGTGTCGGTGACGCAGCTAACGCATTAAGCTCTCC
GCCTGGGGAGTACGGCCGCAAGGTTAAAACTCAAAGAAATTGACGGGGGCCCGCACAAGCGGTGGAGCATGTGGTTTAAT
TCGAAGCAACGCGCAGAACCTTACCCACGTTTGACATGTCCAGTTTGGTCGGCAGAGATGCCTTCCTTCAGTTCGGCTGG
CTGGAACACAGGTGCTGCATGGCTGTCGTCAGCTCGTGTCGTGAGATGTTGGGTTAAGTCCCGCAACGAGCGCAACCCTC
GCTACTAGTTGCTACCAGGTTAAGCTGAGCACTCTAGTGGAACTGCCGGTGGCAAGCCGGA
>ASV_169
GTAGTCCACGCTGTAAACGTTGGGCGCTAGGTGTGGGCGACATCCACGTTGTCCGTGCCGTAGCTAACGCATTAAGCGCC
CCGCCTGGGGAGTACGGCCGCAAGGCTAAAACTCAAAGGAATTGACGGGGGCCCGCACAAGCGGCGGAGCATGTGGATTA
ATTCGATGCAACGCGAAGAACCTTACCTGGGCTTGACATGCGCCAGACATCCCCAGAGATGGGGCTTCCCTTGTGGTTGG
TGTACAGGTGGTGCATGGCTGTCGTCAGCTCGTGTCGTGAGATGTTGGGTTAAGTCCCGCAACGAGCGCAACCCTTATCC
TACGTTGCCAGCGCGTTATGGCGGGGACTCGTGGGAGACTGCCGGGGTCAACTCGGA
>ASV_164
GTAGTCCACGCCCTAAACGATGTCGACTGGTTGTTGGGAGGGTTCCCTCTCAGTAACGAAGCTAACGCGTGAAGTCGACC
GCCTGGGGAGTACGGCCGCAAGGTTGAAACTCAAAGGAATTGACGGGGACCCGCACAAGCGGTGGATGATGTGGTTTAAT
TCGATGCAACGCGAAAAACCTTACCTACCCTTGACATGCCAGAGATCCTGCAGAGATGTGGGAGTGCTCGAAAGAGAATC
TGGGCACAGGTGCTGCATGGCTGTCGTCAGCTCGTGTCGTGAGATGTTGGGTTAAGTCCCGCAACGAGCGCAACCCTTGT
CATTAGTTGCTACGAAAGGGCACTCTAATGAGACTGCCGGTGACAAACCGGA
>ASV_168
GTAGTCCACGCCGTAAACGATGAGTGCTAGGTGTTAGGGGTTTCGATACCCTTGGTGCCGAAGTTAACACATTAAGCACT
CCGCCTGGGGAGTACGGTCGCAAGACTGAAACTCAAAGGAATTGACGGGGACCCGCACAAGCAGTGGAGTATGTGGTTTA
ATTCGAAGCAACGCGAAGAACCTTACCAGGTCTTGACATCTGAATGACCGGTGCAGAGATGTGCCTTTCCTTCGGGACAT
TCAAGACAGGTGGTGCATGGTTGTCGTCAGCTCGTGTCGTGAGATGTTGGGTTAAGTCCCGCAACGAGCGCAACCCTTGA
CCTTAGTTGCCAGCACTTCGGGTGGGCACTCTAGGGTGACTGCCGGTGACAAACCGGA
>ASV_172
GTAGTCCACGCCGTAAACGATGGGTGCTAGACGTTGGCGAGCTTGCTCGTCAGTGTCGCAGCTAACGCGTTAAGCACCCC
GCCTGGGGAGTACGGCCGCAAGGTTGAAACTCAAAGGAATTGACGGGGGCCCGCACAAGCGGTGGAGCATGTGGTTCAAT
TCGACGCAACGCGCAGAACCTTACCAGCCCTTGACATGGGACTCGCCGGGAGCAGAGACGCTCCCTTCGGTTCGGCCGGA
GTCCGCACAGGTGCTGCATGGCTGTCGTCAGCTCGTGTCGTGAGATGTTGGGTTAAGTCCCGCAACGAGCGCAACCCTCG
TCTCCAGTTGCCATCAGGTTATGCTGGGCACTTTGGAGAAACTGCCGGTGACAAGCCGGA
>ASV_174
GTAGTCCACGCCATAAACGATGAGAACTGGATGTCGGGAGGGTCTGCCTCTCGGTGTCGTAGCTAACGCGTTAAGTTCTC
CGCCTGGGGAGTACGGCCGCAAGGTTGAAACTCAAAGGAATTGACGGGGACCCGCACAAGCGGTGGAGCATGTGGTTTAA
TTCGATGCAACGCGAAGAACCTTACCTGGTCTTGACATCCCAGGAACCCCGCAGAGATGTGGGGGTGCCTTCGGGAACCT
GGAGACAGGTGCTGCATGGCTGTCGTCAGCTCGTGTCGTGAGATGTTGGGTTAAGTCCCGCAACGAGCGCAACCCTTGCC
CTTAGTTGCCAGCATTCAGTTGGGAACTCTAAGGGGACCGCCGGTGACAAACCGGA
>ASV_160
GTAGTCCTAGCCGTAAACGTTGGGTGCTAGGTGTGGGCGGATATCAACCCCGTCCGTGCCGAAGCTAACGCATTAAGCAC
CCCGCCTGGGGAGTACGGCCGCAAGGCTAAAACTCAAAGGAATTGACGGGGGCCCGCACAAGCGGCGGAGCATGCGGCTT
AATTCGATGCAACGCGAAGAACCTTACCTGGGCTTGACATGCAGGGTGAAACCCGTGAAAGCGGGCGCTCTTCGGAGCCT
GCACAGGTGGTGCATGGCTGTCGTCAGCTCGTGCCGTGAGGTGTTGCCTTAAGTGGCGCAACGAGCGCAACCCCTGTCCT
TAGTTGCCAGCGGGTCATGCCGGGAACTCTAGGGAGACTGCCGGTGCCAAACCGGA
>ASV_171
GTAGTCCACGCCGTAAACGATGGATACTAGCTGTTGGGGGCAACTTCAGTGGCTAAGCGAAAGTGATAAGTATCCCACCT
GGGGAGTACGTTCGCAAGAATGAAACTCAAAGGAATTGACGGGGGCCCGCACAAGCGGTGGAGCATGTGGTTTAATTCGA
TGATACGCGAGGAACCTTACCAAGGCTTAAATGTAGATTGACCGTTTTGGAAACAGAACTTTCGCAAGACAATTTACAAG
GTGCTGCATGGTTGTCGTCAGCTCGTGCCGTGAGGTGTCAGGTTAAGTCCTATAACGAGCGCAACCCCTGTTGTTAGTTG
CCAGCGAGTAGTGTCGGGAACTCTAACAAGACTGCCAGTGCAAACTGTGA
>ASV_173
GTAGTCCACGCCCTAAACGATGTCAACTGGTTGTTGGACGGCTTGCTGTTCAGTAACGAAGCTAACGCGTGAAGTTGACC
GCCTGGGGAGTACGGCCGCAAGGTTGAAACTCAAAGGAATTGACGGGGACCCGCACAAGCGGTGGATGATGTGGTTTAAT
TCGATGCAACGCGAAAAACCTTACCTACCCTTGACATGCCTGGAATCCTGCAGAGATGTGGGAGTGCTCGAAAGAGAACC
AGGACACAGGTGCTGCATGGCCGTCGTCAGCTCGTGTCGTGAGATGTTGGGTTAAGTCCCGCAACGAGCGCAACCCTTGC
CATTAGTTGCTACGAAAGGGCACTCTAATGGGACTGCCGGTGACAAACCGGA
>ASV_175
GTAGTCCACGCTGTAAACGATGAGTGCTAGTTGTCGGCAGGCATGCCTGTCGGTGACGCAGCTAACGCATTAAGCACTCC
GCCTGGGGAGTACGGTCGCAAGATTAAAACTCAAAGGAATTGACGGGGGCCCGCACAAGCGGTGGAGCATGTGGTTTAAT
TCGAAGCAACGCGCAGAACCTTACCACCTTTTGACATGCCCGGACCGCCGCAGAGATGCGGCTTTCCCTTCGGGGACTGG
GACACAGGTGCTGCATGGCTGTCGTCAGCTCGTGTCGTGAGATGTTGGGTTAAGTCCCGCAACGAGCGCAACCCTCGCTA
TTAGTTGCCATCAGGTTTGGCTGGGCACTCTAATAGGACCGCCGGTGGTAAGCCGGA
>ASV_170
GTAGTCCACGCCCTAAACGATGTCAACTGGTTGTTGGGAAGGTTTCTTCTCAGTAACGTAGCTAACGCGTGAAGTTGACC
GCCTGGGGAGTACGGCCGCAAGGTTGAAACTCAAAGGAATTGACGGGGACCCGCACAAGCGGTGGATGATGTGGTTTAAT
TCGATGCAACGCGAAAAACCTTACCTACCCTTGACATGCCTGGAATCCTGCAGAGATGTGGGAGTGCCCGAAAGGGAACC
AGGACACAGGTGCTGCATGGCCGTCGTCAGCTCGTGTCGTGAGATGTTGGGTTAAGTCCCGCAACGAGCGCAACCCTTGT
CATTAGTTGCTACGAAAGGGCACTCTAATGAGACTGCCGGTGATAAACCGGA
>ASV_176
GTAGTCCACGCCCTAAACGATGCGAACTGGAAGTTGGGGGCAACTTGGCCCTCAGTTTCGAAGCTAACGCGTTAAGTTCG
CCGCCTGGGAAGTACGGTCGCAAGACTGAAACTCAAAGGAATTGACGGGGGCCCGCACAAGCGGTGGAGTATGTGGTTTA
ATTCGATGCAACGCGAAGAACCTTACCTGGCCTTGACATGTCGAGAATCCCTGAGAGATCGGGGAGTGCCTTCGGGAACT
CGAACACAGGTGCTGCATGGCTGTCGTCAGCTCGTGTCGTGAGATGTTGGGTTAAGTCCCGCAACGAGCGCAACCCTTGT
CCTTAGTTGCCAGCACGTAATGGTGGGAACTCTAAGGAGACCGCCGGTGACAAACCGGA
>ASV_180
GTAGTCCACGCCCTAAACGATGTCTACTAGTTGTCGGGTCTTAATTGACTTGGTAACGCAGCTAACGCGTGAAGTAGACC
GCCTGGGGAGTACGGTCGCAAGATTAAAACTCAAAGGAATTGACGGGGACCCGCACAAGCGGTGGATGATGTGGATTAAT
TCGATGCAACGCGAAAAACCTTACCTACCCTTGACATGGAAGGAACCTCTGAGAGATCGGAGGGTGCCCGAAAGGGAACC
TTTACACAGGTGCTGCATGGCTGTCGTCAGCTCGTGTCGTGAGATGTTGGGTTAAGTCCCGCAACGAGCGCAACCCTTGT
CATTAGTTGCTACGAAAGGGCACTCTAATGAGACTGCCGGTGACAAACCGGA
>ASV_183
GTAGTCCACGCCGTAAACGATGATAACTAGCTGTCTGGGTACTTGGTACTTAGGTGGCGCAGCTAACGCATTAAGTTATC
CGCCTGGGGAGTACGGCCGCAAGGTTAAAACTCAAATGAATTGACGGGGGCCTGCACAAGCGGTGGAGCATGTGGTTTAA
TTCGAAGCAACGCGCAGAACCTTACCAGCGTTTGACATGCCCGGACGGTTTCCAGAGATGGATTCCTTCCCTTCGGGGAC
TGGGACACAGGTGCTGCATGGCTGTCGTCAGCTCGTGTCGTGAGATGTTGGGTTAAGTCCCGCAACGAGCGCAACCCTCG
CCTTTAGTTACCATCATTTAGTTGGGTACTCTAAAGGAACCGCCGGTGATAAGCCGGA
>ASV_179
GTAGTCCACGCCGTAAACGATGAATGCCAGCCGTTGGGAAGCATGCTTCTCAGTGGCGCAGCTAACGCTTTAAGCATTCC
GCCTGGGGAGTACGGTCGCAAGATTAAAACTCAAAGGAATTGACGGGGGCCCGCACAAGCGGTGGAGCATGTGGTTTAAT
TCGAAGCAACGCGCAGAACCTTACCAGCTTTTGACATGTCCGGTGTGAGGAACAGAGATGTACCTCTTCAGTTCGGCTGG
CCGGAACACAGGTGCTGCATGGCTGTCGTCAGCTCGTGTCGTGAGATGTTGGGTTAAGTCCCGCAACGAGCGCAACCCTC
GCCCCTAGTTGCCATCATTCAGTTGGGAACTCTAGGGGGACTGCCGGTGATAAGCCGCGA
>ASV_185
GTAGTCCATGCCGTAAACGTTGGGCGCTAGGTGTGGGGCTCTTTCCACGAGTTCCGTGCCGCAGCTAACGCATTAAGCGC
CCCGCCTGGGGAGTACGGCCGCAAGGCTAAAACTCAAAGGAATTGACGGGGGCCCGCACAAGCGGCGGAGCATGCGGATT
AATTCGATGCAACGCGAAGAACCTTACCAAGGCTTGACATGGGGTGAAAACCGGCAGAGATGTCGGGTCCGCAAGGGCGC
CTCACAGGTGGTGCATGGTTGTCGTCAGCTCGTGTCGTGAGATGTTGGGTTAAGTCCCGCAACGAGCGCAACCCTCGTTC
TATGTTGCCAGCACGTAATGGTGGGGACTCATAGGAGACTGCCGGGGTCAACTCGGA
>ASV_186
GTAGTCCACGCCGTAAACGGTGGGCGCTAGGTGTGGGGGCCATTCCACGGTCTCTGTGCCGCAGCTAACGCATTAAGCGC
CCCGCCTGGGGAGTACGGCCGCAAGGCTAAAACTCAAAGGAATTGACGGGGGCCCGCACAAGCGGCGGAGCATGTGGATT
AATTCGATGCAACGCGAAGAACCTTACCTGGGTTTGACATGCGCCAGACGCGTCTAGAGATAGGCGTTCCCTTGTGGTTG
GTGTGCAGGTGGTGCATGGCTGTCGTCAGCTCGTGTCGTGAGATGTTGGGTTAAGTCCCGCAACGAGCGCAACCCTCGTT
CCATGTTGCCAGCGGGTTATGCCGGGGACTCATGGGAGACTGCCGGGGTCAACTCGGA
>ASV_187
GTAGTCCACGCCGTAAACGTTGGGCGCTAGATGTGGGGACCTTTCCACGGTTTCCGTGTCGTAGCTAACGCATTAAGCGC
CCCGCCTGGGGAGTACGGCCGCAAGGCTAAAACTCAAAGGAATTGACGGGGGCCCGCACAAGCGGCGGAGCATGCGGATT
AATTCGATGCAACGCGAAGAACCTTACCAAGGCTTGACATAACCGGGAACGCCCTAGAAATAGGGAACTCTTTGGACACT
CGGTTACAGGTGGTGCATGGTTGTCGTCAGCTCGTGTCGTGAGATGTTGGGTTAAGTCCCGCAACGAGCGCAACCCTCGT
CGCATGTTGCCAGCACGTTATGGTGGGAACTCATGTGAGACTGCCGGGGTCAACTCGGA
>ASV_181
GTAGTCCACGCCGTAAACGATGAATGCCAGCCGTTAGTGGGTTTACTCACTAGTGGCGCAGCTAACGCTTTAAGCATTCC
GCCTGGGGAGTACGGTCGCAAGATTAAAACTCAAAGGAATTGACGGGGGCCCGCACAAGCGGTGGAGCATGTGGTTTAAT
TCGACGCAACGCGAAGAACCTTACCAGCCCTTGACATCCCGGTCGCGGATTCCAGAGACGGAATCCTTCAGTTCGGCTGG
ACCGGAGACAGGTGCTGCATGGCTGTCGTCAGCTCGTGTCGTGAGATGTTGGGTTAAGTCCCGCAACGAGCGCAACCCCC
GTCCTTAGTTGCTACCATTTAGTTGAGCACTCTAAGGAGACTGCCGGTGATAAGCCGCGA
>ASV_189
GTAGTCCACGCCCTAAACGATGTCTACTAGTTGTCGGGTCTTAATTGACTTGGTAACGCAGCTAACGCGTGAAGTAGACC
GCCTGGGGAGTACGGTCGCAAGATTAAAACTCAAAGGAATTGACGGGGACCCGCACAAGCGGTGGATGATGTGGATTAAT
TCGATGCAACGCGAAAAACCTTACCTACCCTTGACATGGAAGGAACCTCTGAGAGATTGGAGGGTGCCCGAAAGGGAACC
TTTACACAGGTGCTGCATGGCTGTCGTCAGCTCGTGTCGTGAGATGTTGGGTTAAGTCCCGCAACGAGCGCAACCCTTGT
CATTAGTTGCTACGAAAGGGCACTCTAATGAGACTGCCGGTGACAAACCGGA
>ASV_190
GTAGTCCACGCCCTAAACGATGTCTACTAGTTGTCGGGTCTTAATTGACTTGGTAACGCAGCTAACGCGTGAAGTAGACC
GCCTGGGGAGTACGGTCGCAAGATTAAAACTCAAAGGAATTGACGGGGACCCGCACAAGCGGTGGATGATGTGGATTAAT
TCGATGCAACGCGAAAAACCTTACCTACCCTTGACATGTACGGAACCCTTGAGAGATCAGGGGGTGCTCGAAAGAGAGCC
GTAACACAGGTGCTGCATGGCTGTCGTCAGCTCGTGTCGTGAGATGTTGGGTTAAGTCCCGCAACGAGCGCAACCCTTGT
CATTAGTTGCTACGAAAGAGCACTCTAATGAGACTGCCGGTGACAAACCGGA
>ASV_188
GTAGTCCACGCCCTAAACGATGTCTACTAGTTGTCGGGTCTTAATTGACTTGGTAACGCAGCTAACGCGTGAAGTAGACC
GCCTGGGGAGTACGGTCGCAAGATTAAAACTCAAAGGAATTGACGGGGACCCGCACAAGCGGTGGATGATGTGGATTAAT
TCGATGCAACGCGAAAAACCTTACCTACCCTTGACATGGAAGGAATCCTTGAGAGATTGAGGAGTGCCCGAAAGGGAACC
TTTACACAGGTGCTGCATGGCTGTCGTCAGCTCGTGTCGTGAGATGTTGGGTTAAGTCCCGCAACGAGCGCAACCCTTGT
CATTAGTTGCTACGAAAGGGCACTCTAATGAGACTGCCGGTGACAAACCGGA
>ASV_198
GTAGTCCACGCCGTAAACGATGGATGCTCGGCGTTTGGGGGGGTAAGTCTCCCTGGGCGCCCAAGCTGACGCGCAAGCAT
CCCGCCTGGGAACTACGAGCGCAAGCTTAAAACTCAAAGGAATTGACGGGGGCCCGCACAAGCAGCGGAGCGTGTGGTTT
AATTCGACGCAACACGCAGCACCTTACCCAGACTGGACATGCTACTGCAAGGTGGTGAAAGCCACTCGCCTTCGAGGGTG
TAGCACAGATGCTGCATGGCTGTCGTCAGCTCGTGTCGTGAGATGTTGGGTTCAGTCCCGCAACGAGCGCAACCCCTGCG
GTCAGTTACCTGTGTCTGACCGGACTGCCCTTCGGGGA
>ASV_199
GTAGTCCACGCCCTAAACGATGTCTACTAGTTGTTGGAGGAGTAAAATCCTTTAGTAACGCAGCTAACGCGTGAAGTAGA
CCGCCTGGGGAGTACGGTCGCAAGATTAAAACTCAAAGGAATTGACGGGGGCCCGCACAAGCGGTGGATTATGTGGATTA
ATTCGATGCAACGCGAAAAACCTTACCTGGCCTTGACATGCCACTAACGAAGCAGAGATGCATTAGGTGCCCGAAAGGGA
AAGTGGACACAGGTGCTGCATGGCTGTCGTCAGCTCGTGTCGTGAGATGTTGGGTTAAGTCCCGCAACGAGCGCAACCCT
TGCCAATAATTGCCATCATTTAGTTGGGCACTTTATTGGGACTGCCGGTGACAAACCGGA
>ASV_192
GTAGTCCACGCCGTAAACGATGAATGCCAGCCGTTGGGGTGCATGCACCTCAGTGGCGCAGCTAACGCTTTAAGCATTCC
GCCTGGGGAGTACGGTCGCAAGATTAAAACTCAAAGGAATTGACGGGGGCCCGCACAAGCGGTGGAGCATGTGGTTTAAT
TCGAAGCAACGCGCAGAACCTTACCAGCTTTTGACATGTCCGGTTTGATCGACAGAGATGTCTTTCTTCAGTTCGGCTGG
CCGGAACACAGGTGCTGCATGGCTGTCGTCAGCTCGTGTCGTGAGATGTTGGGTTAAGTCCCGCAACGAGCGCAACCCTC
GCCCCTAGTTGCCATCATTCAGTTGGGAACTCTAGGGGGACTGCCGGTGATAAGCCGCGA
>ASV_184
GTAGTCCACGCCGTAAACGATGAGTGCTAGGTGTCACGGGCTTTGACCCTCGTGGTGCCGCAGCTAACGCAATAAGCACT
CCGCCTGGGGAGTACGGCCGCAAGGCTAAAACTCAAAGGAATTGACGGGGGCCCGCACAAGCGGTGGAGCATGTGGTTTA
ATTCGACGCGACGCGCAGAACCTTACCTGGGCTAGAAAACGTAGGAACCTGGGTGAAAACTCGGGGTGCTCTTCGGAGAA
TCTACGGTTAGGTGTTGCATGGCTGTCGTCAGCTCGTGTCGTGAGATGTTGGGTTAAGTCCCGCAACGAGCGCAACCCTT
GTCGTTAGTTGCCAGCATTGAGTTGGGAACTCTAACGAGACTGCCGACTTTCAAGTCGGA
>ASV_193
GTAGTCCACGCCGTAAACGATGGATACTAGCTGTTGGGAGCAATTTCAGTGGCTAAGCGAAAGTGATAAGTATCCCACCT
GGGGAGTACGTTCGCAAGAATGAAACTCAAAGGAATTGACGGGGGCCCGCACAAGCGGTGGAGCATGTGGTTTAATTCGA
TGATACGCGAGGAACCTTACCAAGGCTTAAATGTAGATTGACCGGTTTGGAAACAGATCTTTCGCAAGACAATTTACAAG
GTGCTGCATGGTTGTCGTCAGCTCGTGCCGTGAGGTGTCAGGTTAAGTCCTATAACGAGCGCAACCCCTGTTGTTAGTTG
CCAGCGAGTCAAGTCGGGAACTCTAACAAGACTGCCAGTGCAAACTGTGA
>ASV_197
GTAGTCCACGCCGTAAACGATGGATGCTAGCCGTTGGGCAGCTTGCTGCTCAGTGGCGCAGCTAACGCATTAAGCATCCC
GCCTGGGGAGTACGGTCGCAAGATTAAAACTCAAAGGAATTGACGGGGGCCCGCACAAGCGGTGGAGCATGTGGTTCAAT
TCGAAGCAACGCGCAGAACCTTACCAACCCTTGACATGTCCAGTATGAGCAACAGAGATGTAGCTCTTCAGTTCGGCTGG
CTGGAACACAGGTGCTGCATGGCTGTCGTCAGCTCGTGTCGTGAGATGTTGGGTTAAGTCCCGCAACGAGCGCAACCCTC
GCCCTTAGTTGCCATCATTTAGTTGGGCACTCTAGGGGGACTGCCGGTGATAAGCCGCGA
>ASV_195
GTAGTCCACGCCATAAACGATGAGGACTAGACGTTGGAGGGGTAAGCCTTTCAGTGTCGTAGCTAACGCGCTAAGTCCTC
CGCCTGGGGAGTACGGCCGCAAGGTTGAAACTCAAAGGAATTGACGGGGACCCGCACAAGCGGTGGAGCATGTGGTTTAA
TTCGATGCAACGCGAAGAACCTTACCTGGTCTTGACATCCATGGAACCCTGCAGAGATGTGGGGGTGCCGTAAGGAACCA
TGAGACAGGTGCTGCATGGCTGTCGTCAGCTCGTGTCGTGAGATGTTGGGTTAAGTCCCGCAACGAGCGCAACCCTTGTC
CTTAGTTGCCATCATTAAGTTGGGAACTCTAAGGAGACCGCCGGTGACAAACCGGA
>ASV_191
GTAGTCCACACTGTAAACGTTGATAACTCGCTGTTGGCGATATACAGCCAGCGGCTTAGCGCAAGCGATAAGTTATCCAC
CTGGGGAGTACGCCGGCAACGGTGAAACTCAAAGGAATTGACGGGGGTCCGCACAAGCGGTGGAGCATGTGGTTTAATTC
GATGATACGCGAGGAACCTTACCTGGACTAGAATGCCCTTGATTGTCCCAGAGATGGGAAGTTCCGCAAGGACAAGGAGC
AAGGTGCTGCATGGCCGTCGTCAGCTCGTGCCGTGAGGTGTTGGGTTAAGTCCCGCAACGAGCGCAACCCTTATTTCTAG
TTGCCAACATGTAATGGTGGGGACTCTAGAAAGACTGCCTGCGCAAGCAGAGA
>ASV_202
GTAGTCCACGCCGTAAACGGTGGGTACTAGGTGTGGGTTTCCTTCCACGGGATCCGTGCCGTAGCTAACGCATTAAGTAC
CCCGCCTGGGGAGTACGGCCGCAAGGCTAAAACTCAAAGGAATTGACGGGGGCCCGCACAAGCGGCGGAGCATGTGGATT
AATTCGATGCAACGCGAAGAACCTTACCTGGGTTTGACATACACCGGAAACCTGCAGAGATGTAGGCCCCCTTGTGGTCG
GTGTACAGGTGGTGCATGGCTGTCGTCAGCTCGTGTCGTGAGATGTTGGGTTAAGTCCCGCAACGAGCGCAACCCTTATC
TTATGTTGCCAGCGCGTAATGGCGGGGACTCGTGAGAGACTGCCGGGGTCAACTCGGA
>ASV_200
GTAGTCCACGCCGTAAACGATGGGTGCTAGATGTTTCTGGTATTGACCCCGGAGGCGTCGTAGCTAACGCGTTAAGCACC
CCGCCTGGGAAGTACGGCCGCAAGGCTAAAACTCAAAGGAATTGACGGGGGCCCGCACAAGCGGTGGAGCATGTGGTTCA
ATTCGACGCAACGCGCAGAACCTTACCTGGGTTGGAACCCCTCAGAAGTCCGCAGAGACGTGGATGTGCTCGCAAGAGAA
CTGAGTGTCCAGGTGCTGCATGGCTGTCGTCAGCTCGTGTCGTGAGATGTTGGGTTAAGTCCCGCAACGAGCGCAACCCT
TGTCGTTAGTTGCTAACAGTTAGGCTGAGCACTCTAACGAGACTGCCGGTGTTAAACCGGA
>ASV_208
GTAGTCCACGCCGTAAACTATGGATGCTAGCCGTCGGCAAGCTTGCTTGTCGGTGGCGCAGCTAACGCTTTAAGCATCCC
GCCTGGGGAGTACGGCCGCAAGGTTAAAACTCAAAGGAATTGACGGGGGCCCGCACAAGCGGTGGAGCATGTGGTTTAAT
TCGACGCAACGCGAAGAACCTTACCAGCTCTTGACATGTCAGGTCGGTTTCCAGAGATGGGATCCTCCCAGCAATGGGCC
TGAACACAGGTGCTGCATGGCTGTCGTCAGCTCGTGTCGTGAGATGTTGGGTTAAGTCCCGCAACGAGCGCAACCCTCGC
CATTAGTTGCCATCATTTAGTTGGGCACTCTAGTGGGACTGCCGGTGATAAGCCGGA
>ASV_204
GTAGTCCACGCCGTAAACGATGTCAACTAGCCGTTGGGAGCCTTGAGCTCTTAGTGGCGCAGCTAACGCATTAAGTTGAC
CGCCTGGGGAGTACGGCCGCAAGGTTAAAACTCAAATGAATTGACGGGGGCCCGCACAAGCGGTGGAGCATGTGGTTTAA
TTCGAAGCAACGCGAAGAACCTTACCAGGCCTTGACATCCAATGAACTTTCCAGAGATGGATTGGTGCCTTCGGGAACAT
TGAGACAGGTGCTGCATGGCTGTCGTCAGCTCGTGTCGTGAGATGTTGGGTTAAGTCCCGTAACGAGCGCAACCCTTGTC
CTTAGTTACCAGCACGTCATGGTGGGCACTCTAAGGAGACTGCCGGTGACAAACCGGA
>ASV_207
GTAGTCCATGCCGTAAACGTTGGGCACTAGGTGTGGGGCCAGTTCCACTGGTTCTGTGCCGCAGCTAACGCATTAAGTGC
CCCGCCTGGGGAGTACGGCCGCAAGGCTAAAACTCAAAGGAATTGACGGGGGCCCGCACAAGCGGCGGAGCATGCGGATT
AATTCGATGCAACGCGAAGAACCTTACCAAGGCTTGACATGTACGAGAAAGCCCCAGAGATGGGGTTCTCTTTGGACACT
CGTACACAGGTGGTGCATGGTTGTCGTCAGCTCGTGTCGTGAGATGTTGGGTTAAGTCCCGCAACGAGCGCAACCCTTAT
CCTATGTTGCCAGCGGGTTATGCCGGGGACTCATGGGAGACTGCCGGGGTCAACTCGGA
>ASV_209
GTAGTCCACGCCGTAAACGATGAATGCCAGCCGTTGGGATGCATGCATCTCAGTGGCGCAGCTAACGCTTTAAGCATTCC
GCCTGGGGAGTACGGTCGCAAGATTAAAACTCAAAGGAATTGACGGGGGCCCGCACAAGCGGTGGAGCATGTGGTTTAAT
TCGAAGCAACGCGCAGAACCTTACCAGCTTTTGACATGTCCGGTTTGAGGAACAGAGATGTACCTCTTCAGTTCGGCTGG
CCGGAACACAGGTGCTGCATGGCTGTCGTCAGCTCGTGTCGTGAGATGTTGGGTTAAGTCCCGCAACGAGCGCAACCCTC
GCCCCTAGTTGCCATCATTAAGTTGGGAACTCTAGGGGGACTGCCGGTGATAAGCCGCGA
>ASV_201
GTAGTCCACGCCCTAAACGATGTCAACTGGTTGTTGGACGGCTTGCTGTTCAGTAACGAAGCTAACGCGTGAAGTTGACC
GCCTGGGGAGTACGGCCGCAAGGTTGAAACTCAAAGGAATTGACGGGGACCCGCACAAGCGGTGGATGATGTGGTTTAAT
TCGATGCAACGCGAAAAACCTTACCTACCCTTGACATGCCTGGAATCCTGCAGAGATGTGGGAGTGCCCAAAAGGAACCA
GGACACAGGTGCTGCATGGCCGTCGTCAGCTCGTGTCGTGAGATGTTGGGTTAAGTCCCGCAACGAGCGCAACCCTTGTC
ATTAGTTGCTACGAAAGGGCACTCTAATGAGACTGCCGGTGACAAACCGGA
>ASV_206
GTAGTCCACGCCGTAAACGTTGGGCGCTAGATGTGGGGACCTTTCCACGGTTTCCGTGTCGTAGCTAACGCATTAAGCGC
CCCGCCTGGGGAGTACGGCCGCAAGGCTAAAACTCAAAGGAATTGACGGGGGCCCGCACAAGCGGCGGAGCATGCGGATT
AATTCGATGCAACGCGAAGAACCTTACCAAGGCTTGACATGACCGAGAACGCCGCAGAAATGTGGAACTCTTTGGACACT
CGGTCACAGGTGGTGCATGGTTGTCGTCAGCTCGTGTCGTGAGATGTTGGGTTAAGTCCCGCAACGAGCGCAACCCTCGT
CGCATGTTGCCAGCACGTTATGGTGGGGACTCATGTGAGACTGCCGGGGTCAACTCGGA
>ASV_211
GTAGTCCACGCCGTAAACGATGGACACTCGTCCTCTGCGTGGTAACCAGTCCACGTGGGGGGCTCAGCTAACGCGGAAGT
GTCCCGCCTGGGAACTACGAGCGCAAGCTTAAAACTCAAAGGAATTGACGGGGGCCCGCACAAGCAGCGGAGCGTGTGGT
TTAATTCGACGCAACGCGCAGAACCTCACCCAGATTTGACATGCAGCTGCAAGCCCGTGAAAGCGGGTCGCCTTCGAGGG
TGCTGCACCGGTGCTGCATGGCTGTCGTCAGCTCGTGTTGTGAGATGTTGGGTTAAGTCCCGCAACGAGCGCAACCCCCG
CGGCTAGTTACTTGTGTCTAGCCGGACTGCCCGATTGGGA
>ASV_214
GTAGTCCACGCCGTAAACGGTGGGAACTAGGTGTTGGCGACATTCCACGTCGTCGGTGCCGCAGCTAACGCATTAAGTTC
CCCGCCTGGGGAGTACGGCCGCAAGGCTAAAACTCAAAGGAATTGACGGGGGCCCGCACAAGCAGCGGAGCATGTGGCTT
AATTCGACGCAACGCGAAGAACCTTACCAAGGCTTGACATACACCGGAAACGGCCAGAGATGGTCGCCCCCTTGTGGTCG
GTGTACAGGTGGTGCATGGCTGTCGTCAGCTCGTGTCGTGAGATGTTGGGTTAAGTCCCGCAACGAGCGCAACCCTTGTC
CTGTGTTGCCAGCGTGCCCTTCGGGGTGACGGGGACTCACAGGAGACCGCCGGGGTCAACTCGGA
>ASV_215
GTAGTCCACGCCGTAAACGATGGACACTCGTCCTTTGCGAGGTAACCATTCCTCGTGGGGGGCTCAGCTAACGCGGAAGT
GTCCCGCCTGGGAACTACGAGCGCAAGCTTAAAACTCAAAGGAATTGACGGGGGCCCGCACAAGCAGCGGAGCGTGTGGT
TTAATTCGACGCAACGCGCAGAACCTCACCCAGATTTGACATGCAGCTGCAAGCTTCTGAAAGGAAGTCGCCTTCGAGGG
TGCTGCACAGGTGCTGCATGGCTGTCGTCAGCTCGTGTTGTGAGATGTTGGGTTAAGTCCCGCAACGAGCGCAACCCCCG
CGGCTAGTTACTCGTGTCTAGCCGGACTGCCCGATTGGGA
>ASV_217
GTAGTCCACGCCGTAAACTATGATTACTCGTTCTCGGCGATATACGGTCGGGGACTAAGCGAAAGTGATAAGTAATCCAC
CTGGGGAGTACGATCGCAAGATTGAAACTCAAAGGAATTGACGGGGGCCCGCACAAGCGGTGGAGCATGTGGTTTAATTC
GATGATACGCGAGGAACCTTACCAGGACTTGAACGCATTTTGACAGATTGAGAAATCAGTCCTTCTTCGGACAATTTGCG
AGGTGCTGCATGGCTGTCGTCAGCTCGTGCCGTGAGGTGTTGGGTTAAGTCCCGCAACGAGCGCAACCCCTATTTTTAGT
TACCAGCGCGTTATGGCGGGGACTCTAAAAAAACTGCCGGCGCAAGCCGCGA
>ASV_220
GTAGTCCACGCCATAAACGATGAGAACTGGATGTCGGGAGGGTCTGCCTCTCGGTGTCGTAGCTAACGCGTTAAGTTCTC
CGCCTGGGGAGTACGGCCGCAAGGTTGAAACTCAAAGGAATTGACGGGGACCCGCACAAGCGGTGGAGCATGTGGTTTAA
TTCGATGCAACGCGAAGAACCTTACCTGGTCTTGACATCCTAGGAATCCTGCAGAGATGTGGGAGTGCCTTCGGGAACCT
GGAGACAGGTGCTGCATGGCTGTCGTCAGCTCGTGTCGTGAGATGTTGGGTTAAGTCCCGCAACGAGCGCAACCCTTGCC
CTTAGTTGCCAGCATTCAGTTGGGAACTCTAAGGGGACCGCCGGTGACAAACCGGA
>ASV_212
GTAGTCCACGCCGTAAACGATGGACACTCGTCCTCTGCGGAGTAACCATTCTTCGTGGGGGGCTCAGCTAACGCGGAAGT
GTCCCGCCTGGGAACTACGAGCGCAAGCTTAAAACTCAAAGGAATTGACGGGGGCCCGCACAAGCAGCGGAGCGTGTGGT
TTAATTCGACGCAACGCGCAGAACCTCACCCAGATTTGACATGCAGCTGCAAGCCCGTGAAAGCGGGTCGCCTTCGAGGG
TGCTGCACCGGTGCTGCATGGCTGTCGTCAGCTCGTGTTGTGAGATGTTGGGTTAAGTCCCGCAACGAGCGCAACCCCCG
CGGCTAGTTACTCGTGTCTAGCCGGACTGCCCGATTGGGA
>ASV_216
GTAGTCCACGCCGTAAACGATGAATACTAGTTATTGGGGGTATTGACTCCCTCAGTGACGCAGCTAACGCATTAAGTATT
CCGCCTGGGGAGTACGGTCGCAAGACTAAAACTCAAACAAATTGACGGGGGCCCGCACAAGCGGTGGATTATGTGGTTTA
ATTCGAAGCAACGCGCAGAACCTTACCTAGGCTTGAACTCCTACGAATCCGGGGTAATGCCTGGAGTGTCCGCAAGGAAA
TGTAGTGAGAGGTGCTGCATGGCTGTCGTCAGCTCGTGTTGTGAAATGTTGGGTTAAGTCTCGCAACGAGCGCAACCCCT
ATCGTCTGTTGCCAGCATTAAGTTGGGCACTCTGACGAGACTGCCTGGGTTAACCAGGA
>ASV_218
GTAGTCCACGCCGTAAACGATGGATACTAGCTGTTGGGGGCAACTTCAGTGGCTAAGCGAAAGTGATAAGTATCCCACCT
GGGGAGTACGTTCGCAAGAATGAAACTCAAAGGAATTGACGGGGGCCCGCACAAGCGGTGGAGCATGTGGTTTAATTCGA
TGATACGCGAGGAACCTTACCAAGGCTTAAATGTAGATTGACCGATTTGGAAACAGATCTTTCGCAAGACAATTTACAAG
GTGCTGCATGGTTGTCGTCAGCTCGTGCCGTGAGGTGTCAGGTTAAGTCCTATAACGAGCGCAACCCCTGTTGTTAGTTG
CCAGCGAGTCATGTCGGGAACTCTAACGAGACTGCCAGTGCAAACTGTGA
>ASV_213
GTAGTCCACGCCGTAAACGATGATGACTAGCTGTCGGGGCTCATGGAGTTTCGGTGGCGCAGCTAACGCGTTAAGTCATC
CGCCTGGGGAGTACGGCCGCAAGGTTAAAACTCAAAGAAATTGACGGGGGCCTGCACAAGCGGTGGAGCATGTGGTTTAA
TTCGAAGCAACGCGCAGAACCTTACCAGCGTTTGACATGGTAGGACGGTTTCCAGAGATGGATTCCTTCCCTTACGGGAC
CTACACACAGGTGCTGCATGGCTGTCGTCAGCTCGTGTCGTGAGATGTTGGGTTAAGTCCCGCAACGAGCGCAACCCTCG
TCTTTAGTTGCTACCATTTAGTTGGGCACTCTAAAGAAACTGCCGGTGATAAGCCGGA
>ASV_210
GTAGTCCACGCCGTAAACGATGGATGCTAGCCGTTGGCAGGCTTGCCTGTCAGTGGCGCAGCTAACGCATTAAGCATCCC
GCCTGGGGAGTACGGTCGCAAGATTAAAACTCAAAGGAATTGACGGGGGCCCGCACAAGCGGTGGAGCATGTGGTTCAAT
TCGAAGCAACGCGCAGAACCTTACCAACCTTTGACATCCCGATCGCGGGCACCAGAGATGGAGCCTTTCAGTTCGGCTGG
ATCGGAGACAGGTGCTGCATGGCTGTCGTCAGCTCGTGTCGTGAGATGTTGGGTTAAGTCCCGCAACGAGCGCAACCCTC
GCCCTTAGTTGCCATCATTCAGTTGGGCACTCTAAGGGGACTGCCGGTGATAAGCCGGA
>ASV_221
GTAGTCCACACTGTAAACGTTGATTACTCGCTGTTGGCGATACACAGCCAGCGGCTAAGCGCAAGCGATAAGTAATCCAC
CTGGGGAGTACGCCGGCAACGGTGAAACTCAAAGGAATTGACGGGGGTCCGCACAAGCGGTGGAGCATGTGGTTTAATTC
GATGATACGCGAGGAACCTTACCTGGGCTAGAATGCCCTTGATTGCCCCAGAGATGGGGAGTTCCGCAAGGACAAGGAGC
AAGGTGCTGCATGGCTGTCGTCAGCTCGTGCCGTGAGGTGTTGGGTTAAGTCCCGCAACGAGCGCAACCCTTATTTCTAG
TTGCCAACAGGTTAAGCTGGGGACTCTAGAGAGACTGCCCGCGCAAGCGGAGA
>ASV_219
GTAGTCCACGCCCTAAACGATGCGAACTGGATGTTGGGAGCAACTTGGCTCTCAGTATCGAAGCTAACGCGTTAAGTTCG
CCGCCTGGGAAGTACGGTCGCAAGACTGAAACTCAAAGGAATTGACGGGGGCCCGCACAAGCGGTGGAGTATGTGGTTTA
ATTCGATGCAACGCGAAGAACCTTACCTGGCCTTGACATCCACGGAACTTTCCAGAGATGGATTGGTGCCTTCGGGAACC
GTGAGACAGGTGCTGCATGGCTGTCGTCAGCTCGTGTCGTGAGATGTTGGGTTAAGTCCCGCAACGAGCGCAACCCTTGT
CCTTAGTTGCCAGCACGTAATGGTGGGAACTCTAAGGAGACCGCCGGTGACAAACCGGA
>ASV_228
GTAGTCCACGCCCTAAACGATGATGACTAGTTGTTGGAGGAGTTAAATCCTTTAGTAACGCAGCTAACGCGTGAAGTCAT
CCGCCTGGGGAGTACGGTCGCAAGATTAAAACTCAAAGGAATTGACGGGGGCCCGCACAAGCGGTGGATGATGTGGTTTA
ATTCGATGCAACGCGAAAAACCTTACCTACCCTTGACATGTCAGGAACTCTGCAGAAATGCAGAGGTGCTCGAAAGAGAA
CCTGAACACAGGTGCTGCATGGCTGTCGTCAGCTCGTGTCGTGAGATGTTGGGTTAAGTCCCGCAACGAGCGCAACCCTT
GCCATTAGTTGCTACATTCAGTTGAGCACTCTAATGGGACTGCCGGTGACAAACCGGA
>ASV_227
GTAGTCCACGCCCTAAACGATGTCAACTAGTTGTTGGTAGAGTAAAATCTATGAGTAACGCAGCTAACGCGTGAAGTTGA
CCGCCTGGGGAGTACGATCGCAAGATTAAAACTCAAATGAATTGACGGGGGCCCGCACAAGCGGTGGATTATGTGGATTA
ATTCGATGCAACGCGAAAAACCTTACCTGGCCTTGACATGTACGGAACTTTCCAGAGATGGATTGGTGCTCGAAAGAGAA
CCGTAACACAGGTGCTGCATGGCTGTCGTCAGCTCGTGTCGTGAGATGTTGGGTTAAGTCCCGCAACGAGCGCAACCCTT
GCCAATAATTGCCATCATTTAGTTGGGCACTTTATTGGGACTGCCGATGACAAATCGGA
>ASV_229
GTAGTCCACGCCCTAAACGATGTCAACTGGTTGTTGGGAAGGTTTCTTCTCAGTAACGTAGCTAACGCGTGAAGTTGACC
GCCTGGGGAGTACGGCCGCAAGGTTGAAACTCAAAGGAATTGACGGGGACCCGCACAAGCGGTGGATGATGTGGTTTAAT
TCGATGCAACGCGAAAAACCTTACCTACCCTTGACATGCCTGGAATCCTGCAGAGATGTGGGAGTGCCTGAAAGGGAACC
AGGACACAGGTGCTGCATGGCCGTCGTCAGCTCGTGTCGTGAGATGTTGGGTTAAGTCCCGCAACGAGCGCAACCCTTGT
CATTAGTTGCTACGAAAGGGCACTCTAATGAGACTGCCGGTGATAAACCGGA
>ASV_225
GTAGTCCACGCTGTAAACGTTGGGCGCTAGGTGTGGGGGGCCTCTCCGGTTCTCTGTGCCGCAGCTAACGCATTAAGCGC
CCCGCCTGGGGAGTACGGCCGCAAGGCTAAAACTCAAAGGAATTGACGGGGGCCCGCACAAGCGGCGGAGCATGCGGATT
AATTCGATGCAACGCGAAGAACCTTACCTGGGTTTGACATGGGCGGAAATCCGGCAGAGATGTCGGGTCCTTCGGGGCCG
TTCACAGGTGGTGCATGGCTGTCGTCAGCTCGTGTCGTGAGATGTTGGGTTAAGTCCCGCAACGAGCGCAACCCTCGTTC
GATGTTGCCAGCGGGTTATGCCGGGGACTCATCGAAGACTGCCGGGGTCAACTCGGA
>ASV_224
GTAGTCCACGCCATAAACGATGAGAACTGGATGTCGGGAGGGTCTGCCTCTCGGTGTCGTAGCTAACGCGTTAAGTTCTC
CGCCTGGGGAGTACGGCCGCAAGGTTGAAACTCAAAGGAATTGACGGGGACCCGCACAAGCGGTGGAGCATGTGGTTTAA
TTCGATGCAACGCGAAGAACCTTACCTGGTCTTGACATCCCAGGAACCCTGCAGAGATGTGGGGGTGCCTTCGGGAACCT
GGAGACAGGTGCTGCATGGCTGTCGTCAGCTCGTGTCGTGAGATGTTGGGTTAAGTCCCGCAACGAGCGCAACCCTTGCC
CTTAGTTGCCAGCATTTAGGTGGGAACTCTAAGGGGACCGCCGGTGACAAACCGGA
>ASV_223
GTAGTCCACGCTGTAAACGATGAGTGCTAGGTGTCACGGGCTTTGACCCTCGTGGTGCCGAAGCTAACGCGTTAAGCACT
CCGCCTGGGGAGTACGGCCGCAAGGCTAAAACTCAAAGGAATTGACGGGGGCCCGCACAAGCGGTGGAGCATGTTGTTTA
ATTCGACGCAACGCGAAGAACCTTACCTGGGCTAGAAAACACGAGAATCCGGGCGAAAGTTCGGAGTGCCTTTCGGGGAA
CTCGTGGTTAGGTGCTGCATGGCTGTCGTCAGCTCGTGTCGTGAGATGTTGGGTTAAGTCCCGCAACGAGCGCAACCCCT
GTCGTTAGTTGCCATCATTCAGTTGGGCACTCTAACGAGACTGCCGACCTTCAAGTCGGA
>ASV_232
GTAGTCCACGCCCTAAACGATGGATACTCGACATACGCGATACACAGTGTGTGTCTGAGCGAAAGCATTAAGTATCCCAC
CTGGGAAGTACGACCGCAAGGTTGAAACTCAAAGGAATTGGCGGGGGTCCGCACAAGCGGTGGAGCATGTGGTTTAATTC
GATGATACGCGAGGAACCTTACCTGGGCTAGAATGCTGGATGACCGTGGGTGAAAGCTCATTTTGTAGCAATACACATCC
AGTAAGGTGCTGCATGGCTGTCGTCAGCTCGTGCCGTGAGGTGTTGGGTTAAGTCCCGCAACGAGCGCAACCCCCATCAT
TAGTTGCCATCAGGTAAAGCTGGGAACTCTAATGAAACTGCCGTCGTAAGACGCGA
>ASV_237
GTAGTCCACGCCCTAAACGATGTCTACTAGTTGTCGGGTCTTAATTGACTTGGTAACGCAGCTAACGCGTGAAGTAGACC
GCCTGGGGAGTACGGTCGCAAGATTAAAACTCAAAGGAATTGACGGGGACCCGCACAAGCGGTGGATGATGTGGATTAAT
TCGATGCAACGCGAAAAACCTTACCTACCCTTGACATGGAAGGAACCTCCGAGAGATTGGAGGGTGCCCGAAAGGGAACC
TTTACACAGGTGCTGCATGGCTGTCGTCAGCTCGTGTCGTGAGATGTTGGGTTAAGTCCCGCAACGAGCGCAACCCTTGT
CATTAGTTGCTACGAAAGGGCACTCTAATGAGACTGCCGGTGACAAACCGGA
>ASV_234
GTAGTCCACGCCGTAAACGATGAGCACTAGTTATTGGAGGTATTGACTCCTTCAGTGACGCAGCTAACGCATTAAGTGCT
CCGCCTGGGGAGTACGGTCGCAAGACTAAAACTCAAACAAATTGACGGGGGCCCGCACAAGCGGTGGATTATGTGGTTTA
ATTCGAAGCAACGCGCAGAACCTTACCTAGGCTTGAACTCCTACGAACCTCTTGTAATGGAGAGGGTGTCCGCAAGGAAA
TGTAGTGAGAGGTGCTGCATGGCTGTCGTCAGCTCGTGTTGTGAAATGTTGGGTTAAGTCTCGCAACGAGCGCAACCCCT
ATCGTCTGTTGCCAGCATTAAGTTGGGCACTCTGACGAGACTGCCTGGGTTAACCAGGA
>ASV_239
GTAGTCCACGCCCTAAACGATGTCAACTGGTTGTTGGACGGCTTGCTGTTCAGTAACGAAGCTAACGCGTGAAGTTGACC
GCCTGGGGAGTACGGCCGCAAGGTTGAAACTCAAAGGAATTGACGGGGACCCGCACAAGCGGTGGATGATGTGGTTTAAT
TCGATGCAACGCGAAAAACCTTACCTACCCTTGACATGTCAAGAATCTCGCAGAGATGTGAGAGTGCTCGAAAGAGAACT
TGAACACAGGTGCTGCATGGCCGTCGTCAGCTCGTGTCGTGAGATGTTGGGTTAAGTCCCGCAACGAGCGCAACCCTTAT
CATTAGTTGCTACGCAAGGGCACTCTAATGAGACTGCCGGTGACAAACCGGA
>ASV_236
GTAGTCCACACCGTAAACGTTGGGCGCTAGGTGTGGGATCCATTCCACGGGTTCCGTGCCGCAGCTAACGCATTAAGCGC
CCCGCCTGGGGAGTACGGCCGCAAGGCTAAAACTCAAAGGAATTGACGGGGGCCCGCACAAGCGGCGGAGCATGCGGATT
AATTCGATGCAACGCGAAGAACCTTACCTGGGTTTGACATACGCCGGAAAGCATCAGAGATGGTGCCCCTTTTTGTCGGT
GTACAGGTGGTGCATGGCTGTCGTCAGCTCGTGTCGTGAGATGTTGGGTTAAGTCCCGCAACGAGCGCAACCCTCGTTCC
ATGTTGCCAGCAGGCCCTTCGGGGTGCTGGGGACTCATGGGAGACTGCCGGGGTCAACTCGGA
>ASV_240
GTAGTCCACGCCCTAAACGATGCGAACTGGATGTTGGTCTCAACTCGGAGATCAGTGTCGAAGCTAACGCGTTAAGTTCG
CCGCCTGGGGAGTACGGTCGCAAGACTGAAACTCAAAGGAATTGACGGGGGCCCGCACAAGCGGTGGAGTATGTGGTTTA
ATTCGATGCAACGCGCAGAACCTTACCTGGCCTTGACATGTCGCGAATCCTGCAGAGATGCGGGAGTGCCTTCGGGAATG
CGAACACAGGTGCTGCATGGCTGTCGTCAGCTCGTGTCGTGAGATGTTGGGTTAAGTCCCGCAACGAGCGCAACCCTTGT
CCTTAGTTGCCAGCACGTAATGGTGGGAACTCTAAGGAGACTGCCGGTGACAAACCGGA
>ASV_243
GTAGTCCACGCCCTAAACGATGATGACTAGTTGTTGGAGGAGTTAAATCCTTTAGTAACGCAGCTAACGCGTGAAGTCAT
CCGCCTGGGGAGTACGGTCGCAAGATTAAAACTCAAAGGAATTGACGGGGGCCCGCACAAGCGGTGGATGATGTGGTTTA
ATTCGATGCAACGCGAAAAACCTTACCTACCCTTGACATGTCAGGAACTCTGCAGAAATGCAGAGGTGCCCGAAAGGGAA
CCTGAACACAGGTGCTGCATGGCTGTCGTCAGCTCGTGTCGTGAGATGTTGGGTTAAGTCCCGCAACGAGCGCAACCCTT
GTCATTAGTTGCTACATTCAGTTGAGCACTCTAATGAGACTGCCGGTGACAAACCGGA
>ASV_242
GTAGTCCACGCCGTAAACGATGAGTGCTAGGTGTCACGGGCTTTGACCCTCGTGGTGCCGAAGCTAACGCGTTAAGCACT
CCGCCTGGGGAGTACGGCCGCAAGGCTAAAACTCAAAGGAATTGACGGGGGCCCGCACAAGCGGTGGAGCATGTTGTTTA
ATTCGACGCAACGCGAAGAACCTTACCTGGGCTAGAAAACGTAGGAACTCGGGCGAAAGTTCGAGGTGCCCTTCGGGGAA
CCTGCGGTTAGGTGCTGCATGGCTGTCGTCAGCTCGTGTCGTGAGATGTTGGGTTAAGTCCCGCAACGAGCGCAACCCCT
GTCGTTAGTTGCCATCATTCAGTTGGGAACTCTAACGAGACTGCCGACCTTTAAGTCGGA
>ASV_244
GTAGTCCACGCCCTAAACGATGTCAACTAGTTGTTGGGGATAGCTATCCTGAGTAACGAAGCTAACGCATGAAGTTGACC
GCCTGGGGAGTACGGTCGCAAGATTAAAACTTAAAGGAATTGACGGGGACCCGCACAAGCGGTGGATGATGTGGATTAAT
TCGATGCTACGCGAAAAACCTTACCTACCCTTGACATGGTCGGAACCTGGCTGAGAGGCTGGGGTGCTCGAAAGGGAGCC
GGCACACAGGTGCTGCATGGCTGTCGTCAGCTCGTGTCGTGAGATGTTGGGTTAAGTCCCGCAACGAGCGCAACCCTTAT
CCTTAGTTGCTACGCAAGAGCACTTTAAGGAGACTGCCGGTGACAAGCCGGA
>ASV_250
GTAGTCCACGCCATAAACGATGACAACTGGATGTCGGGAGGGTCTGCCTCTCGGTGTCGTAGCTAACGCGTTAAGTTGTC
CGCCTGGGGAGTACGGCCGCAAGGTTGAAACTCAAAGGAATTGACGGGGACCCGCACAAGCGGTGGAGCATGTGGTTTAA
TTCGATGCAACGCGAAGAACCTTACCTGGTCTTGACATCCCAGGAACCCTGCAGAGATGCGGGGGTGCCTTCGGGAACCT
GGAGACAGGTGCTGCATGGCTGTCGTCAGCTCGTGTCGTGAGATGTTGGGTTAAGTCCCGCAACGAGCGCAACCCTTGCC
CTTAGTTGCCAGCATTCAGTTGGGAACTCTAAGGGGACCGCCGGTGACAAACCGGA
>ASV_246
GTAGTCCACGCTGTAAACGATGGGCACTAGGTGTGGGGGGTGTCGACTCCCTCCGTGCCGAAGCTAACGCATTAAGTGCC
CCGCCTGGGGAGTACGGCCGCAAGGCTAAAACTCAAAGGAATTGACGGGGGCCCGCACAAGCAGCGGAGCATGTGGTTTA
ATTCGACGCAACGCGAAGAACCTTACCTGGGCTTGACATGTAGGTCATACCCGTGGAAACACGGGGTCAGTTCGGCTGGA
CCTTCACAGGTGGTGCATGGCTGTCGTCAGCTCGTGTCGTGAGATGTTGGGTTAAGTCCCGCAACGAGCGCAACCCCCGT
CGCATGTTGCCAGCATTTAGTTGGGGACTCATGCGAGACTGCCGGTGACAAACCGGA
>ASV_241
GTAGTCCACGCCCTAAACGATGATGACTAGTTGTTGGAGGAGTTAAATCCTTTAGTAACGCAGCTAACGCGTGAAGTCAT
CCGCCTGGGGAGTACGGTCGCAAGATTAAAACTCAAAGGAATTGACGGGGGCCCGCACAAGCGGTGGATGATGTGGTTTA
ATTCGATGCAACGCGAAAAACCTTACCTACCCTTGACATGTCAGGAACGCTGCAGAGATGCAGCGGTGCCCGAAAGGGAA
CCTGAACACAGGTGCTGCATGGCTGTCGTCAGCTCGTGTCGTGAGATGTTGGGTTAAGTCCCGCAACGAGCGCAACCCTT
GCCATTAGTTGCTACATTCAGTTGAGCACTCTAATGGGACTGCCGGTGACAAACCGGA
>ASV_245
GTAGTCCACGCCGTAAACGGTGGGTGCTAGGTGTGGGGGACTTCCACGTTCTCCGTGCCGCAGCTAACGCATTAAGCACC
CCGCCTGGGGAGTACGGCCGCAAGGCTAAAACTCAAAGGAATTGACGGGGGCCCGCACAAGCGGCGGAGCATGTGGATTA
ATTCGATGCAACGCGAAGAACCTTACCTGGGCTTGACATGCACTGGAAACCAGTAGAGATATTGGCCCCCTTGTGGCCGG
TGTACAGGTGGTGCATGGCTGTCGTCAGCTCGTGTCGTGAGATGTTGGGTTAAGTCCCGCAACGAGCGCAACCCTCGTTC
CATGTTGCCAGCGCGTAATGGCGGGGACTCATGGGAGACTGCCGGGGTCAACTCGGA
>ASV_233
GTAGTCCACGCCGTAAACGATGAGTGCTAGGTGTCACGGGCTTTGACCCTCGTGGTGCCGCAGCTAACGCAATAAGCACT
CCGCCTGGGGAGTACGGCCGCAAGGCTAAAACTCAAAGGAATTGACGGGGGCCCGCACAAGCGGTGGAGCATGTGGTTTA
ATTCGACGCGACGCGCAGAACCTTACCTGGGCTAGAAAACGTAGGAACCTGGGTGAAAACTCGGGGTGCTCTTCGGAGAA
TCTACGGTTAGGTGTTGCATGGCTGTCGTCAGCTCGTGTCGTGAGATGTTGGGTTAAGTCCCGCAACGAGCGCAACCCTT
GTCGTTAGTTGCCAGCATTCAGTTGGGCACTCTAACGAGACTGCCGACTTTCAAGTCGGA
>ASV_247
GTAGTCCACGCCGTAAACGGTGGGTGCTAGGTGTGGGGGACTTCCACGTCCTCCGTGCCGCAGCTAACGCATTAAGCACC
CCGCCTGGGGAGTACGGCCGCAAGGCTAAAACTCAAAGGAATTGACGGGGGCCCGCACAAGCGGCGGAGCATGTGGATTA
ATTCGATGCAACGCGAAGAACCTTACCTGGGCTTGACATGCACTGGAAACCAGTAGAGATATTGGCCCCCTTGTGGCCGG
TGTACAGGTGGTGCATGGCTGTCGTCAGCTCGTGTCGTGAGATGTTGGGTTAAGTCCCGCAACGAGCGCAACCCTCGTTC
CATGTTGCCAGCGCGTTATGGCGGGGACTCATGGGAGACTGCCGGGGTCAACTCGGA
>ASV_249
GTAGTCCACGCCGTAAACGATGTCTACTAGCCGTTGGGAGCCTTGAGCTCTTAGTGGCGCAGCTAACGCACTAAGTAGAC
CGCCTGGGGAGTACGGTCGCAAGATTAAAACTCAAATGAATTGACGGGGGCCCGCACAAGCGGTGGAGCATGTGGTTTAA
TTCGACGCAACGCGAAGAACCTTACCAGGTCTTGACATCCAGAGAACTTTCCAGAGATGGATTGGTGCCTTCGGGAGCTC
TGAGACAGGTGCTGCATGGCTGTCGTCAGCTCGTGTCGTGAGATGTTGGGTTAAGTCCCGTAACGAGCGCAACCCTTGTC
CTTAGTTGCCAGCGCGTAATGGCGGGAACTCTAAGGAGACTGCCGGTGACAAACCGGA
>ASV_248
GTAGTCCACGCCGTAAACGATGGGTGCTAGGTGTGGGCGGTGTCGACTCCGCCCGTGCCGAAGCTAACGCATTAAGCACC
CCGCCTGGGGAGTACGGCCGCAAGGCTAAAACTCAAAGGAATTGACGGGGGCCCGCACAAGCAGCGGAGCATGTGGTTTA
ATTCGACGCAACGCGAAGAACCTTACCAGGGCTTGACATGCACGGGAATGTCGTAGAAATACGGCAGCCCTTCGGGGCTC
GTGCACAGGTGGTGCATGGCTGTCGTCAGCTCGTGTCGTGAGATGTTGGGTTAAGTCCCGCAACGAGCGCAACCCCTGTC
CTTAGTTGCCAGCGGATAATGCCGGGGACTCTAGGGAGACTGCCGGTGACAAACCGGA
>ASV_251
GTAGTCCACGCCCTAAACGATGTCAACTGGTTGTTGGGAAGGTTCCTTCTCAGTAACGTAGCTAACGCGTGAAGTTGACC
GCCTGGGGAGTACGGCCGCAAGGTTGAAACTCAAAGGAATTGACGGGGACCCGCACAAGCGGTGGATGATGTGGTTTAAT
TCGATGCAACGCGAAAAACCTTACCTACCCTTGACATGCCTGGAATCCTGCAGAGATGTGGGAGTGCTCGAAAGAGAGCC
AGGACACAGGTGCTGCATGGCCGTCGTCAGCTCGTGTCGTGAGATGTTGGGTTAAGTCCCGCAACGAGCGCAACCCTTGT
CATTAGTTGCTACGAAAGGGCACTCTAATGAGACTGCCGGTGACAAACCGGA
>ASV_258
GTAGTCCACGCCCTAAACGATGTCAACTGGTTGTTGGACGGCTTGCTGTTCAGTAACGTAGCTAACGCGTGAAGTTGACC
GCCTGGGGAGTACGGCCGCAAGGTTGAAACTCAAAGGAATTGACGGGGACCCGCACAAGCGGTGGATGATGTGGTTTAAT
TCGATGCAACGCGAAAAACCTTACCTACCCTTGACATGCCTGGAATCCCGCAGAGATGCGGGAGTGCTCGAAAGAGAACC
AGGACACAGGTGCTGCATGGCCGTCGTCAGCTCGTGTCGTGAGATGTTGGGTTAAGTCCCGCAACGAGCGCAACCCTTGT
CATTAGTTGCTACGAAAGGGCACTCTAATGAGACTGCCGGTGACAAACCGGA
>ASV_256
GTAGTCCACGCCGTAAACGTTGGGCGCTAGGTGTGGGTTCCCTTCCACGGGATCCGTGCCGCAGCTAACGCATTAAGCGC
CCCGCCTGGGGAGTACGGCCGCAAGGCTAAAACTCAAAGGAATTGACGGGGGCCCGCACAAGCGGCGGAGCATGTGGCTT
AATTCGACGCAACGCGAAGAACCTTACCAAGGCTTGACATACGCCGAAAACTCGCAGAGATGTGGGGTCCGTAAGGGCGG
CGTACAGGTGGTGCATGGTTGTCGTCAGCTCGTGTCGTGAGATGTTGGGTTAAGTCCCGCAACGAGCGCAACCCTCGTTC
CATGTTGCCAGCGGGTAATGCCGGGGACTCATGGGAGACTGCCGGGGTCAACTCGGA
>ASV_254
GTAGTCCACGCCGTAAACTATGAGAGCTAGCCGTTGGAGGATTTATCCTTCAGTGGCGCAGCTAACGCATTAAGCTCTCC
GCCTGGGGAGTACGGTCGCAAGATTAAAACTCAAAGGAATTGACGGGGGCCCGCACAAGCGGTGGAGCATGTGGTTTAAT
TCGAAGCAACGCGAAGAACCTTACCAGCCCTTGACATGGCAGGACGGTTACCAGAGATGGTTTCCTTCACTTCGGTGACC
TGCACACAGGTGCTGCATGGCTGTCGTCAGCTCGTGTCGTGAGATGTTGGGTTAAGTCCCGCAACGAGCGCAACCCTCGC
CCTTAGTTGCCATCATTTAGTTGGGCACTCTAAGGGGACTGCCGGTGATAAGCCGGA
>ASV_260
GTAGTCCACGCTGTAAACGTTGGGCGCTAGGTGTGGGGGGCCTCTCCGGTTCTCTGTGCCGCAGCTAACGCATTAAGCGC
CCCGCCTGGGGAGTACGGCCGCAAGGCTAAAACTCAAAGGAATTGACGGGGGCCCGCACAAGCGGCGGAGCATGCGGATT
AATTCGATGCAACGCGAAGAACCTTACCTGGGTTTGACATGGCCGCAAAACTCGCAGAGATGCGGGGTCCTTCGGGGGCG
GTCACAGGTGGTGCATGGCTGTCGTCAGCTCGTGTCGTGAGATGTTGGGTTAAGTCCCGCAACGAGCGCAACCCTTGTCC
GATGTTGCCAGCGGGTTATGCCGGGGACTCATCGGAGACTGCCGGGGTCAACTCGGA
>ASV_255
GTAGTCCACGCCCTAAACGATGCGAACTGGACGTTGGTTGCAACTTGGCAATCAGTGTCGAAGCTAACGCGTTAAGTTCG
CCGCCTGGGGAGTACGGTCGCAAGACTGAAACTCAAAGGAATTGACGGGGGCCCGCACAAGCGGTGGAGTATGTGGTTTA
ATTCGATGCAACGCGCAGAACCTTACCTGGCCTTGACATCCACGGAACTTTCCAGAGATGGATTGGTGCCTTCGGGAACC
GTGAGACAGGTGCTGCATGGCTGTCGTCAGCTCGTGTCGTGAGATGTTGGGTTAAGTCCCGCAACGAGCGCAACCCTTGT
CCTTAGTTGCCAGCACGTAAAGGTGGGAACTCTAAGGAGACTGCCGGTGACAAACCGGA
>ASV_252
GTAGTCCACGCCGTAAACGATGAGTGCTAAGTGTTAGAGGGTTTCCGCCCTTTAGTGCTGAAGTTAACGCATTAAGCACT
CCGCCTGGGGAGTACGGCCGCAAGGCTGAAACTCAAAGGAATTGACGGGGGCCCGCACAAGCGGTGGAGCATGTGGTTTA
ATTCGAAGCAACGCGAAGAACCTTACCAGGTCTTGACATCCTCTGAAAACCCTAGAGATAGGGCTTCTCCTTCGGGAGCA
GAGTGACAGGTGGTGCATGGTTGTCGTCAGCTCGTGTCGTGAGATGTTGGGTTAAGTCCCGCAACGAGCGCAACCCTTGA
TCTTAGTTGCCATCATTAAGTTGGGCACTCTAAGGTGACTGCCGGTGACAAACCGGA
>ASV_259
GTAGTCCACGCCGTAAACGATGGATGCTCGGCGTTTGGGGGAGAAATCCCCTGGGCGCCTCAGCTGACGCGTAAGCATCC
CACCTGGGAACTACGAGCGCAAGCTTAAAACTCAAAGGAATTGACGGGGGCCCGCACAAGCAGCGGAGCGTGTGGTTTAA
TTCGACGCAACACGCAGAACCTTACCCAGACTAGACATGCTACTGCAAGCCGCCGAAAGGCGGTCGCCTTCGAGGGCGTA
GCACAGATGCTGCATGGCTGTCGTCAGCTCGTGTCGTGAGATGTTGGGTTCAGTCCCGCAACGAGCGCAACCCCCACGGT
CAGTTATATGTGTCTGGCCGGACAGCCCTTCGGGGA
>ASV_253
GTAGTCCACGCCCTAAACGATGATGACTAGTTGTTGGGGGAGTTAAATCCCTTAGTAACGCAGCTAACGCGTGAAGTCAT
CCGCCTGGGGAGTACGGTCGCAAGATTAAAACTCAAAGGAATTGACGGGGGCCCGCACAAGCGGTGGATGATGTGGTTTA
ATTCGATGCAACGCGAAAAACCTTACCTACCCTTGACATGCTAGGAATCCTGCAGAAATGCAGGAGTGCCCGAAAGGGAA
CCTAGACACAGGTGCTGCATGGCTGTCGTCAGCTCGTGTCGTGAGATGTTGGGTTAAGTCCCGCAACGAGCGCAACCCTT
GCCATTAGTTGCTACATTCAGTTGAGCACTCTAATGGGACTGCCGGTGACAAACCGGA
>ASV_262
GTAGTCCACGCCCTAAACGATGTCAACTGGTTGTTGGGTCTTCACTGACTCAGTAACGAAGCTAACGCGTGAAGTTGACC
GCCTGGGGAGTACGGCCGCAAGGTTGAAACTCAAAGGAATTGACGGGGACCCGCACAAGCGGTGGATGATGTGGTTTAAT
TCGATGCAACGCGAAAAACCTTACCCACCTTTGACATGTACGGAATCCTTTAGAGATAGAGGAGTGCTCGAAAGAGAGCC
GTAACACAGGTGCTGCATGGCTGTCGTCAGCTCGTGTCGTGAGATGTTGGGTTAAGTCCCGCAACGAGCGCAACCCTTGT
CATTAGTTGCTACATTCAGTTGGGCACTCTAATGAGACTGCCGGTGACAAACCGGA
>ASV_257
GTAGTCCACGCCCTAAACGATGCGAACTGGATGTTGGGGGCAACTTGGCCCTCAGTATCGAAGCTAACGCGTTAAGTTCG
CCGCCTGGGAAGTACGGTCGCAAGACTGAAACTCAAAGGAATTGACGGGGGCCCGCACAAGCGGTGGAGTATGTGGTTTA
ATTCGATGCAACGCGAAGAACCTTACCTGGCCTTGACATCCACGGAACTTTCCAGAGATGGATTGGTGCCTTCGGGAACC
GTGAGACAGGTGCTGCATGGCTGTCGTCAGCTCGTGTCGTGAGATGTTGGGTTAAGTCCCGCAACGAGCGCAACCCTTGT
CCTTAGTTGCCAGCACGTAATGGTGGGAACTCTAAGGAGACCGCCGGTGACAAACCGGA
>ASV_266
GTAGTCCACGCTGTAAACGATGGGCACTAGGTGTGGGGGGTGTCGACTCCCTCCGTGCCGAAGCTAACGCATTAAGTGCC
CCGCCTGGGGAGTACGGCCGCAAGGCTAAAACTCAAAGGAATTGACGGGGGCCCGCACAAGCAGCGGAGCATGTGGTTTA
ATTCGACGCAACGCGAAGAACCTTACCTGGGCTTGACATGTTCCTGACCGTCCTGGAAACAGGGCTTCCCTTCGGGGCAG
GATCACAGGTGGTGCATGGCTGTCGTCAGCTCGTGTCGTGAGATGTTGGGTTAAGTCCCGCAACGAGCGCAACCCCCGTC
GCATGTTGCCAGCATTTAGTTGGGGACTCATGCGAGACTGCCGGTGACAAACCGGA
>ASV_261
GTAGTCCACGCCATAAACGATGAGGACTAGACGTTGAGAGGGTAAGCCTCCCAGTGTCGCAGCTAACGCGATAAGTCCTC
CGCCTGGGGAGTACGGCCGCAAGGTTGAAACTCAAAGGAATTGACGGGGACCCGCACAAGCGGTGGAGCATGTGGTTTAA
TTCGATGCAACGCGAAGAACCTTACCTGGTCTTGACATCCTGGGAACCCTGAAGAGATTCGGGGGTGCCGCAAGGAACCC
AGAGACAGGTGCTGCATGGCTGTCGTCAGCTCGTGTCGTGAGATGTTGGGTTAAGTCCCGCAACGAGCGCAACCCTTGTC
CTTAGTTGCCAGCATTCAGTTGGGCACTCTAAGGAGACCGCCGGTGACAAACCGGA
>ASV_272
GTAGTCCACGCCATAAACGATGAGAACTGGATGTCGGGAGGGTCTGCCTCTCGGTGTCGTAGCTAACGCGTTAAGTTCTC
CGCCTGGGGAGTACGGCCGCAAGGTTGAAACTCAAAGGAATTGACGGGGACCCGCACAAGCGGTGGAGCATGTGGTTTAA
TTCGATGCAACGCGAAGAACCTTACCTGGTCTTGACATCCTAGGAACCTCGCAGAGATGTGGGGGTGCCTTCGGGAACCT
GGAGACAGGTGCTGCATGGCTGTCGTCAGCTCGTGTCGTGAGATGTTGGGTTAAGTCCCGCAACGAGCGCAACCCTTGCC
CTTAGTTGCCAGCATTAAGTTGGGAACTCTAAGGGGACCGCCGGTGACAAACCGGA
>ASV_269
GTAGTCCACGCCGTAAACGATGAGTGCTAGTTGTCGGCAGGCATGCCTGTCGGTGACGCAGCTAACGCATTAAGCACTCC
GCCTGGGGAGTACGGTCGCAAGATTAAAACTCAAAGGAATTGACGGGGGCCCGCACAAGCGGTGGAGCATGTGGTTTAAT
TCGAAGCAACGCGCAGAACCTTACCACCTTTTGACATGCCTGGACCGCTGCAGAGATGCAGCTTTCCCTTCGGGGACTAG
GACACAGGTGCTGCATGGCTGTCGTCAGCTCGTGTCGTGAGATGTTGGGTTAAGTCCCGCAACGAGCGCAACCCTCGCTG
TTAGTTGCCACCATTCAGTTGGGCACTCTAACAGGACTGCCGGAGTTAATCCGGA
>ASV_273
GTAGTCCACGCCGTAAACGGTGGGTGCTAGGTGTGGGGGACTTCCACGTCCTCTGTGCCGCAGCTAACGCATTAAGCACC
CCGCCTGGGGAGTACGGCCGCAAGGCTAAAACTCAAAGGAATTGACGGGGGCCCGCACAAGCGGCGGAGCATGTGGATTA
ATTCGATGCAACGCGAAGAACCTTACCTGGGCTTGACATGCACTGGAAACCAGTAGAGATATTGGCCCCCTTGTGGCCGG
TGTACAGGTGGTGCATGGCTGTCGTCAGCTCGTGTCGTGAGATGTTGGGTTAAGTCCCGCAACGAGCGCAACCCTCGTTC
CATGTTGCCAGCGGATAATGCCGGGGACTCATGGGAGACTGCCGGGGTCAACTCGGA
>ASV_270
GTAGTCCACGCCGTAAACGGTGGGCACTAGGTGTGGGCAACATTCCACGTTGTCCGTGCCGCAGCTAACGCATTAAGTGC
CCCGCCTGGGGAGTACGGCCGCAAGGCTAAAACTCAAAGGAATTGACGGGGGCCCGCACAAGCGGCGGAGCATGTGGCTT
AATTCGACGCAACGCGAAGAACCTTACCAAGGCTTGACATACACCGGAAAGCATTAGAGATAGTGCCCCCCTTGTGGTCG
GTGTACAGGTGGTGCATGGCTGTCGTCAGCTCGTGTCGTGAGATGTTGGGTTAAGTCCCGCAACGAGCGCAACCCTTGTC
CCGTGTTGCCAGCAGGCCCTTGTGGTGCTGGGGACTCACGGGAGACCGCCGGGGTCAACTCGGA
>ASV_265
GTAGTCCACGCCGTAAACTATGGGTGCTAGCTGTCAGCGGGCTTGCTCGTTGGTGGCGCAGCTAACGCATTAAGCACCCC
GCCTGGGGAGTACGGTCGCAAGATTAAAACTTAAAGGAATTGACGGGGGCCCGCACAAGCGGTGGAGCATGTGGTTTAAT
TCGAAGCAACGCGCAGAACCTTACCAACCCTTGACATCCCGGTCGCGGACACCAGAGATGGAGTCCTTCAGTTCGGCTGG
ACCGGAGACAGGTGCTGCATGGCTGTCGTCAGCTCGTGTCGTGAGATGTTGGGTTAAGTCCCGCAACGAGCGCAACCCTC
GCCTTTAGTTGCCATCATTTAGTTGGGCACTCTAAAGGGACTGCCGGTGATAAGCCGGA
>ASV_267
GTAGTCCACGCCATAAACGATGACAACTAGATGTCGGGAGGGTTAGCCTCACGGTGTCGCAGCTAACGCGTTAAGTTGTC
CGCCTGGGGAGTACGGCCGCAAGGTTGAAACTCAAAGGAATTGACGGGGACCCGCACAAGCGGTGGAGCATGTGGTTTAA
TTCGATGCAACGCGAAGAACCTTACCTGGCCTTGACATCCTCGGAACTTGGCAGAGATGCCTTGGTGCCTTCGGGAACCG
AGAGACAGGTGCTGCATGGCTGTCGTCAGCTCGTGTCGTGAGATGTTGGGTTAAGTCCCGCAACGAGCGCAACCCTTGTC
CTTAGTTGCCAGCACTTCGGGTGGGCACTCTAAGGAGACCGCCGGTGACAAACCGGA
>ASV_268
GTAGTCCACGCCGTAAACGATGGGTGCTAGGTGTGGGGGGTGTCGACTCCCTCCGTGCCGAAGCTAACGCATTAAGCACC
CCGCCTGGGGAGTACGGCCGCAAGGCTAAAACTCAAAGGAATTGACGGGGGCCCGCACAAGCAGCGGAGCATGTGGTTTA
ATTCGACGCAACGCGAAGAACCTTACCAAGGCTTGACATGGTCGGGAAAGCCGTAGAAATACGGCCCTCCTTCGGGACTC
GATCACAGGTGGTGCATGGCTGTCGTCAGCTCGTGTCGTGAGATGTTGGGTTAAGTCCCGCAACGAGCGCAACCCCTGTC
CTATGTTGCCAGCGAGTTATGTCGGGGACTCATAGGAGACTGCCGGTGACAAATCGGA
>ASV_263
GTAGTCCACGCCATAAACGATGAGGACTAGACGTTGGAGGGGTAAGCCTTTCAGTGTCGTAGCTAACGCGCTAAGTCCTC
CGCCTGGGGAGTACGGCCGCAAGGTTGAAACTCAAAGGAATTGACGGGGACCCGCACAAGCGGTGGAGCATGTGGTTTAA
TTCGATGCAACGCGAAGAACCTTACCTGGTCTTGACATCCATGGAATCCTGCAGAGATGCGGGAGTGCCGTAAGGAACCA
TGAGACAGGTGCTGCATGGCTGTCGTCAGCTCGTGTCGTGAGATGTTGGGTTAAGTCCCGCAACGAGCGCAACCCTTGTC
CTTAGTTGCCATCATTTAGTTGGGAACTCTAAGGAGACCGCCGGTGACAAACCGGA
>ASV_264
GTAGTCCGCACAGTAAACGATGATAACTAGTTGTTTGCGATATACAGTAAGCGACCAAGCGAAAGCGATAAGTTATCCAC
CTGGGGAGTACGCTCGCAAGAGTGAAACTCAAAGGAATTGACGGGGGCCCGCACAAGCGGAGGAGCATGTGGTTTAATTC
GATGATACGCGAGGAACCTTACCAGGGCTTGAAAGTTAAGGAATGATTATGAAAGTAGTCAGTCAGCAATGACCTAAAAC
TAGGTGCTGCATGGCTGTCGTCAGCTCGTGCCGTGAGGTGTTGGGTTAAGTCCCGCAACGAGCGCAACCCCTACTTCTAG
TTGCTACCATTAAGTTGAGGACTCTAGAGGAACTGCCCGTGCAAACGGTGA
>ASV_271
GTAGTCCATGCCGTAAACGTTGGGCACTAGGTGTGGGGGACATTCCACGTTTTCCGCGCCGTAGCTAACGCATTAAGTGC
CCCGCCTGGGGAGTACGGCCGCAAGGCTAAAACTCAAAGGAATTGACGGGGGCCCGCACAAGCGGCGGAGCATGCGGATT
AATTCGATGCAACGCGAAGAACCTTACCAAGGCTTGACATGAACCGGAAACACCTGGAAACAGGTGCCCCGCTTGCGGTC
GGTTTACAGGTGGTGCATGGTTGTCGTCAGCTCGTGTCGTGAGATGTTGGGTTAAGTCCCGCAACGAGCGCAACCCTCGT
TCTATGTTGCCAGCGCGTTATGGCGGGGACTCATAGGAGACTGCCGGGGTCAACTCGGA
>ASV_276
GTAGTCCACGCGGTAAACGATGCCAGCTCGGTGTCTGGGGCCGTTCTGGCCCTGGGTGCCTTAGCTCACGCGGTAAGCTG
GCCGCCTGGGGACTACGAGCGCAAGCTTAAAACTCAAAGGAATTGACGGGGGCCCGCACAAGCAGCGGAGCGTGTGGTTT
AATTCGACGCAACGCGAAGAACCTTACCCAGGCTTGACATGTATCTGCAAGCCGGTGAAAGCCGGTCGCCTTCGAGGGTG
ATACACAGGTGCTGCATGGTTGTCGTCAGCTCGTGTCGTGAGATGTTGGGTTAAGTCCCGCAACGAGCGCAACCCCTGCC
GTCAGTTATATGTGTCTGACGGGACAGCCGCCTTGATGGGCGGA
>ASV_279
GTAGTCCATGCCGTAAACGTTGGGCGCTAGGTGTGGGGACCTTCCACGGTCTCCGTGCCGCAGCTAACGCATTAAGCGCC
CCGCCTGGGGAGTACGGCCGCAAGGCTAAAACTCAAAGGAATTGACGGGGGCCCGCACAAGCGGCGGAGCATGCTGATTA
ATTCGATGCAACGCGAAGAACCTTACCTGGGTTTGACATATACCGGAAAGCCGTAGAGATACGGCCCCTTTTAGTCGGTA
TACAGGTGGTGCATGGCTGTCGTCAGCTCGTGTCGTGAGATGTTGGGTTAAGTCCCGCAACGAGCGCAACCCTCGTTCTA
TGTTGCCAGCACGTAATGGTGGGGACTCATAGGAGACTGCCGGGGTCAACTCGGA
>ASV_283
GTAGTCCACGCCGTAAACTATGAGAGCTAGCCGTTGGAAGGTTTACCTTTCAGTGGCGCAGCTAACGCATTAAGCTCTCC
GCCTGGGGAGTACGGTCGCAAGATTAAAACTCAAAGGAATTGACGGGGGCCCGCACAAGCGGTGGAGCATGTGGTTTAAT
TCGAAGCAACGCGAAGAACCTTACCAGCCCTTGACATGCCAGGACGACTTCCAGAGATGGATTTCTTCACTTCGGTGACC
TGGACACAGGTGCTGCATGGCTGTCGTCAGCTCGTGTCGTGAGATGTTGGGTTAAGTCCCGCAACGAGCGCAACCCTCGC
CTTTAGTTGCCATCATTAAGTTGGGCACTCTAGAGGGACTGCCGGTGATAAGCCGGA
>ASV_278
GTAGTCCACGCCATAAACGATGAGAACTGGATGTCGGAGGGGTCTGCCCTTCGGTGTCGTAGCTAACGCGTTAAGTTCTC
CGCCTGGGGAGTACGGCCGCAAGGTTGAAACTCAAAGGAATTGACGGGGACCCGCACAAGCGGTGGAGCATGTGGTTTAA
TTCGATGCAACGCGAAGAACCTTACCTGGTCTTGACATCCTAGGAACCTCGCAGAGATGTGGGGGTGCCTTCGGGAACCT
GGAGACAGGTGCTGCATGGCTGTCGTCAGCTCGTGTCGTGAGATGTTGGGTTAAGTCCCGCAACGAGCGCAACCCTTGCC
CTTAGTTGCCAGCATTTAGTTGGGAACTCTAAGGGGACCGCCGGTGACAAACCGGA
>ASV_274
GTAGTCCACGCCGTAAACTATGAGAGCTAGCCGTTGGAGGATTTATCCTTCAGTGGCGCAGCTAACGCATTAAGCTCTCC
GCCTGGGGAGTACGGTCGCAAGATTAAAACTCAAAGGAATTGACGGGGGCCCGCACAAGCGGTGGAGCATGTGGTTTAAT
TCGAAGCAACGCGAAGAACCTTACCAGCCCTTGACATGGCAGGACGGTTTCCGGAGACGGATTCCTTCACTTCGGTGACC
TGCACACAGGTGCTGCATGGCTGTCGTCAGCTCGTGTCGTGAGATGTTGGGTTAAGTCCCGCAACGAGCGCAACCCTCGC
CCTTAGTTGCCATCATTTAGTTGGGCACTCTAAGGGGACTGCCGGTGATAAGCCGGA
>ASV_285
GTAGTCCACGCCGTAAACGATGATGACTAGCTGTCGGGGCTCATGGAGTTTCGGTGGCGCAGCTAACGCGTTAAGTCATC
CGCCTGGGGAGTACGGCCGCAAGGTTAAAACTCAAAGAAATTGACGGGGGCCTGCACAAGCGGTGGAGCATGTGGTTTAA
TTCGAAGCAACGCGCAGAACCTTACCAGCGTTTGACATGGTAGGACGGTTTCCAGAGATGGATTCCTTCCCTTACGGGAC
CTACACACAGGTGCTGCATGGCTGTCGTCAGCTCGTGTCGTGAGATGTTGGGTTAAGTCCCGCAACGAGCGCAACCCTCG
TCTTTAGTTGCCACCATTTAGTTGGGCACTCTAAAGAAACTGCCGGTGATAAGCCGGA
>ASV_284
GTAGTCCACGCCGTAAACGATGGATGCTAGCCGTTGGCCAGCTTGCTGGTCAGTGGCGCCGCTAACGCATTAAGCATCCC
GCCTGGGGAGTACGGTCGCAAGATTAAAACTCAAAGGAATTGACGGGGGCCCGCACAAGCGGTGGAGCATGTGGTTTAAT
TCGAAGCAACGCGCAGAACCTTACCAGCCTTTGACATCCTGTGCGAACCGGAGAGATCCGGTGTTCCCTTCGGGGACGCA
GAGACAGGTGCTGCATGGCTGTCGTCAGCTCGTGTCGTGAGATGTTGGGTTAAGTCCCGCAACGAGCGCAACCCTCGCCC
CTAGTTGCCAGCTTTCAGTTGGGCACTCTAGGGGGACTGCCGGTGATAAGCCGCGA
>ASV_280
GTAGTCCACGCCGTAAACGGTGGGTACTAGGTGTGGGTTTCCTTCCTTGGGATCCGTGCCGTAGCTAACGCATTAAGTAC
CCCGCCTGGGGAGTACGGCCGCAAGGCTAAAACTCAAAGGAATTGACGGGGGCCCGCACAAGCGGCGGAGCATGTGGATT
AATTCGATGCAACGCGAAGAACCTTACCTGGGTTTGACATGCACAGGACGCCGGCAGAGATGTCGGTTCCCTTGTGGCCT
GTGTGCAGGTGGTGCATGGCTGTCGTCAGCTCGTGTCGTGAGATGTTGGGTTAAGTCCCGCAACGAGCGCAACCCTTGTC
TCATGTTGCCAGCGCGTTATGGCGGGGACTCGTGAGAGACTGCCGGGGTCAACTCGGA
>ASV_282
GTAGTCCACGCTGTAAACGTTGGGCGCTAGGTGTGGGGGGCCTCTCCGGTTCTCTGTGCCGCAGCTAACGCATTAAGCGC
CCCGCCTGGGGAGTACGGCCGCAAGGCTAAAACTCAAAGGAATTGACGGGGGCCCGCACAAGCGGCGGAGCATGCGGATT
AATTCGATGCAACGCGAAGAACCTTACCTGGGTTTGACATGGCCGCTAAAGCCGCAGAGATGTGGTGTCCTTCGGGGGCG
GTCACAGGTGGTGCATGGCTGTCGTCAGCTCGTGTCGTGAGATGTTGGGTTAAGTCCCGCAACGAGCGCAACCCTTATCC
GATGTTGCCAGCGGGTTATGCCGGGGACTCATCGGAGACTGCCGGGGTCAACTCGGA
>ASV_277
GTAGTCCACGCCGTAAACGATGGGCACTAGGCGTCGGGGGGAGCGACCCTCCCGGTGCCGTCGCTAACGCAGTAAGTGCC
CCGCCTGGGGAGTACGGCCGCAAGGCTGAAACTCAAAGGAATTGACGGGGGCCCGCACAAGCGGTGGAGCATGTGGTTTA
ATTCGAAGCAACGCGAAGAACCTTACCTGGGCTTGACATGCACGGGAAAGCCGGTGGAAACATCGGCCCCTCTTCGGAGT
CCGTGCACAGGTGCTGCATGGCTGTCGTCAGCTCGTGTCGTGAGATGTTGGGTTAAGTCCCGCAACGAGCGCAACCCTCG
TCCCTAGTTACCAGCGGGTAAAGCCGGGCACTCTAGGGAGACTGCCGGTGTCAAACCGGA
>ASV_275
GTAGTCCACGCCGTAAACTATGGGTGCTAGCCGTCGGTCGGCATGCCGGTCGGTGGCGCAGCCAACGCATTAAGCACCCC
GCCTGGGGAGTACGGTCGCAAGATTAAAACTCAAAGGAATTGACGGGGGCCCGCACAAGCGGTGGAGCATGTGGTTTAAT
TCGAGGCAACGCGAAGAACCTTACCAGCCCTTGACTTCCCGATCGGGGCTCCAGAGACGGAGCTCTTCAATTGGTCGGTG
ACAGGTGCTGCATGGCTGTCGTCAGCTCGTGTCGTGAGATGTTGGGTTAAGTCCCGCAACGAGCGCAACCCTTGCCATTA
GTTGCCATCATTTAGTTGGGCACTCTAGTGGGACTGCCGGTGATAAGCCGGA
>ASV_286
GTAGTCCACGCCGTAAACGATGAATGCTAGACGTTGGCGAGCATGCTCGTCAGTGTCGGAGCTAACGCATTAAGCATTCC
GCCTGGGGAGTACGGTCGCAAGATTAAAACTCAAAGGAATTGACGGGGGCCCGCACAAGCGGTGGAGCATGTGGTTTAAT
TCGAAGCAACGCGCAGAACCTTACCAACCCTTGACATGGGACGTATGGGCTCGAGAGATCGGGTCCTTCAGTTCGGCTGG
CGTCCACACAGGTGCTGCATGGCTGTCGTCAGCTCGTGTCGTGAGATGTTGGGTTAAGTCCCGCAACGAGCGCAACCCCT
ATCTTCAGTTGCCATCATTCAGTTGGGCACTCTGAAGAAACTGCCGGTGACAAGCCGGA
>ASV_288
GTAGTCCACACCGTAAACGTTGGGCGCTAGGTGTGGGACACATTCCACGTGTTCCGTGCCGCAGCTAACGCATTAAGCGC
CCCGCCTGGGGAGTACGGCCGCAAGGCTAAAACTCAAAGGAATTGACGGGGGCCCGCACAAGCGGCGGAGCATGCGGATT
AATTCGATGCAACGCGAAGAACCTTACCTGGGTTTGACATACACCGGAAAGCCGTAGAGATACGGCCCCTTTTAGTCGGT
GTACAGGTGGTGCATGGCTGTCGTCAGCTCGTGTCGTGAGATGTTGGGTTAAGTCCCGCAACGAGCGCAACCCTCGTCCT
ATGTTGCCAGCAATTCGGTTGGGGACTCATAGGAGACTGCCGGGGTCAACTCGGA
>ASV_292
GTAGTCCACGCCATAAACGATGAGAACTGGATGTCGGGAGGGTCTGCCTCTCGGTGTCGTAGCTAACGCGTTAAGTTCTC
CGCCTGGGGAGTACGGCCGCAAGGTTGAAACTCAAAGGAATTGACGGGGACCCGCACAAGCGGTGGAGCATGTGGTTTAA
TTCGATGCAACGCGAAGAACCTTACCTGGTCTTGACATCCCAGGAATCCTTCAGAGATGAGGGAGTGCCTTCGGGAACCT
GGAGACAGGTGCTGCATGGCTGTCGTCAGCTCGTGTCGTGAGATGTTGGGTTAAGTCCCGCAACGAGCGCAACCCTTGCC
CTTAGTTGCCAGCATTCAGTTGGGAACTCTAAGGGGACCGCCGGTGACAAACCGGA
>ASV_290
GTAGTCCACGCCATAAACGATGAGAACTGGATGTCGGGAGGGTCTGCCTCTCGGTGTCGTAGCTAACGCGTTAAGTTCTC
CGCCTGGGGAGTACGGCCGCAAGGTTGAAACTCAAAGGAATTGACGGGGACCCGCACAAGCGGTGGAGCATGTGGTTTAA
TTCGATGCAACGCGAAGAACCTTACCTGGTCTTGACATCCCAGGAATCCTGCAGAGATGTGGGAGTGCCTTCGGGAACCT
GGAGACAGGTGCTGCATGGCTGTCGTCAGCTCGTGTCGTGAGATGTTGGGTTAAGTCCCGCAACGAGCGCAACCCTTGCC
CTTAGTTGCCAGCATTTAGGTGGGAACTCTAAGGGGACCGCCGGTGACAAACCGGA
>ASV_289
GTAGTCCACGCCGTAAACGATGAGTGCTAGGTGTCACGGGCTTTGACCCTCGTGGTGCCGAAGCTAACGCGTTAAGCACT
CCGCCTGGGGAGTACGGCCGCAAGGCTAAAACTCAAAGGAATTGACGGGGGCCCGCACAAGCGGTGGAGCATGTTGTTTA
ATTCGACGCAACGCGAAGAACCTTACCTGGGCTAGAAAACACGAGAATTCGAGCGAAAGTTCGAAGTGCCTTTCGGGGAA
CTCGTGGTTAGGTGCTGCATGGCTGTCGTCAGCTCGTGTCGTGAGATGTTGGGTTAAGTCCCGCAACGAGCGCAACCCCT
GTCGTTAGTTGCCATCATTCAGTTGGGCACTCTAACGAGACTGCCGACCTTCAAGTCGGA
>ASV_287
GTAGTCCACGCCCTAAACGATGTCAACTGGTTGTTGGGTCTTCACTGACTCAGTAACGAAGCTAACGCGTGAAGTTGACC
GCCTGGGGAGTACGGCCGCAAGGTTGAAACTCAAAGGAATTGACGGGGACCCGCACAAGCGGTGGATGATGTGGTTTAAT
TCGATGCAACGCGAAAAACCTTACCCACCTTTGACATGTACGGAATTTGCCAGAGATGGCTTAGTGCTCGAAAGAGAGCC
GTAACACAGGTGCTGCATGGCTGTCGTCAGCTCGTGTCGTGAGATGTTGGGTTAAGTCCCGCAACGAGCGCAACCCTTGT
CATTAGTTGCTACATTTAGTTGGGCACTCTAATGAGACTGCCGGTGACAAACCGGA
>ASV_295
GTAGTCCACGCCGTAAACGATGGACGCTCGGCCGCTGGGAGCTATCAACGCTCCTGGGGGCCTTAGCTGACGCGGCAAGC
GTCCCGCCTGGGAACTACGAGCGCAAGCTTAAAACTCAAAGGAATTGACGGGGGCCCGCACAAGCAGCGGAGCGTGTGGT
TTAATTCGACGCAACACGCAAAACCTTACCCAGTTTGGACATGGAGCTGCAAGGCCGCGAAAACGGCTCGCCTTCGAGGG
TGCTCCACAGATGCTGCATGGCTGTCGTCAGCTCGTGTCGTGAGATGTTGGGTTAAGTCCCGCAACGAGCGCAACCCCTA
CGGTCAGTTACTTGTGTCTGGCCGGACTGCCCCTCGGGGA
>ASV_294
GTAGTCCACGCCGTAAACTATGGGTGCTAGCTGTCAGCGGGCTTGCTCGTTGGTGGCGCAGCTAACGCATTAAGCACCCC
GCCTGGGGAGTACGGTCGCAAGATTAAAACTTAAAGGAATTGACGGGGGCCCGCACAAGCGGTGGAGCATGTGGTTTAAT
TCGAAGCAACGCGCAGAACCTTACCAACCCTTGACATCCCGATCGCGGACATCAGAGATGAAGTCCTTCAGTTCGGCTGG
ATCGGAGACAGGTGCTGCATGGCTGTCGTCAGCTCGTGTCGTGAGATGTTGGGTTAAGTCCCGCAACGAGCGCAACCCTC
GCCTTTAGTTGCCATCATTTAGTTGGGCACTCTAAAGGGACTGCCGGTGATAAGCCGGA
>ASV_293
GTAGTCCACGCCGTAAACGATGAGTGCTAGGTGTCACGGGCTTTGACCCTCGTGGTGCCGTAGCTAACGCAATAAGCACT
CCGCCTGGGGAGTACGGCCGCAAGGCTAAAACTCAAAGGAATTGACGGGGGCCCGCACAAGCGGTGGAGCATGTGGTTTA
ATTCGACGCGACGCGCAGAACCTTACCTGGGCTAGAAAACACAGGAACCTGGGTGAAAACTCGGGGTGCCCTTCGGGGAA
TCTGTGGTTAGGTGTTGCATGGCTGTCGTCAGCTCGTGTCGTGAGATGTTGGGTTAAGTCCCGCAACGAGCGCAACCCTT
GTCGTTAGTTGCCAGCATTGAGTTGGGAACTCTAACGAGACTGCCGACCTTCAAGTCGGA
>ASV_297
GTAGTCCACACTGTAAACGTTGATGACTCGCTGTTGGCGATACACGGCCAGCGGCAGAGAGAAATCGTTAAGTCATCCAC
CTGGGGAGTACGCCGGCAACGGTGAAACTCAAAGGAATTGACGGGGGTCCGCACAAGCGGTGGAGCATGTGGTTTAATTC
GATGATACGCGAGGAACCTTACCTGGGCTAGAATGCCCTTGATGGGTGCAGAGATGCACTGTTCCGCAAGGACAAGGAGC
AAGGTGCTGCATGGCTGTCGTCAGCTCGTGCCGTGAGGTGTTGGGTTAAGTCCCGCAACGAGCGCAACCCTTATTCTTAG
TTGCCAACATTTAAGGTGGGGACTCTAAGAAGACTGCCTGCGCAAGCAGAGA
>ASV_299
GTAGTCCTAGCCGTAAACGTTGGGTGCTAGGTGTGGGGGGACATCGACCCCCTCCGTGCCGAAGCTAACGCATTAAGCAC
CCCGCCTGGGGAGTACGGCCGCAAGGCTAAAACTCAAAGGAATTGACGGGGCCCCGCACAAGCGGCGGAGCATGCTGCTT
AATTCGATGCAACGCGAAGAACCTTACCTGGGCTTGACATGCAGGGTGAAACCCGCGAAAGCGGGCGCTCTTCGGAGCCT
GCACAGGTGGTGCATGGCTGTCGTCAGCTCGTGCCGTGAGGTGTTGCCTTAAGTGGCGCAACGAGCGCAACCCCTGTCCT
TAGTTGCCAGCGGGTCATGCCGGGAACTCTAGGGAGACTGCCGGTGCCAAACCGGA
>ASV_302
GTAGTCCACGCTGTAAACGTTGGGCGCTAGGTGTGGGGGACCTCTCCGGTCTTCTGCGCCGCAGCTAACGCATTAAGCGC
CCCGCCTGGGGAGTACGGCCGCAAGGCTAAAACTCAAAGGAATTGACGGGGGCCCGCACAAGCGGCGGAGCATGCGGATT
AATTCGATGCAACGCGAAGAACCTTACCTGGGTTTGACATCGCCGGAAATCTCGCAGAGATGCGGGGTCCTTCGGGGCCG
GTGACAGGTGGTGCATGGCTGTCGTCAGCTCGTGTCGTGAGATGTTGGGTTAAGTCCCGCAACGAGCGCAACCCTCGTTC
GATGTTGCCAGCGCGTTATGGCGGGGACTCATCGAAGACTGCCGGGGTCAACTCGGA
>ASV_296
GTAGTCCACGCCGTAAACGATGGGTGCTAGGTGTCGCGGGCATTGACCCCTGCGGTGCCGTAGCTAACGCATTAAGCACC
CCGCCTGGGGAGTACGGCCGCAAGGCTAAAACTCAAAGGAATTGACGGGGGCCCGCACAAGCGGTGGAGCATGTGGTTTA
ATTCGACGCAACGCGCAGAACCTTACCTGGGCTAGAAAATGCAGGAACCTGGTCGAAAGGTCGGGGTGCTCTTCGGAGAA
CCTGTAGTTAGGTGCTGCATGGCTGTCGTCAGCTCGTGTCGTGAGATGTTGGGTTAAGTCCCGCAACGAGCGCAACCCCT
ATCGTTAGTTGCCAGCGGTTCGGCCGGGCACTCTAACGAGACTGCCGATATGAAGTCGGA
>ASV_298
GTAGTCCACGCTGTAAACGTTGGGCGCTAGGTGTGGGGGGCCTCTCCGGTTCTCTGTGCCGCAGCTAACGCATTAAGCGC
CCCGCCTGGGGAGTACGGCCGCAAGGCTAAAACTCAAAGGAATTGACGGGGGCCCGCACAAGCGGCGGAGCATGCGGATT
AATTCGATGCAACGCGAAGAACCTTACCTGGGTTTGACATGTTCGGAAATCCGGCAGAGATGTCGGGTCCTTCGGGGCCG
TTCACAGGTGGTGCATGGCTGTCGTCAGCTCGTGTCGTGAGATGTTGGGTTAAGTCCCGCAACGAGCGCAACCCTCGTTC
GATGTTGCCAGCGCGTTATGGCGGGGACTCATCGAAGACTGCCGGGGTCAACTCGGA
>ASV_304
GTAGTCCACGCCGTAAACGATGAATGTTAGCCGTCGGGCAGTATACTGTTCGGTGGCGCAGCTAACGCATTAAACATTCC
GCCTGGGGAGTACGGTCGCAAGATTAAAACTCAAAGGAATTGACGGGGGCCCGCACAAGCGGTGGAGCATGTGGTTTAAT
TCGAAGCAACGCGCAGAACCTTACCAGCTCTTGACATTCGGGGTATGGGCATTGGAGACGATGTCCTTCAGTTAGGCTGG
CCCCAGAACAGGTGCTGCATGGCTGTCGTCAGCTCGTGTCGTGAGATGTTGGGTTAAGTCCCGCAACGAGCGCAACCCTC
GCCCTTAGTTGCCAGCATTTAGTTGGGCACTCTAAGGGGACTGCCGGTGATAAGCCGAGA
>ASV_303
GTAGTCCACGCCCTAAACGATGTCAACTGGTTGTTGGGAGGGTTTCTTCTCAGTAACGTAGCTAACGCGTGAAGTTGACC
GCCTGGGGAGTACGGCCGCAAGGTTGAAACTCAAAGGAATTGACGGGGACCCGCACAAGCGGTGGATGATGTGGTTTAAT
TCGATGCAACGCGAAAAACCTTACCTACCCTTGACATGCCAGGAATCTTGCAGAGATGTGAGAGTGCTCGAAAGAGAACC
TGGACACAGGTGCTGCATGGCCGTCGTCAGCTCGTGTCGTGAGATGTTGGGTTAAGTCCCGCAACGAGCGCAACCCTTGT
CATTAGTTGCTACGAAAGGGCACTCTAATGAGACTGCCGGTGACAAACCGGA
>ASV_301
GTAGTCCACGCCCTAAACGATGTCAACTGGTTGTTGGTCCTTCACTGGATCAGTAACGAAGCTAACGCGTGAAGTTGACC
GCCTGGGGAGTACGGCCGCAAGGTTGAAACTCAAAGGAATTGACGGGGACCCGCACAAGCGGTGGATGATGTGGTTTAAT
TCGATGCAACGCGAAAAACCTTACCTACCCTTGACATGCCTGGAACCTCGCAGAGATGTGAGGGTGCCCGAAAGGGAGCC
AGGACACAGGTGCTGCATGGCTGTCGTCAGCTCGTGTCGTGAGATGTTGGGTTAAGTCCCGCAACGAGCGCAACCCTTGC
CATTAGTTGCTACGAAAGGGCACTCTAATGGGACTGCCGGTGACAAACCGGA
>ASV_305
GTAGTCCACGCCGTAAACTATGGATGCTAGCCGTCGGCAAGCTTGCTTGTCGGTGGCGCAGCTAACGCTTTAAGCATCCC
GCCTGGGGAGTACGGCCGCAAGGTTAAAACTCAAAGGAATTGACGGGGGCCCGCACAAGCGGTGGAGCATGTGGTTTAAT
TCGACGCAACGCGAAGAACCTTACCAGCTCTTGACATGGTCGGTCGGTTTCCAGAGATGGATTCCTCCCAGCAATGGGCC
GATACACAGGTGCTGCATGGCTGTCGTCAGCTCGTGTCGTGAGATGTTGGGTTAAGTCCCGCAACGAGCGCAACCCTCGC
CATTAGTTGCCATCATTTAGTTGGGCACTCTAGTGGGACTGCCGGTGATAAGCCGGA
>ASV_307
GTAGTCCACACCGTAAACGTTGGGCGCTAGGTGTGGGGCCTATTCCATGGGTTCCGTGCCGCAGCTAACGCATTAAGCGC
CCCGCCTGGGGAGTACGGCCGCAAGGCTAAAACTCAAAGGAATTGACGGGGGCCCGCACAAGCGGCGGAGCATGCGGATT
AATTCGATGCAACGCGAAGAACCTTACCTGGGTTTGACATATGCCGGAAAGCTCTAGAGATAGAGCCCCTTTTGTCGGTA
TACAGGTGGTGCATGGCTGTCGTCAGCTCGTGTCGTGAGATGTTGGGTTAAGTCCCGCAACGAGCGCAACCCTCGTTCTA
TGTTGCCAGCACGTAATGGTGGGGACTCATAGGAGACTGCCGGGGTCAACTCGGA
>ASV_300
GTAGTCCACGCTGTAAACGTTGGGCGCTAGGTGTGGGGGGCCTCTCCGGTTCTCTGTGCCGCAGCTAACGCATTAAGCGC
CCCGCCTGGGGAGTACGGCCGCAAGGCTAAAACTCAAAGGAATTGACGGGGGCCCGCACAAGCGGCGGAGCATGCGGATT
AATTCGATGCAACGCGAAGAACCTTACCTGGGTTTGACATGGGCGCAAAACTGGCAGAGATGTCAGGTCCTTCGGGGGCG
TTCACAGGTGGTGCATGGCTGTCGTCAGCTCGTGTCGTGAGATGTTGGGTTAAGTCCCGCAACGAGCGCAACCCTTATCC
GATGTTGCCAGCGCGTTATGGCGGGGACTCATCGGAGACTGCCGGGGTCAACTCGGA
>ASV_306
GTAGTCCATGCCGTAAACGTTGGGCACTAGGTGTGGGGCGGGTTCCACTCGTTCTGTGCCGCAGCTAACGCATTAAGTGC
CCCGCCTGGGGAGTACGGCCGCAAGGCTAAAACTCAAAGGAATTGACGGGGGCCCGCACAAGCGGCGGAGCATGCGGATT
AATTCGATGCAACGCGAAGAACCTTACCAAGGCTTGACATGTACGAGAACGCGTTAGAGATAACGAACTCTTTGGACACT
CGTACACAGGTGGTGCATGGTTGTCGTCAGCTCGTGTCGTGAGATGTTGGGTTAAGTCCCGCAACGAGCGCAACCCTTAT
CCTATGTTGCCAGCGGGTCATGCCGGGGACTCATGGGAGACTGCCGGGGTCAACTCGGA
>ASV_311
GTAGTCCATGCCGTAAACGTTGGGCGCTAGGTGTGGGGACCTTCCACGGTTTCCGTGCCGCAGCTAACGCATTAAGCGCC
CCGCCTGGGGAGTACGGCCGCAAGGCTAAAACTCAAAGGAATTGACGGGGGCCCGCACAAGCGGCGGAGCATGCTGATTA
ATTCGATGCAACGCGAAGAACCTTACCTAGGTTTGACATATAGCGAAAACTTATAGAGATATAAGGTCCTTTTGGGCGCT
ATACAGGTGGTGCATGGCTGTCGTCAGCTCGTGTCGTGAGATGTTGGGTTAAGTCCCGCAACGAGCGCAACCCTCGTCCT
ATGTTGCCAGCACGTAATGGTGGGGACTCATAGGAGACTGCCGGGGTCAACTCGGA
>ASV_309
GTAGTCCACGCCGTAAACGATGATTGCTAGTTGTCAGCCGGCATGCCGGTTGGTGACGCAGCTAACGCATTAAGCAATCC
GCCTGGGGAGTACGGTCGCAAGATTAAAACTCAAAGGAATTGACGGGGGCCCGCACAAGCGGTGGAGCATGTGGTTTAAT
TCGAAGCAACGCGCAGAACCTTACCACCTTTTGACATGCCTGGACATCCCGAGAGATCGGGCTTTCCCTTCGGGGACTGG
GACACAGGTGCTGCATGGCTGTCGTCAGCTCGTGTCGTGAGATGTTGGGTTAAGTCCCGCAACGAGCGCAACCCTCGCTG
TTAGTTGCCATCATTTAGTTGGGAACTCTAACAGGACTGCCGGTGCTAAGCCGGA
>ASV_313
GTAGTCCACGCCATAAACGATGACAACTGGATGTCGGGAGGGTCTGCCTCTCGGTGTCGTAGCTAACGCGTTAAGTTGTC
CGCCTGGGGAGTACGGCCGCAAGGTTGAAACTCAAAGGAATTGACGGGGACCCGCACAAGCGGTGGAGCATGTGGTTTAA
TTCGATGCAACGCGAAGAACCTTACCTGGTCTTGACATCCCAGGAACCCTGCAGAGATGTGGGGGTGCCTTCGGGAACCT
GGAGACAGGTGCTGCATGGCTGTCGTCAGCTCGTGTCGTGAGATGTTGGGTTAAGTCCCGCAACGAGCGCAACCCTTGCC
CTTAGTTGCCAGCATTCAGTTGGGAACTCTAAGGGGACCGCCGGTGACAAACCGGA
>ASV_310
GTAGTCCACGCCGTAAACTATGAGAGCTAGCCGTTGGAAGGTTTACCTTTCAGTGGCGCAGCTAACGCATTAAGCTCTCC
GCCTGGGGAGTACGGTCGCAAGATTAAAACTCAAAGGAATTGACGGGGGCCCGCACAAGCGGTGGAGCATGTGGTTTAAT
TCGAAGCAACGCGAAGAACCTTACCAGCCCTTGACATGGCAGGACGATTTCCAGAGATGGATCTCTTCACTTCGGTGACC
TGCACACAGGTGCTGCATGGCTGTCGTCAGCTCGTGTCGTGAGATGTTGGGTTAAGTCCCGCAACGAGCGCAACCCTCGT
TCTTAGTTGCCATCATTTAGTTGGGCACTCTAGGGAGACTGCCGGTGATAAGCCGGA
>ASV_312
GTAGTCCACGCCATAAACGATGACAACTGGATGTCGGAGGGGTCTGCCCTTCGGTGTCGTAGCTAACGCGTTAAGTTGTC
CGCCTGGGGAGTACGGCCGCAAGGTTGAAACTCAAAGGAATTGACGGGGACCCGCACAAGCGGTGGAGCATGTGGTTTAA
TTCGATGCAACGCGAAGAACCTTACCTGGTCTTGACATCCCAGGAATCCTGCAGAGATGTGGGAGTGCCTTCGGGAACCT
GGAGACAGGTGCTGCATGGCTGTCGTCAGCTCGTGTCGTGAGATGTTGGGTTAAGTCCCGCAACGAGCGCAACCCTTGCC
CTTAGTTGCCAGCATTCAGTTGGGAACTCTAAGGGGACCGCCGGTGACAAACCGGA
>ASV_315
GTAGTCCACGCCGTAAACGATGATTGCTAGTTGTCGGGGAGTTTACTTCTCGGTGACGCAGCTAACGCATTAAGCAATCC
GCCTGGGGAGTACGGTCGCAAGATTAAAACTCAAAGGAATTGACGGGGGCCCGCACAAGCGGTGGAGCATGTGGTTTAAT
TCGAAGCAACGCGCAGAACCTTACCACCTTTTGACATGCCCGGACCGCCAGAGAGATCTGGCTTTCCCTTCGGGGACTGG
GACACAGGTGCTGCATGGCTGTCGTCAGCTCGTGTCGTGAGATGTTGGGTTAAGTCCCGCAACGAGCGCAACCCTCGCCA
TTAGTTGCCATCATTTAGTTGGGAACTCTAATGGGACTGCCGGTGCTAAGCCGGA
>ASV_316
GTAGTCCACGCCGTAAACTATGAGAGCTAGCCGTCGGGCAGTATACTGTTCGGTGGCGCAGCAAACGCATTAAGCTCTCC
GCCTGGGGAGTACGGTCGCAAGATTAAAACTCAAAGGAATTGACGGGGGCCCGCACAAGCGGTGGAGCATGTGGTTTAAT
TCGAAGCAACGCGCAGAACCTTACCAGCCCTTGACATCCCGATCGCGGTTACCAGAGATGGTTTCCTTCAGTTAGGCTGG
ATCGGTGACAGGTGCTGCATGGCTGTCGTCAGCTCGTGTCGTGAGATGTTGGGTTAAGTCCCGCAACGAGCGCAACCCTC
GCCCTTAGTTGCCATCATTCAGTTGGGCACTCTAAGGGGACTGCCGGTGATAAGCCGAGA
>ASV_318
GTAGTCCACGCCGTAAACGATGGATGCTAGCCGTTGGGCAGCTTGCTGCTCGGTGGCGCAGCTAACGTATTAAGCATCCC
GCCTGGGGAGTACGGTCGCAAGATTAAAACTCAAAGGAATTGACGGGGGCCCGCACAAGCGGTGGAGCATGTGGTTTAAT
TCGAGGCAACGCGAAGAACCTTACCAGCTCTTGACATCCCAAGAACCCTAGCAGAGATGCATGGGGGTGCCGCAAGGAAC
TTGGAGACAGGTGCTGCATGGCTGTCGTCAGCTCGTGTCGTGAGATGTTGGGTTAAGTCCCGCAACGAGCGCAACCCTCG
CCCTTAGTTGCTACCATTAAGTTGAGCACTCTAAGGGGACTGCCGGTGATAAGCCGGA
>ASV_319
GTAGTCCACGCCGTAAACGTTGGGAACTAGGTGTTGGCGACATTCCACGTCGTCGGTGCCGCAGCTAACGCATTAAGTTC
CCCGCCTGGGGAGTACGGCCGCAAGGCTAAAACTCAAAGGAATTGACGGGGGCCCGCACAAGCAGCGGAGCATGTGGCTT
AATTCGACGCAACGCGAAGAACCTTACCAAGGCTTGACATATACCGGAAAGCATTAGAGATAGTGCCCCCCTTGTGGTCG
GTATACAGGTGGTGCATGGCTGTCGTCAGCTCGTGTCGTGAGATGTTGGGTTAAGTCCCGCAACGAGCGCAACCCTTGTC
CTGTGTTGCCAGCATGCCCTTCGGGGTGATGGGGACTCACAGGAGACCGCCGGGGTCAACTCGGA
>ASV_321
GTAGTCCACGCCGTAAACGTTGGGCACTAGGTGTGGGTTCCAACCAACGGAATCCGTGCCGTCGCTAACGCATTAAGTGC
CCCGCCTGGGGAGTACGGCCGCAAGGCTAAAACTCAAAGGAATTGACGGGGGCCCGCACAAGCAGCGGAGCGTGTTGCTT
AATTCGATGATACGCGAAGAACCTTACCTGGGTTTGACATGTACGGAAAAGCCGCAGAGATGCGGTGTCCTTCGGGGTCG
TACACAGGTGGTGCATGGCTGTCGTCAGCTCGTGTCGTGAGATGTTGGGTTAAGTCCCGCAACGAGCGCAACCCTTGTCC
TATGTTGCCAGCGGGTAATGCCGGGGACTCGTAGGAGACTGCCGGGGCCAACTCGGA
>ASV_323
GTAGTCCACGCCGTAAACGATGTCAACTAGCCGTTGGGAGCCTTGAGCTCTTAGTGGCGCAGCTAACGCATTAAGTTGAC
CGCCTGGGGAGTACGGCCGCAAGGTTAAAACTCAAATGAATTGACGGGGGCCCGCACAAGCGGTGGAGCATGTGGTTTAA
TTCGAAGCAACGCGAAGAACCTTACCAGGCCTTGACATCCAATGAACTTTCCAGAGATGGATTGGTGCCTTCGGGAGCAT
TGAGACAGGTGCTGCATGGCTGTCGTCAGCTCGTGTCGTGAGATGTTGGGTTAAGTCCCGTAACGAGCGCAACCCTTGTC
CTTAGTTACCAGCACGTAATGGTGGGCACTCTAAGGAGACTGCCGGTGACAAACCGGA
>ASV_324
GTAGTCCGCACCGTAAACGTTGTATACTAGTTGTTGGCGGTTTCAACGCCGTCAGTGACGACGCTAACGCATTAAGTATA
CCGCCTGGGGAGTATGCTCGCAAGGGTGAAACTCAAAGAAATTGACGGGGGCCCGCACAAGCGGTGGAGCATGTGGTTTA
ATTCGACGATACGCGAGAAACCTTACCTGGGTTTGACATGGATTTGACTGGGGTAGAGATACCCCTTCCCGCAAGGGCAG
ATTCACAGGTGTTGCATGGTCGTCGTCAGCTCGTGTTGTGAGATGTTGGGTTAAGTCCCGCAACGAGCGCAACCCCTATC
TTCTGTTACCATCATTAAGTTGGGGACTCTGAAGAAACCGCCGGTGACAAACCGGA
>ASV_322
GTAGTCCACGCCGTAAACGATGGGCACTAGGTGTGGGAGGTGTCGACTCCTCCCGTGCCGGCGCTAACGCATTAAGTGCC
CCGCCTGGGGAGTACGGCCGCAAGGCTAAAACTCAAAGGAATTGACGGGGGCCCGCACAAGCAGCGGAGCATGTGGTTTA
ATTCGATGCAACGCGAAGAACCTTACCTGGGCTTGACATGCAAGTGACAGCCGTGGAAACACGGTCTTCCTTCGGGACAC
TTTCACAGGTGGTGCATGGCTGTCGTCAGCTCGTGTCGTGAGATGTTGGGTTAAGTCCCGCAACGAGCGCAACCCCCGTC
CCATGTTGCCAGCATTTAGTTGGGGACTCATGGGAGACTGCCGGTGACAAACCGGA
>ASV_327
GTAGTCCACGCCGTAAACGATGAATGCTAGACGTTGGCGAGCATGCTCGTCAGTGTCGGAGCTAACGCATTAAGCATTCC
GCCTGGGGAGTACGGTCGCAAGATTAAAACTCAAAGGAATTGACGGGGGCCCGCACAAGCGGTGGAGCATGTGGTTTAAT
TCGAAGCAACGCGCAGAACCTTACCAACCCTTGACATGGGACGTATGGGCTTCAGAGATGGGGTCCTTCAGTTCGGCTGG
CGTCCACACAGGTGCTGCATGGCTGTCGTCAGCTCGTGTCGTGAGATGTTGGGTTAAGTCCCGCAACGAGCGCAACCCCT
ATCTTCAGTTGCCATCATTCAGTTGGGCACTCTGAAGAAACTGCCGGTGACAAGCCGGA
>ASV_317
GTAGTCCACGCTGTAAACGATGGATGCTAGCCGTTGGTGGGTTTACTCATCAGTGGCGCAGCTAACGCATTAAGCATCCC
GCCTGGGGAGTACGGTCGCAAGATTAAAACTCAAAGGAATTGACGGGGGCCCGCACAAGCGGTGGAGCATGTGGTTTAAT
TCGAAGCAACGCGCAGAACCTTACCAGCCCTTGACATGTCCCGTATGGACTTCAGAGATGAGGTCCTTCAGTTCGGCTGG
CGGGAACACAGGTGCTGCATGGCTGTCGTCAGCTCGTGTCGTGAGATGTTGGGTTAAGTCCCGCAACGAGCGCAACCCTC
GCCCTTAGTTGCCATCATTCAGTTGGGCACTCTAAGGGGACTGCCGGTGATAAGCCGCGA
>ASV_328
GTAGTCCACGCCGTAAACGATGAATGTTAGCCGTCGGCAAGTTTACTTGTCGGTGGCGCAGCTAACGCATTAAACATTCC
GCCTGGGGAGTACGGTCGCAAGATTAAAACTCAAAGGAATTGACGGGGGCCCGCACAAGCGGTGGAGCATGTGGTTTAAT
TCGAAGCAACGCGCAGAACCTTACCAGCCCTTGACATGCCCGGCCAGCCACAGAGATGTGGTGTTCCCTTCGGGGACCGG
GACACAGGTGCTGCATGGCTGTCGTCAGCTCGTGTCGTGAGATGTTGGGTTAAGTCCCGCAACGAGCGCAACCCTCGCCC
TTAGTTGCCAGCATTCAGTTGGGCACTCTAAGGGGACTGCCGGTGATAAGCCGAGA
>ASV_330
GTAGTCCACACCGTAAACGTTGGGCGCTAGGTGTGGGGTCCATTCCACGGATTCCGTGCCGCAGCTAACGCATTAAGCGC
CCCGCCTGGGGAGTACGGCCGCAAGGCTAAAACTCAAAGGAATTGACGGGGGCCCGCACAAGCGGCGGAGCATGCGGATT
AATTCGATGCAACGCGAAGAACCTTACCTGGGTTTGACATACACCCTGCCGCTCCAGAGATGGGGCTTCTTTTGGGGGTG
TACAGGTGGTGCATGGCTGTCGTCAGCTCGTGTCGTGAGATGTTGGGTTAAGTCCCGCAACGAGCGCAACCCTCGTTCTA
TGTTGCCAGCATGCCCTTCGGGGTGATGGGGACTCATAGGAGACTGCCGGGGTCAACTCGGA
>ASV_333
GTAGTCCACGCTGTAAACGTTGGGCGCTAGGTGTGGGGGGCCTCTCCGGTTCTCTGTGCCGCAGCTAACGCATTAAGCGC
CCCGCCTGGGGAGTACGGCCGCAAGGCTAAAACTCAAAGGAATTGACGGGGGCCCGCACAAGCGGCGGAGCATGCGGATT
AATTCGATGCAACGCGAAGAACCTTACCTGGGTTTGACATGTTCGGTAATCCGGCAGAGATGTCGGGTCCTTCGGGGCCG
TTCACAGGTGGTGCATGGCTGTCGTCAGCTCGTGTCGTGAGATGTTGGGTTAAGTCCCGCAACGAGCGCAACCCTTGTTC
GATGTTGCCAGCGGTTCGGCCGGGGACTCATCGAAGACTGCCGGGGTCAACTCGGA
>ASV_332
GTAGTCCACGCCCTAAACGATGTCAACTGGTTGTTGGACGGCTTGCTGTTCAGTAACGAAGCTAACGCGTGAAGTTGACC
GCCTGGGGAGTACGGCCGCAAGGTTGAAACTCAAAGGAATTGACGGGGACCCGCACAAGCGGTGGATGATGTGGTTTAAT
TCGATGCAACGCGAAAAACCTTACCTACCCTTGACATGCCAGGAATCCTGAAGAGATTTGGGAGTGCTCGAAAGAGAGCC
TGGACACAGGTGCTGCATGGCCGTCGTCAGCTCGTGTCGTGAGATGTTGGGTTAAGTCCCGCAACGAGCGCAACCCTTAT
CATTAGTTGCTACGCAAGGGCACTCTAATGAGACTGCCGGTGACAAACCGGA
>ASV_329
GTAGTCCACGCCCTAAACGATGTCAACTGGTTGTTGGGAGGGTTTCTTCTCAGTAACGTAGCTAACGCGTGAAGTTGACC
GCCTGGGGAGTACGGCCGCAAGGTTGAAACTCAAAGGAATTGACGGGGACCCGCACAAGCGGTGGATGATGTGGTTTAAT
TCGATGCAACGCGAAAAACCTTACCTACCCTTGACATGGCAGGAATCCTGAAGAGATTTGGGAGTGCTCGCAAGAGAACC
TGCACACAGGTGCTGCATGGCCGTCGTCAGCTCGTGTCGTGAGATGTTGGGTTAAGTCCCGCAACGAGCGCAACCCTTGT
CATTAGTTGCTACGAAAGGGCACTCTAATGAGACTGCCGGTGACAAACCGGA
>ASV_335
GTAGTCCACGCCGTAAACGATGGATGCTCGGCGTTTGGGGGAGAAATCTCCTGGGCGCCTCAGCTGACGCGGAAGCATCC
CACCTGGGAACTACGAGCGCAAGCTTAAAACTCAAAGGAATTGACGGGGGCCCGCACAAGCAGCGGAGCGTGTGGTTTAA
TTCGACGCAACACGCAGAACCTTACCCAGACTAGACATGCTACTGCAAGCCGCTGAAAGGCGGTCGCCTTCGAGGGTGTA
GCACAGATGCTGCATGGCTGTCGTCAGCTCGTGTCGTGAGATGTTGGGTTCAGTCCCGCAACGAGCGCAACCCCCACGGT
CAGTTATATGTGTCTGGCCGGACTGCCCTTCGGGGA
>ASV_331
GTAGTCCACGCCCTAAACGATGTCAACTGGTTGTTGGGTCTTCACTGACTCAGTAACGAAGCTAACGCGTGAAGTTGACC
GCCTGGGGAGTACGGCCGCAAGGTTGAAACTCAAAGGAATTGACGGGGACCCGCACAAGCGGTGGATGATGTGGTTTAAT
TCGATGCAACGCGAAAAACCTTACCCACCTTTGACATGTACGGAATTTGCCAGAGATGGCTTAGTGCTCGAAAGAGAGCC
GTAACACAGGTGCTGCATGGCTGTCGTCAGCTCGTGTCGTGAGATGTTGGGTTAAGTCCCGCAACGAGCGCAACCCTTGT
CATTAGTTGCTACGAAAGGGCACTCTAATGAGACTGCCGGTGACAAACCGGA
>ASV_336
GTAGTCCATGCCGTAAACGTTGGGCACTAGGTGTGGGACCCCCTCAACGGGTTCCGTGCCGTAGCTAACGCATTAAGTGC
CCCGCCTGGGGAGTACGGCCGCAAGGCTAAAACTCAAAGGAATTGACGGGGGCCCGCACAAGCAGCGGAGCATGTTGCTT
AATTCGAGGCAACGCGAAGAACCTTACCTGGGTTTGACATGTACGGAAAAGCCACAGAGATGTGGTGTCCTTTTGGGCCG
TACACAGGTGGTGCATGGTTGTCGTCAGCTCGTGTCGTGAGATGTTGGGTTAAGTCCCGCAACGAGCGCAACCCTTGTCC
TATGTTGCCAGCGGGTAATGCCGGGGACTCGTAGGAGACTGCCGGGGACAACTCGGA
>ASV_337
GTAGTCCACGCCGTAAACGATGGACACTCGTCCTCTGCGGAGTAACCATTCTTCGTGGGGGGCTCAGCTAACGCGGAAGT
GTCCCGCCTGGGAACTACGAGCGCAAGCTTAAAACTCAAAGGAATTGACGGGGGCCCGCACAAGCAGCGGAGCGTGTGGT
TTAATTCGACGCAACGCGCAGAACCTCACCCAGATTTGACATGCAGCTGCAAGCCCGTGAAAGCGGGTCGCCTTCGAGGG
TGCTGCACCGGTGCTGCATGGCTGTCGTCAGCTCGTGTTGTGAGATGTTGGGTTAAGTCCCGCAACGAGCGCAACCCCCG
CGGCTAGTTACTTGTGTCTAGCCGGACTGCCCGATTGGGA
>ASV_339
GTAGTCCACGCCCTAAACGATGTCAACTGGTTGTTGGGAGGGTTTCTTCTCAGTAACGTAGCTAACGCGTGAAGTTGACC
GCCTGGGGAGTACGGCCGCAAGGTTGAAACTCAAAGGAATTGACGGGGACCCGCACAAGCGGTGGATGATGTGGTTTAAT
TCGATGCAACGCGAAAAACCTTACCTACCCTTGACATGTCTGGAATTCCGAAGAGATTTGGAAGTGCTCGAAAGAGAGCC
AGAACACAGGTGCTGCATGGCCGTCGTCAGCTCGTGTCGTGAGATGTTGGGTTAAGTCCCGCAACGAGCGCAACCCTTGT
CATTAGTTGCTACGAAAGGGCACTCTAATGAGACTGCCGGTGACAAACCGGA
>ASV_341
GTAGTCCACGCCGTAAACGGTGGGCACTAGGTGTGGGCAACATTCCACGTTGTCCGTGCCGCAGCTAACGCATTAAGTGC
CCCGCCTGGGGAGTACGGCCGCAAGGCTAAAACTCAAAGGAATTGACGGGGGCCCGCACAAGCGGCGGAGCATGTGGCTT
AATTCGACGCAACGCGAAGAACCTTACCAAGGCTTGACATACACCGGAAACGTCCAGAGATGGGCGCCCCCTTGTGGTCG
GTGTACAGGTGGTGCATGGCTGTCGTCAGCTCGTGTCGTGAGATGTTGGGTTAAGTCCCGCAACGAGCGCAACCCTTGTC
CCGTGTTGCCAGCAGGCCCTTGTGGTGCTGGGGACTCACGGGAGACCGCCGGGGTCAACTCGGA
>ASV_340
GTAGTCCACACCGTAAACGTTGGGCGCTAGGTGTGGGGTCCATTCCACGGATTCCGTGCCGCAGCTAACGCATTAAGCGC
CCCGCCTGGGGAGTACGGCCGCAAGGCTAAAACTCAAAGGAATTGACGGGGGCCCGCACAAGCGGCGGAGCATGCGGATT
AATTCGATGCAACGCGAAGAACCTTACCTGGGTTTGACATACACCCTGCCGCCTCAGAGATGGGGCTTCTTTTGGGGGTG
TACAGGTGGTGCATGGCTGTCGTCAGCTCGTGTCGTGAGATGTTGGGTTAAGTCCCGCAACGAGCGCAACCCTCGTTCTA
TGTTGCCAGCACGTAATGGTGGGGACTCATAGGAGACTGCCGGGGTCAACTCGGA
>ASV_344
GTAGTCCACGCTGTAAACGTTGGGCGCTAGGTGTGGGGGGCCTCTCCGGTTCTCTGTGCCGCAGCTAACGCATTAAGCGC
CCCGCCTGGGGAGTACGGCCGCAAGGCTAAAACTCAAAGGAATTGACGGGGGCCCGCACAAGCGGCGGAGCATGCGGATT
AATTCGATGCAACGCGAAGAACCTTACCTGGGTTTGACATGGGCGGAAATCCGGCAGAGATGTCGGGTCCTTCGGGGCCG
TTCACAGGTGGTGCATGGCTGTCGTCAGCTCGTGTCGTGAGATGTTGGGTTAAGTCCCGCAACGAGCGCAACCCTCGTTC
GATGTTGCCAGCGGTTCGGCCGGGGACTCATCGAAGACTGCCGGGGTCAACTCGGA
>ASV_345
GTAGTCCACGCCGTAAACGATGGGTGCTAGGTGTCGCGGGCTTTGACTCCTGCGGTGCCGTAGCTAACGCATTAAGCACC
CCGCCTGGGGAGTACGGCCGCAAGGCTAAAACTCAAAGGAATTGACGGGGGCCCGCACAAGCGGTGGAGCATGTGGTTCA
ATTCGACGCAACGCGCAGAACCTTACCTGGGCTAGAAAATGCAGGAACCTGGTTGAAAGATCGGGGTGCTCTTCGGAGAA
CCTGTAGTTAGGTGCTGCATGGCTGTCGTCAGCTCGTGTCGTGAGATGTTGGGTTAAGTCCCGCAACGAGCGCAACCCCT
ATCGTTAGTTGCCAGCGGTTCGGCCGGGCACTCTAGCGAGACTGCCGATATTTAAATCGGA
>ASV_343
GTAGTCCACGCCGTAAACGATGAGTGCTAGGTGTCACGGGCTTTGACCCTCGTGGTGCCGCAGCTAACGCGTTAAGCACT
CCGCCTGGGGAGTACGGCCGCAAGGCTAAAACTCAAAGGAATTGACGGGGGCCCGCACAAGCGGTGGAGCATGTTGTTCA
ATTCGACGCAACGCGAAGAACCTTACCTGGGCTAGAAAGTACGAGAATCCGGGCGAAAGTTCGGAGTGCCTTTCGGGGAA
CTCGTAGTTAGGTGCTGCATGGCTGTCGTCAGCTCGTGTCGTGAGATGTTGGGTTAAGTCCCGCAACGAGCGCAACCCCT
GTCGTTAGTTGCCATCATTCAGTTGGGCACTCTAACGAGACTGCCGACCTTCAAGTCGGA
>ASV_334
GTAGTCCACGCCGTAAACGATGAGTGCTAGGTGTCACGGGCTTTGACCCTCGTGGTGCCGTAGCTAACGCAATAAGCACT
CCGCCTGGGGAGTACGGCCGCAAGGCTAAAACTCAAAGGAATTGACGGGGGCCCGCACAAGCGGTGGAGCATGTGGTTTA
ATTCGACGCGACGCGCAGAACCTTACCTGGGCTAGAAAACACAGGAACCTGGGTGAAAACTCGGGGTGCCTTTCGGGGAA
TCTGTGGTTAGGTGTTGCATGGCTGTCGTCAGCTCGTGTCGTGAGATGTTGGGTTAAGTCCCGCAACGAGCGCAACCCTT
GTCGTTAGTTGCCAGCATTTAGTTGGGAACTCTAACGAGACTGCCGACCTTCAAGTCGGA
>ASV_338
GTAGTCCACGCCGTAAACGATGTCGACTAGCCGTTGGAGACCCTTGTGGTTTTTAGTGGCGAAGCTAACGCGATAAGTCG
ACCGCCTGGGAAGTACGGCCGCAAGGTTGAAACTCAAATGAATTGACGGGGGCCCGCACAAGCGGTGGAGCATGTGGTTT
AATTCGATGCAACGCGAAGAACCTTACCTACTCTTGACATCCACAGAATCCTGCAGAGATGCGGGAGTGCCTTCGGGAAT
TGTGAGACAGGTGCTGCATGGCTGTCGTCAGCTCGTGTCGTGAGATGTTGGGTTAAGTCCCGCAACGAGCGCAACCCTTG
TCCTTAGTTGCCATCATTAAGTTGGGAACTCTAAGGAGACTGCCGGTGACAAACCGGA
>ASV_342
GTAGTCCACGCTGTAAACGATGAATGCTAGTTGTTGGGGGGTTCCCCCTCAGTGACGAAGCTAACGCATTAAGCATTCCG
CCTGGGGAGTACGGTCGCAAGATTAAAACTCAAAGAAATTGACGGGGACCCGCACAAGCGGTGGAGCATGTGGTTTAATT
CGAGGCAACGCGAAGAACCTTACCAGGCCTTGACATGTCCAGTTTGATCGGCAGAGATGCCTTTCTTCACTTCGGGTGGC
TGGAACACAGGTGCTGCATGGCTGTCGTCAGCTCGTGTCGTGAGATGTTGGGTTAAGTCCCGCAACGAGCGCAACCCTCG
TCCTTAGTTGCCATCATTCAGTTGGGAACTCTAAGGAAACTGCCTATGATAAGTAGGA
>ASV_346
GTAGTCCACGCCGTAAACTATGGGTGCTAGCCGTCGGTCGGCATGCCGGTCGGTGGCGCAGCCAACGCATTAAGCACCCC
GCCTGGGGAGTACGGTCGCAAGATTAAAACTCAAAGGAATTGACGGGGGCCCGCACAAGCGGTGGAGCATGTGGTTTAAT
TCGAGGCAACGCGAAGAACCTTACCAGCCCTTGACTTCCCGGTCGGGGCTCCGGAGACGGAGCTCTTCAATTGGCCGGTG
ACAGGTGCTGCATGGCTGTCGTCAGCTCGTGTCGTGAGATGTTGGGTTAAGTCCCGCAACGAGCGCAACCCTTGCCATTA
GTTGCCATCATTCAGTTGGGCACTCTAGTGGGACTGCCGGTGATAAGCCGGA
>ASV_348
GTAGTCCATGCTGTAAACGGTGGGCGCTAGGTGTGGGGTCACGTTGGTTGATTCTGTGCCGTAGCTAACGCATTAAGCGC
CCCGCCTGGGGAGTACGGCCGCAAGGCTAAAACTCAAAGGAATTGACGGGGGCCCGCACAAGCGGCGGAGCATGCGGATT
AATTCGATGCAACGCGAAGAACCTTACCTAGGTTTGACATCACCCGGAAACCTCTAGAGATAGAGGCCTCTTCGGACTGG
GTGACAGGTGGTGCATGGCTGTCGTCAGCTCGTGTCGTGAGATGTTGGGTTAAGTCCCGCAACGAGCGCAACCCTTATCC
CGTGTTGCCAGCATTCAGTTGGGGACTCACGGGAGACTGCCGGGGTTAACTCGGA
>ASV_347
GTAGTCCACGCCGTAAACTATGAGAGCTAGCCGTTGGAGGGTTTACCCTTCAGTGGCGCAGCTAACGCATTAAGCTCTCC
GCCTGGGGAGTACGGTCGCAAGATTAAAACTCAAAGGAATTGACGGGGGCCCGCACAAGCGGTGGAGCATGTGGTTTAAT
TCGAAGCAACGCGAAGAACCTTACCAGCCCTTGACATGGCAGGACGGTTTCCAGAGATGGATTCCTTCACTTCGGTGACT
TGCACACAGGTGCTGCATGGCTGTCGTCAGCTCGTGTCGTGAGATGTTGGGTTAAGTCCCGCAACGAGCGCAACCCTCGC
CTTTAGTTGCCATCATTTAGTTGGGCACTCTAGAGGGACTGCCGGTGATAAGCCGGA
>ASV_349
GTAGTCCACGCCGTAAACGATGAGTGCTAGGTGTCACGGGCTTTGACCCTCGTGGTGCCGAAGCTAACGCGTTAAGCACT
CCGCCTGGGGAGTACGGCCGCAAGGCTAAAACTCAAAGGAATTGACGGGGGCCCGCACAAGCGGTGGAGCATGTTGTTTA
ATTCGACGCAACGCGAAGAACCTTACCTGGGCTAGAAAATGCGAGAATTCGAGCGAAAGTTCGAAGTGCCTTTCGGGGAA
CTCGTAGTTAGGTGCTGCATGGCTGTCGTCAGCTCGTGTCGTGAGATGTTGGGTTAAGTCCCGCAACGAGCGCAACCCCT
GTCGTTAGTTGCCATCATTCAGTTGGGCACTCTAACGAGACTGCCGACCTTCAAGTCGGA
>ASV_354
GTAGTCCACGCCCTAAACGATGTCTACTAGTTGTCGGGTCTTAATTGACTTGGTAACGCAGCTAACGCGTGAAGTAGACC
GCCTGGGGAGTACGGTCGCAAGATTAAAACTCAAAGGAATTGACGGGGACCCGCACAAGCGGTGGATGATGTGGATTAAT
TCGATGCAACGCGAAAAACCTTACCTACCCTTGACATGGAAGGAATCCCTGAGAGATCGGGGAGTGCTCGAAAGAGAACC
TTTACACAGGTGCTGCATGGCTGTCGTCAGCTCGTGTCGTGAGATGTTGGGTTAAGTCCCGCAACGAGCGCAACCCTTGT
CATTAGTTGCTACGAAAGGGCACTCTAATGAGACTGCCGGTGACAAACCGGA
>ASV_356
GTAGTCCACGCCCTAAACGATGTCAACTGGTTGTTGGGTCTCTTCTGACTCAGTAACGAAGCTAACGCGTGAAGTTGACC
GCCTGGGGAGTACGGCCGCAAGGTTGAAACTCAAAGGAATTGACGGGGACCCGCACAAGCGGTGGATGATGTGGTTTAAT
TCGATGCAACGCGAAAAACCTTACCCACCTTTGACATGTACGGAATTTGCCAGAGATGGCTTAGTGCTCGAAAGAGAGCC
GTAACACAGGTGCTGCATGGCTGTCGTCAGCTCGTGTCGTGAGATGTTGGGTTAAGTCCCGCAACGAGCGCAACCCTTGT
CATTAGTTGCTACGAAAGGGCACTCTAATGAGACTGCCGGTGACAAACCGGA
>ASV_352
GTAGTCCACGCTGTAAACGTTGGGCGCTAGGTGTGGGGGGCCTCTCCGGTTCTCTGTGCCGCAGCTAACGCATTAAGCGC
CCCGCCTGGGGAGTACGGCCGCAAGGCTAAAACTCAAAGGAATTGACGGGGGCCCGCACAAGCGGCGGAGCATGCGGATT
AATTCGATGCAACGCGAAGAACCTTACCTGGGTTTGACATCACTCAAAAACTGTCAGAGATGGCAGGTCCTTCGGGGTGG
GTGACAGGTGGTGCATGGCTGTCGTCAGCTCGTGTCGTGAGATGTTGGGTTAAGTCCCGCAACGAGCGCAACCCTCGTCC
CATGTTGCCAGCAATTCGGTTGGGGACTCATGGGAGACTGCCGGGGTCAACTCGGA
>ASV_350
GTAGTCCACGCCGTAAACTATGAGAGCTAGCCGTTGGGAGATTTATCTCTCAGTGGCGCAGCTAACGCATTAAGCTCTCC
GCCTGGGGAGTACGGTCGCAAGATTAAAACTCAAAGGAATTGACGGGGGCCCGCACAAGCAGTGGAGCATGTGGTTTAAT
TCGAAGCAACGCGAAGAACCTTACCAGCCCTTGACATGGCAGGACGATTTCCGGAGACGGATCTCTTCACTTCGGTGACC
TGCACACAGGTGCTGCATGGCTGTCGTCAGCTCGTGTCGTGAGATGTTGGGTTAAGTCCCGCAACGAGCGCAACCCTCGC
CCTTAGTTGCCATCATTTAGTTGGGCACTCTAGGGGGACTGCCGGTGATAAGCCGGA
>ASV_357
GTAGTCCACGCCCTAAACGATGTCTACTAGTTGTCGGGTTTTAATTAACTTGGTAACGCAGCTAACGCGTGAAGTAGACC
GCCTGGGGAGTACGGTCGCAAGATTAAAACTCAAAGGAATTGACGGGGACCCGCACAAGCGGTGGATGATGTGGATTAAT
TCGATGCAACGCGAAAAACCTTACCTACCCTTGACATGGTCGGAACCCTGGAGAGATCCGGGGGTGCTCGAAAGAGAACC
GATACACAGGTGCTGCATGGCTGTCGTCAGCTCGTGTCGTGAGATGTTGGGTTAAGTCCCGCAACGAGCGCAACCCTTGT
CATTAGTTGCTACGCAAGAGCACTCTAATGAGACTGCCGGTGACAAACCGGA
>ASV_351
GTAGTCCACGCCCTAAACGATGATGACTAGTTGTTGGAGGAGTTAAATCCTTTAGTAACGCAGCTAACGCGTGAAGTCAT
CCGCCTGGGGAGTACGGTCGCAAGATTAAAACTCAAAGGAATTGACGGGGGCCCGCACAAGCGGTGGATGATGTGGTTTA
ATTCGATGCAACGCGAAAAACCTTACCTACCCTTGACATGCTAGGAACGCTGCAGAAATGTGGCGGTGCCCGAAAGGGAA
CCTAGACACAGGTGCTGCATGGCTGTCGTCAGCTCGTGTCGTGAGATGTTGGGTTAAGTCCCGCAACGAGCGCAACCCTT
GCCATTAGTTGCTACATTCAGTTGAGCACTCTAATGGGACTGCCGGTGACAAACCGGA
>ASV_355
GTAGTCCACGCCGTAAACGATGTCGACTAGCCGTTGGAGACCCTCGTGGTTTTTAGTGGCGAAGCTAACGCGATAAGTCG
ACCGCCTGGGAAGTACGGCCGCAAGGTTGAAACTCAAATGAATTGACGGGGGCCCGCACAAGCGGTGGAGCATGTGGTTT
AATTCGATGCAACGCGAAGAACCTTACCTACTCTTGACATCCACAGAATCCTGCAGAGATGCGGGAGTGCCTTCGGGAAT
TGTGAGACAGGTGCTGCATGGCTGTCGTCAGCTCGTGTCGTGAGATGTTGGGTTAAGTCCCGCAACGAGCGCAACCCTTG
TCCTTAGTTGCCATCATTCAGTTGGGAACTCTAAGGAGACTGCCGGTGACAAACCGGA
>ASV_364
GTAGTCCACGCCATAAACGATGAGAACTGGATGTCGGGAGGGTCTGCCTCTCGGTGTCGTAGCTAACGCGTTAAGTTCTC
CGCCTGGGGAGTACGGCCGCAAGGTTGAAACTCAAAGGAATTGACGGGGACCCGCACAAGCGGTGGAGCATGTGGTTTAA
TTCGATGCAACGCGAAGAACCTTACCTGGTCTTGACATCCCAGGAACCCTGCAGAGATGCGGGGGTGCCTTCGGGAACCT
GGAGACAGGTGCTGCATGGCTGTCGTCAGCTCGTGTCGTGAGATGTTGGGTTAAGTCCCGCAACGAGCGCAACCCTTGCC
CTTAGTTGCCAGCATTCAGTTGGGAACTCTAAGGGGACCGCCGGTGACAAACCGGA
>ASV_361
GTAGTCCACGCCTTAAACGATGGATGCTAGCCGTCAGCAAGCATGCTTGTTGGTGGCGCAGCTAACGCATTAAGCATCCC
GCCTGGGGAGTACGGCCGCAAGGTTAAAACTCAAAGGAATTGACGGGGGCCCGCACAAGCGGTGGAGCATGTGGTTTAAT
TCGACGCAACGCGAAGAACCTTACCAGTCCTTGACATTCTCCGGGCGGTTTCCAGAAATGGATTCCTCCTAGCAATAGGT
CGGAGAACAGGTGCTGCATGGCTGTCGTCAGCTCGTGTCGTGAGATGTTGGGTTAAGTCCCGCAACGAGCGCAACCCTCG
CCATTAGTTGCCAGCATTTAGTTGGGCACTCTAGTGGGACTGCCGGTGATAAGCCGGA
>ASV_360
GTAGTCCACGCCCTAAACGATGCGAACTGGAAGTTGGGGGCAACTTGGCCCTCAGTTTCGAAGCTAACGCGTTAAGTTCG
CCGCCTGGGAAGTACGGTCGCAAGACTGAAACTCAAAGGAATTGACGGGGGCCCGCACAAGCGGTGGAGTATGTGGTTTA
ATTCGATGCAACGCGCAGAACCTTACCTGGCCTTGACATGTCGAGAACTTTCCAGAGATGGATTGGTGCCTTCGGGAACT
CGAACACAGGTGCTGCATGGCTGTCGTCAGCTCGTGTCGTGAGATGTTGGGTTAAGTCCCGCAACGAGCGCAACCCTTGT
CCTTAGTTGCCAGCACGTAATGGTGGGAACTCTAAGGAGACCGCCGGTGACAAACCGGA
>ASV_365
GTAGTCCACGCCGTAAACGTTGGGTGCTAGACGTCGGGGGTATTGACCCCTCCGGTGTCGAAGCTAACGCATTAAGCACC
CCGCCTGGGGAGTACGGCCGCAAGGCTAAAACTCAAAGGAATTGACGGGGGCCCGCACAAGCGGTGGAGCATGTGGTTTA
ATTCGAAGCAACGCGCAGAACCTTACCTGGGTTTGACATCCGCGGAACCTCCTGGAAACAGGAGGGTGCCTTCGGGAGCC
GCGAGACAGGTGCTGCATGGCTGTCGTCAGCTCGTGTCGTGAGGTGTTGGGTTAAGTCCCGCAACGAGCGCAACCCCTGC
CAATAGTTGCCATCAGTTCGGCTGGGCACTCTATTGGGACTGCCGGTGTTAAGCCGGA
>ASV_359
GTAGTCCACGCCGTAAACGATGAATGCTAGGTGTTAGGGGTTTCGATACCCTTGGTGCCGAAGTTAACACATTAAGCATT
CCGCCTGGGGAGTACGGTCGCAAGACTGAAACTCAAAGGAATTGACGGGGACCCGCACAAGCAGTGGAGTATGTGGTTTA
ATTCGAAGCAACGCGAAGAACCTTACCAGGTCTTGACATCCCTCTGACCGCTCTAGAGATAGGGCTTTCCTTCGGGACAG
AGGAGACAGGTGGTGCATGGTTGTCGTCAGCTCGTGTCGTGAGATGTTGGGTTAAGTCCCGCAACGAGCGCAACCCTTGA
TCTTAGTTGCCAGCACTTTGGGTGGGCACTCTAAGATGACTGCCGGTGACAAACCGGA
>ASV_362
GTAGTCCACGCCGTAAACGATGGGCGCTAGGTGTGGGAGGTGTCGACTCCTTCCGTGCCGAAGCTAACGCATTAAGCGCC
CCGCCTGGGGAGTACGGCCGCAAGGCTAAAACTCAAAGGAATTGACGGGGGCCCGCACAAGCAGCGGAGCATGTGGTTTA
ATTGGATGCGACGCCAAGAACCTTACCAAGGCTTGACATGGTCGGGAAAGCTGGAGAAATTCAGCCCTCCTTCGGGACTC
GATCACAGGTGGTGCATGGCTGTCGTCAGCTCGTGTCGTGAGATGTTGGGTTAAGTCCCGCAACGAGCGCAACCCCTGTC
CCATGTTGCCAGCGAGTTATGTCGGGGACTCATGGGAGACTGCCGGTGACAAATCGGA
>ASV_366
GTAGTCCACGCCCTAAACGATGTCAACTGGTTGTTGGGAAGGTTCCTTCTCAGTAACGTAGCTAACGCGTGAAGTTGACC
GCCTGGGGAGTACGGCCGCAAGGTTGAAACTCAAAGGAATTGACGGGGACCCGCACAAGCGGTGGATGATGTGGTTTAAT
TCGACGCAACGCGAAAAACCTTACCTACCCTTGACATGGCTGGAATCCCGCAGAGATGTGGGAGTGCTCGAAAGAGAGCC
AGCACACAGGTGCTGCATGGCCGTCGTCAGCTCGTGTCGTGAGATGTTGGGTTAAGTCCCGCAACGAGCGCAACCCTTGT
CATTAGTTGCTACGAAAGGGCACTCTAATGAGACTGCCGGTGACAAACCGGA
>ASV_368
GTAGTCCACGCCATAAACGATGAGAACTGGATGTCGGGAGGGTCTGCCTCTCGGTGTCGTAGCTAACGCGTTAAGTTCTC
CGCCTGGGGAGTACGGCCGCAAGGTTGAAACTCAAAGGAATTGACGGGGACCCGCACAAGCGGTGGAGCATGTGGTTTAA
TTCGATGCAACGCGAAGAACCTTACCTGGTCTTGACATCCCAGGAATCCTGCAGAGATGTGGGAGTGCCTTCGGGAACCT
GGAGACAGGTGCTGCATGGCTGTCGTCAGCTCGTGTCGTGAGATGTTGGGTTAAGTCCCGCAACGAGCGCAACCCTTGCC
CTTAGTTGCCAGCATTCAGTTGGGAACTCTAAGGGGACCGCCGGTGACAAACCGGA
>ASV_367
GTAGTCCATGCCGTAAACGTTGGGCGCTAGGTGTGGGGCTCTTTCCACGAGTTCCGTGCCGCAGCTAACGCATTAAGCGC
CCCGCCTGGGGAGTACGGCCGCAAGGCTAAAACTCAAAGGAATTGACGGGGGCCCGCACAAGCGGCGGAGCATGCGGATT
AATTCGATGCAACGCGAAGAACCTTACCAAGGCTTGACATGGGGCGAAAACCGGCAGAGATGTCGGGTCCGCAAGGGCGC
CTCACAGGTGGTGCATGGTTGTCGTCAGCTCGTGTCGTGAGATGTTGGGTTAAGTCCCGCAACGAGCGCAACCCTCGTTC
TATGTTGCCAGCACGTAATGGTGGGGACTCATAGGAGACTGCCGGGGTCAACTCGGA
>ASV_369
GTAGTCCACGCCGTAAACGATGGAAGCTAGCCGTTGGCAAGTTTACTTGTCGGTGGCGCAGCTAACGCATTAAGCTTCCC
GCCTGGGGAGTACGGTCGCAAGATTAAAACTCAAAGGAATTGACGGGGGCCCGCACAAGCGGTGGAGCATGTGGTTTAAT
TCGAAGCAACGCGCAGAACCTTACCAGCCCTTGACATCCCGGTCGCGGTTTCCAGAGATGGATTCCTTCAGTTCGGCTGG
ACCGGTGACAGGTGCTGCATGGCTGTCGTCAGCTCGTGTCGTGAGATGTTGGGTTAAGTCCCGCAACGAGCGCAACCCTC
GCCCTTAGTTGCCAGCATTAAGTTGGGCACTCTAAGGGGACTGCCGGTGATAAGCCGAGA
>ASV_370
GTAGTCCACGCCCTAAACGATGCGGACTGGACGTTGGGCTCAACTAGGAGCTCAGTGTCGAAGCTAACGCGTTAAGTCCG
CCGCCTGGGGAGTACGGTCGCAAGACTGAAACTCAAAGGAATTGACGGGGGCCCGCACAAGCGGTGGAGTATGTGGTTTA
ATTCGATGCAACGCGCAGAACCTTACCTGGCCTTGACATCCACGGAACCCTGCAGAGATGCGGGGGTGCCTTCGGGAACC
GTGAGACAGGTGCTGCATGGCTGTCGTCAGCTCGTGTCGTGAGATGTTGGGTTAAGTCCCGCAACGAGCGCAACCCTTGT
CCTTAGTTGCCAGCGAGTAATGTCGGGAACTCTAAGGAGACTGCCGGTGACAAACCGGA
>ASV_363
GTAGTCCACGCCCTAAACGATGTCAACTGGTTGTTGGACGGCTTGCTGTTCAGTAACGAAGCTAACGCGTGAAGTTGACC
GCCTGGGGAGTACGGCCGCAAGGTTGAAACTCAAAGGAATTGACGGGGACCCGCACAAGCGGTGGATGATGTGGTTTAAT
TCGATGCAACGCGAAAAACCTTACCTACCCTTGACATGCCAGGAACTTGCCAGAGATGGCTTGGTGCTCGAAAGAGAGCC
TGGACACAGGTGCTGCATGGCCGTCGTCAGCTCGTGTCGTGAGATGTTGGGTTAAGTCCCGCAACGAGCGCAACCCTTAT
CATTAGTTGCTACGCAAGGGCACTCTAATGAGACTGCCGGTGACAAACCGGA
>ASV_374
GTAGTCCACGCCGTAAACGATGATAACTAGCTGTCGGGGGTCATGGACTTTCGGTGGCGCAGCTAACGCATTAAGTTATC
CGCCTGGGGAGTACGGCCGCAAGGTTAAAACTCAAAGAAATTGACGGGGGCCTGCACAAGCGGTGGAGCATGTGGTTTAA
TTCGAAGCAACGCGCAGAACCTTACCAGCGTTTGACATCCTCATCGCGGTTACCAGAGATGGTTTCCTTCAGTTCGGCTG
GATGAGTGACAGGTGCTGCATGGCTGTCGTCAGCTCGTGTCGTGAGATGTTGGGTTAAGTCCCGCAACGAGCGCAACCCT
CGTCTTTAGTTGCCATCATTTAGTTGGGCACTCTAAAGAAACCGCCGGTGATAAGCCGGA
>ASV_376
GTAGTCCACGCCGTAAACGATGGACACTCGTCCTTTGCGAGGTAACCATTCCTCGTGTGGGGCTCAGCTAACGCGGAAGT
GTCCCGCCTGGGAACTACGAGCGCAAGCTTAAAACTCAAAGGAATTGACGGGGGCCCGCACAAGCAGCGGAGCGTGTGGT
TTAATTCGACGCAACGCGCAGAACCTCACCCAGATTGGACATGTGCCTGCAAGGCGGTGAAAGCCGCTCGCCTTCGAGGG
TGGCACACAGGTGCTGCATGGCTGTCGTCAGCTCGTGTTGTGAGATGTTGGGTTAAGTCCCGCAACGAGCGCAACCCCCG
CGGCTAGTTACTCGTGTCTAGCCGGACTGCCCGATTGGGA
>ASV_377
GTAGTCCACGCCTTAAACGATGGATGCTAGCCGTCAGCAAGCATGCTTGTTGGTGGCGCAGCTAACGCATTAAGCATCCC
GCCTGGGGAGTACGGCCGCAAGGTTAAAACTCAAAGGAATTGACGGGGGCCCGCACAAGCGGTGGAGCATGTGGTTTAAT
TCGACGCAACGCGAAGAACCTTACCAGCTCTTGACATTCTCGGGGCGGTTTCCAGCGATGGATTCCTCCTAGCAATAGGT
CCGAGAACAGGTGCTGCATGGCTGTCGTCAGCTCGTGTCGTGAGATGTTGGGTTAAGTCCCGCAACGAGCGCAACCCTCG
CCATTAGTTGCCATCATTAAGTTGGGCACTCTAGTGGGACTGCCGGTGATAAGCCGGA
>ASV_371
GTAGTCCACGCCGTAAACGATGGATGCTAGATGTTTCCGGTATTGACCCCGGAGGTGTCGTAGCTAACGCGTTAAGCATC
CCGCCTGGGGAGTACGGCCGCAAGGCTAAAACTCAAAGGAATTGACGGGGGCCCGCACAAGCGGTGGAGCATGTGGTTCA
ATTCGACGCAACGCGAAGAACCTTACCTGGGTTGGAACCCCCCGGAAGTCTCCAGAGATGGAGATGTGCCCGCAAGGGAG
CCGGGTGTCCAGGTGCTGCATGGCTGTCGTCAGCTCGTGTCGTGAGATGTTGGGTTAAGTCCCGCAACGAGCGCAACCCT
TGTCGTTAGTTGCCAGCGGTTCGGCCGGGCACTCTAACGAGACTGCCGGTGTTAAACCGGA
>ASV_372
[truncated: 6,173 more rows]

## Sheet: taxonomy
Taxnomy of representitive sequences
OTUID	Kingdom	Phylum	Class	Order	Family	Genus	Species
ASV_2	Bacteria	Proteobacteria	Betaproteobacteria	Burkholderiales	Comamonadaceae	Aquincola	amnicola
ASV_3	Bacteria	Proteobacteria	Betaproteobacteria	Burkholderiales	Comamonadaceae	Rhizobacter	gummiphilus
ASV_4	Bacteria	Proteobacteria	Betaproteobacteria	Burkholderiales	Comamonadaceae	Rhizobacter	gummiphilus
ASV_8	Bacteria	Actinobacteria	Actinobacteria	Streptomycetales	Streptomycetaceae	Streptomyces	polymachus
ASV_6	Bacteria	Proteobacteria	Betaproteobacteria	Burkholderiales	Comamonadaceae	Aquincola	amnicola
ASV_7	Bacteria	Bacteroidetes	Flavobacteriia	Flavobacteriales	Flavobacteriaceae	Flavobacterium	amniphilum
ASV_18	Bacteria	Actinobacteria	Actinobacteria	Pseudonocardiales	Pseudonocardiaceae	Lentzea	isolaginshaensis
ASV_9	Bacteria	Actinobacteria	Actinobacteria	Micromonosporales	Micromonosporaceae	Actinoplanes	lichenis
ASV_10	Bacteria	Proteobacteria	Alphaproteobacteria	Rhizobiales	Rhizobiaceae	Pararhizobium	polonicum
ASV_11	Bacteria	Proteobacteria	Betaproteobacteria	Burkholderiales	Oxalobacteraceae	Noviherbaspirillum	denitrificans
ASV_14	Bacteria	Proteobacteria	Betaproteobacteria	Burkholderiales	Comamonadaceae	Variovorax	gossypii
ASV_12	Bacteria	Proteobacteria	Betaproteobacteria	Burkholderiales	Comamonadaceae	Piscinibacter	caeni
ASV_15	Bacteria	Proteobacteria	Alphaproteobacteria	Rhizobiales	Bradyrhizobiaceae	Bradyrhizobium	ferriligni
ASV_13	Bacteria	Bacteroidetes	Flavobacteriia	Flavobacteriales	Flavobacteriaceae	Flavobacterium	hankyongi
ASV_16	Bacteria	Actinobacteria	Actinobacteria	Streptomycetales	Streptomycetaceae	Streptomyces	caldifontis
ASV_17	Bacteria	Proteobacteria	Betaproteobacteria	Burkholderiales	Comamonadaceae	Aquincola	amnicola
ASV_28	Bacteria	Actinobacteria	Actinobacteria	Streptosporangiales	Thermomonosporaceae	Actinocorallia	populi
ASV_20	Bacteria	Actinobacteria	Actinobacteria	Pseudonocardiales	Pseudonocardiaceae	Amycolatopsis	xuchangensis
ASV_30	Bacteria	Proteobacteria	Unassigned	Unassigned	Unassigned	Unassigned	Unassigned
ASV_23	Bacteria	Actinobacteria	Actinobacteria	Pseudonocardiales	Pseudonocardiaceae	Actinocrispum	wychmicini
ASV_21	Bacteria	Actinobacteria	Actinobacteria	Propionibacteriales	Kribbellaceae	Kribbella	qitaiheensis
ASV_1276	Bacteria	Proteobacteria	Alphaproteobacteria	Rhizobiales	Bradyrhizobiaceae	Pseudorhodoplanes	sinuspersici
ASV_29	Bacteria	Actinobacteria	Actinobacteria	Micromonosporales	Micromonosporaceae	Actinoplanes	bogorensis
ASV_22	Bacteria	Proteobacteria	Alphaproteobacteria	Sphingomonadales	Sphingomonadaceae	Sphingomonas	hengshuiensis
ASV_113	Bacteria	Actinobacteria	Actinobacteria	Pseudonocardiales	Pseudonocardiaceae	Kibdelosporangium	banguiense
ASV_26	Bacteria	Actinobacteria	Actinobacteria	Pseudonocardiales	Pseudonocardiaceae	Actinophytocola	Unassigned
ASV_24	Bacteria	Actinobacteria	Actinobacteria	Pseudonocardiales	Pseudonocardiaceae	Amycolatopsis	xuchangensis
ASV_31	Bacteria	Proteobacteria	Alphaproteobacteria	Rhizobiales	Rhizobiaceae	Pararhizobium	polonicum
ASV_27	Bacteria	Proteobacteria	Alphaproteobacteria	Rhizobiales	Bradyrhizobiaceae	Bradyrhizobium	erythrophlei
ASV_34	Bacteria	Proteobacteria	Betaproteobacteria	Burkholderiales	Comamonadaceae	Ideonella	paludis
ASV_33	Bacteria	Proteobacteria	Betaproteobacteria	Burkholderiales	Comamonadaceae	Ideonella	paludis
ASV_35	Bacteria	Actinobacteria	Actinobacteria	Micrococcales	Intrasporangiaceae	Oryzihumus	soli
ASV_36	Bacteria	Proteobacteria	Betaproteobacteria	Burkholderiales	Oxalobacteraceae	Pseudoduganella	eburnea
ASV_41	Bacteria	Proteobacteria	Betaproteobacteria	Burkholderiales	Comamonadaceae	Aquabacterium	Unassigned
ASV_37	Bacteria	Proteobacteria	Gammaproteobacteria	Gammaproteobacteria_incertae_sedis	Unassigned	Acidibacter	ferrireducens
ASV_173	Bacteria	Proteobacteria	Betaproteobacteria	Burkholderiales	Comamonadaceae	Unassigned	Unassigned
ASV_38	Bacteria	Proteobacteria	Betaproteobacteria	Burkholderiales	Oxalobacteraceae	Janthinobacterium	svalbardensis
ASV_40	Bacteria	Firmicutes	Bacilli	Bacillales	Bacillaceae	Unassigned	Unassigned
ASV_42	Bacteria	Proteobacteria	Betaproteobacteria	Burkholderiales	Oxalobacteraceae	Pseudoduganella	eburnea
ASV_39	Bacteria	Actinobacteria	Actinobacteria	Pseudonocardiales	Pseudonocardiaceae	Lentzea	soli
ASV_70	Bacteria	Proteobacteria	Alphaproteobacteria	Sphingomonadales	Sphingomonadaceae	Sphingopyxis	nepalensis
ASV_47	Bacteria	Proteobacteria	Betaproteobacteria	Burkholderiales	Comamonadaceae	Variovorax	gossypii
ASV_68	Bacteria	Proteobacteria	Alphaproteobacteria	Caulobacterales	Caulobacteraceae	Phenylobacterium	zucineum
ASV_45	Bacteria	Proteobacteria	Betaproteobacteria	Burkholderiales	Comamonadaceae	Ideonella	sakaiensis
ASV_44	Bacteria	Actinobacteria	Actinobacteria	Pseudonocardiales	Pseudonocardiaceae	Lentzea	isolaginshaensis
ASV_54	Bacteria	Proteobacteria	Betaproteobacteria	Burkholderiales	Oxalobacteraceae	Pseudoduganella	eburnea
ASV_52	Bacteria	Actinobacteria	Actinobacteria	Micromonosporales	Micromonosporaceae	Actinoplanes	subtropicus
ASV_46	Bacteria	Proteobacteria	Alphaproteobacteria	Rhizobiales	Rhizobiaceae	Unassigned	Unassigned
ASV_43	Bacteria	Chloroflexi	Chloroflexia	Herpetosiphonales	Herpetosiphonaceae	Herpetosiphon	giganteus
ASV_48	Bacteria	Proteobacteria	Gammaproteobacteria	Xanthomonadales	Unassigned	Unassigned	Unassigned
ASV_51	Bacteria	Actinobacteria	Actinobacteria	Pseudonocardiales	Pseudonocardiaceae	Lentzea	isolaginshaensis
ASV_50	Bacteria	Actinobacteria	Actinobacteria	Micrococcales	Microbacteriaceae	Agromyces	binzhouensis
ASV_53	Bacteria	Proteobacteria	Betaproteobacteria	Burkholderiales	Oxalobacteraceae	Noviherbaspirillum	denitrificans
ASV_49	Bacteria	Bacteroidetes	Flavobacteriia	Flavobacteriales	Flavobacteriaceae	Flavobacterium	hydrophilum
ASV_55	Bacteria	Firmicutes	Bacilli	Bacillales	Unassigned	Unassigned	Unassigned
ASV_58	Bacteria	Proteobacteria	Alphaproteobacteria	Rhizobiales	Devosiaceae	Devosia	Unassigned
ASV_62	Bacteria	Actinobacteria	Actinobacteria	Propionibacteriales	Nocardioidaceae	Nocardioides	allogilvus
ASV_67	Bacteria	Proteobacteria	Alphaproteobacteria	Rhizobiales	Rhizobiaceae	Ensifer	shofinae
ASV_56	Bacteria	Proteobacteria	Betaproteobacteria	Burkholderiales	Comamonadaceae	Aquabacterium	olei
ASV_63	Bacteria	Proteobacteria	Gammaproteobacteria	Pseudomonadales	Pseudomonadaceae	Pseudomonas	cerasi
ASV_61	Bacteria	Proteobacteria	Alphaproteobacteria	Rhodospirillales	Rhodospirillaceae	Dongia	soli
ASV_59	Bacteria	Proteobacteria	Betaproteobacteria	Burkholderiales	Comamonadaceae	Unassigned	Unassigned
ASV_60	Bacteria	Proteobacteria	Betaproteobacteria	Burkholderiales	Oxalobacteraceae	Noviherbaspirillum	agri
ASV_76	Bacteria	Proteobacteria	Gammaproteobacteria	Chromatiales	Ectothiorhodospiraceae	Unassigned	Unassigned
ASV_66	Bacteria	Proteobacteria	Alphaproteobacteria	Unassigned	Unassigned	Unassigned	Unassigned
ASV_73	Bacteria	Proteobacteria	Betaproteobacteria	Burkholderiales	Comamonadaceae	Variovorax	gossypii
ASV_456	Bacteria	Actinobacteria	Actinobacteria	Propionibacteriales	Kribbellaceae	Kribbella	Unassigned
ASV_69	Bacteria	Proteobacteria	Alphaproteobacteria	Rhizobiales	Bradyrhizobiaceae	Bradyrhizobium	erythrophlei
ASV_82	Bacteria	Proteobacteria	Betaproteobacteria	Burkholderiales	Comamonadaceae	Piscinibacter	caeni
ASV_72	Bacteria	Proteobacteria	Betaproteobacteria	Burkholderiales	Oxalobacteraceae	Janthinobacterium	svalbardensis
ASV_93	Bacteria	Proteobacteria	Gammaproteobacteria	Pseudomonadales	Pseudomonadaceae	Pseudomonas	turukhanskensis
ASV_71	Bacteria	Proteobacteria	Gammaproteobacteria	Xanthomonadales	Xanthomonadaceae	Xanthomonas	floridensis
ASV_74	Bacteria	Proteobacteria	Alphaproteobacteria	Rhizobiales	Unassigned	Unassigned	Unassigned
ASV_77	Bacteria	Proteobacteria	Gammaproteobacteria	Xanthomonadales	Xanthomonadaceae	Lysobacter	firmicutimachus
ASV_75	Bacteria	Actinobacteria	Actinobacteria	Propionibacteriales	Nocardioidaceae	Nocardioides	currus
ASV_83	Bacteria	Firmicutes	Bacilli	Unassigned	Unassigned	Unassigned	Unassigned
ASV_84	Bacteria	Unassigned	Unassigned	Unassigned	Unassigned	Unassigned	Unassigned
ASV_81	Bacteria	Proteobacteria	Gammaproteobacteria	Xanthomonadales	Xanthomonadaceae	Xanthomonas	floridensis
ASV_79	Bacteria	Proteobacteria	Betaproteobacteria	Burkholderiales	Oxalobacteraceae	Pseudoduganella	eburnea
ASV_78	Bacteria	Proteobacteria	Betaproteobacteria	Burkholderiales	Comamonadaceae	Variovorax	gossypii
ASV_80	Bacteria	Chloroflexi	Chloroflexia	Herpetosiphonales	Herpetosiphonaceae	Herpetosiphon	giganteus
ASV_88	Bacteria	Proteobacteria	Alphaproteobacteria	Unassigned	Unassigned	Unassigned	Unassigned
ASV_86	Bacteria	Actinobacteria	Actinobacteria	Micromonosporales	Micromonosporaceae	Wangella	harbinensis
ASV_89	Bacteria	Proteobacteria	Gammaproteobacteria	Nevskiales	Nevskiaceae	Nevskia	lacus
ASV_97	Bacteria	Proteobacteria	Gammaproteobacteria	Gammaproteobacteria_incertae_sedis	Unassigned	Acidibacter	ferrireducens
ASV_90	Bacteria	Proteobacteria	Betaproteobacteria	Burkholderiales	Oxalobacteraceae	Massilia	eurypsychrophila
ASV_92	Bacteria	Proteobacteria	Deltaproteobacteria	Myxococcales	Polyangiaceae	Racemicystis	Unassigned
ASV_855	Bacteria	Actinobacteria	Actinobacteria	Micromonosporales	Micromonosporaceae	Unassigned	Unassigned
ASV_91	Bacteria	Actinobacteria	Actinobacteria	Pseudonocardiales	Pseudonocardiaceae	Actinocrispum	wychmicini
ASV_94	Bacteria	Proteobacteria	Gammaproteobacteria	Xanthomonadales	Xanthomonadaceae	Lysobacter	Unassigned
ASV_100	Bacteria	Proteobacteria	Deltaproteobacteria	Myxococcales	Polyangiaceae	Racemicystis	persica
ASV_106	Bacteria	Proteobacteria	Deltaproteobacteria	Myxococcales	Myxococcaceae	Corallococcus	Unassigned
ASV_109	Bacteria	Proteobacteria	Betaproteobacteria	Burkholderiales	Comamonadaceae	Polaromonas	eurypsychrophila
ASV_118	Bacteria	Proteobacteria	Deltaproteobacteria	Myxococcales	Polyangiaceae	Unassigned	Unassigned
ASV_410	Bacteria	Proteobacteria	Alphaproteobacteria	Rhizobiales	Rhizobiaceae	Shinella	pollutisoli
ASV_95	Bacteria	Proteobacteria	Alphaproteobacteria	Rhizobiales	Devosiaceae	Devosia	honganensis
ASV_98	Bacteria	Proteobacteria	Betaproteobacteria	Burkholderiales	Comamonadaceae	Hydrogenophaga	laconesensis
ASV_112	Bacteria	Actinobacteria	Actinobacteria	Streptomycetales	Streptomycetaceae	Streptomyces	cyslabdanicus
ASV_110	Bacteria	Actinobacteria	Actinobacteria	Micrococcales	Microbacteriaceae	Agromyces	binzhouensis
ASV_102	Bacteria	Proteobacteria	Betaproteobacteria	Burkholderiales	Comamonadaceae	Ideonella	paludis
ASV_96	Bacteria	Proteobacteria	Betaproteobacteria	Burkholderiales	Comamonadaceae	Rhizobacter	profundi
ASV_101	Bacteria	Proteobacteria	Alphaproteobacteria	Rhizobiales	Rhizobiaceae	Unassigned	Unassigned
ASV_288	Bacteria	Actinobacteria	Actinobacteria	Propionibacteriales	Nocardioidaceae	Nocardioides	massiliensis
ASV_108	Bacteria	Proteobacteria	Betaproteobacteria	Burkholderiales	Oxalobacteraceae	Massilia	eurypsychrophila
ASV_111	Bacteria	Bacteroidetes	Chitinophagia	Chitinophagales	Chitinophagaceae	Niastella	gongjuensis
ASV_99	Bacteria	Proteobacteria	Betaproteobacteria	Burkholderiales	Comamonadaceae	Unassigned	Unassigned
ASV_105	Bacteria	Proteobacteria	Betaproteobacteria	Burkholderiales	Oxalobacteraceae	Pseudoduganella	eburnea
ASV_186	Bacteria	Actinobacteria	Actinobacteria	Pseudonocardiales	Pseudonocardiaceae	Pseudonocardia	nigra
ASV_736	Bacteria	Proteobacteria	Alphaproteobacteria	Rhizobiales	Phyllobacteriaceae	Mesorhizobium	olivaresii
ASV_282	Bacteria	Actinobacteria	Actinobacteria	Micromonosporales	Micromonosporaceae	Dactylosporangium	cerinum
ASV_103	Bacteria	Proteobacteria	Alphaproteobacteria	Rhizobiales	Devosiaceae	Devosia	honganensis
ASV_415	Bacteria	Actinobacteria	Actinobacteria	Micromonosporales	Micromonosporaceae	Catellatospora	vulcania
ASV_129	Bacteria	Actinobacteria	Actinobacteria	Micromonosporales	Micromonosporaceae	Unassigned	Unassigned
ASV_119	Bacteria	Actinobacteria	Actinobacteria	Propionibacteriales	Nocardioidaceae	Nocardioides	zeicaulis
ASV_115	Bacteria	Proteobacteria	Betaproteobacteria	Burkholderiales	Comamonadaceae	Ideonella	paludis
ASV_107	Bacteria	Proteobacteria	Alphaproteobacteria	Rhizobiales	Phyllobacteriaceae	Mesorhizobium	Unassigned
ASV_125	Bacteria	Proteobacteria	Gammaproteobacteria	Nevskiales	Nevskiaceae	Nevskia	lacus
ASV_114	Bacteria	Proteobacteria	Betaproteobacteria	Burkholderiales	Oxalobacteraceae	Massilia	Unassigned
ASV_126	Bacteria	Actinobacteria	Actinobacteria	Streptosporangiales	Streptosporangiaceae	Nonomuraea	cavernae
ASV_577	Bacteria	Proteobacteria	Alphaproteobacteria	Rhizobiales	Phyllobacteriaceae	Unassigned	Unassigned
ASV_116	Bacteria	Actinobacteria	Actinobacteria	Propionibacteriales	Nocardioidaceae	Aeromicrobium	choanae
ASV_152	Bacteria	Proteobacteria	Betaproteobacteria	Burkholderiales	Comamonadaceae	Piscinibacter	caeni
ASV_124	Bacteria	Actinobacteria	Actinobacteria	Propionibacteriales	Nocardioidaceae	Nocardioides	astragali
ASV_128	Bacteria	Proteobacteria	Gammaproteobacteria	Xanthomonadales	Xanthomonadaceae	Lysobacter	lycopersici
ASV_121	Bacteria	Proteobacteria	Betaproteobacteria	Burkholderiales	Comamonadaceae	Variovorax	robiniae
ASV_179	Bacteria	Proteobacteria	Alphaproteobacteria	Rhizobiales	Boseaceae	Bosea	vaviloviae
ASV_843	Bacteria	Actinobacteria	Actinobacteria	Frankiales	Frankiaceae	Frankia	Unassigned
ASV_153	Bacteria	Actinobacteria	Actinobacteria	Pseudonocardiales	Pseudonocardiaceae	Lentzea	isolaginshaensis
ASV_134	Bacteria	Proteobacteria	Betaproteobacteria	Burkholderiales	Comamonadaceae	Piscinibacter	caeni
ASV_120	Bacteria	Proteobacteria	Deltaproteobacteria	Desulfuromonadales	Geobacteraceae	Geomonas	bemidjiensis
ASV_127	Bacteria	Proteobacteria	Deltaproteobacteria	Myxococcales	Polyangiaceae	Aetherobacter	fasciculatus
ASV_130	Bacteria	Proteobacteria	Betaproteobacteria	Burkholderiales	Comamonadaceae	Ideonella	paludis
ASV_132	Bacteria	Proteobacteria	Betaproteobacteria	Burkholderiales	Comamonadaceae	Unassigned	Unassigned
ASV_123	Bacteria	Proteobacteria	Deltaproteobacteria	Myxococcales	Polyangiaceae	Racemicystis	Unassigned
ASV_1396	Bacteria	Actinobacteria	Actinobacteria	Micromonosporales	Micromonosporaceae	Dactylosporangium	cerinum
ASV_139	Bacteria	Proteobacteria	Gammaproteobacteria	Nevskiales	Nevskiaceae	Nevskia	lacus
ASV_142	Bacteria	Proteobacteria	Alphaproteobacteria	Rhizobiales	Methylobacteriaceae	Microvirga	massiliensis
ASV_140	Bacteria	Proteobacteria	Alphaproteobacteria	Sphingomonadales	Erythrobacteraceae	Altererythrobacter	aerius
ASV_925	Bacteria	Proteobacteria	Alphaproteobacteria	Rhizobiales	Bradyrhizobiaceae	Pseudorhodoplanes	sinuspersici
ASV_161	Bacteria	Proteobacteria	Alphaproteobacteria	Rhizobiales	Hyphomicrobiaceae	Hyphomicrobium	facile
ASV_143	Bacteria	Proteobacteria	Betaproteobacteria	Burkholderiales	Comamonadaceae	Aquabacterium	olei
ASV_141	Bacteria	Proteobacteria	Alphaproteobacteria	Rhizobiales	Boseaceae	Bosea	vaviloviae
ASV_266	Bacteria	Actinobacteria	Thermoleophilia	Solirubrobacterales	Conexibacteraceae	Conexibacter	stalactiti
ASV_146	Bacteria	Proteobacteria	Deltaproteobacteria	Myxococcales	Unassigned	Unassigned	Unassigned
ASV_148	Bacteria	Proteobacteria	Betaproteobacteria	Burkholderiales	Comamonadaceae	Piscinibacter	caeni
ASV_347	Bacteria	Proteobacteria	Alphaproteobacteria	Rhizobiales	Devosiaceae	Devosia	naphthalenivorans
ASV_144	Bacteria	Actinobacteria	Actinobacteria	Streptomycetales	Streptomycetaceae	Streptomyces	Unassigned
ASV_168	Bacteria	Firmicutes	Bacilli	Bacillales	Paenibacillaceae	Unassigned	Unassigned
ASV_172	Bacteria	Proteobacteria	Alphaproteobacteria	Rhodospirillales	Reyranellaceae	Reyranella	aquatilis
ASV_283	Bacteria	Proteobacteria	Alphaproteobacteria	Rhizobiales	Devosiaceae	Devosia	naphthalenivorans
ASV_149	Bacteria	Proteobacteria	Betaproteobacteria	Nitrosomonadales	Methylophilaceae	Novimethylophilus	kurashikiensis
ASV_147	Bacteria	Proteobacteria	Betaproteobacteria	Burkholderiales	Oxalobacteraceae	Duganella	ginsengisoli
ASV_160	Bacteria	Actinobacteria	Actinobacteria	Pseudonocardiales	Pseudonocardiaceae	Saccharothrix	Unassigned
ASV_136	Bacteria	Proteobacteria	Gammaproteobacteria	Alteromonadales	Unassigned	Unassigned	Unassigned
ASV_154	Bacteria	Actinobacteria	Actinobacteria	Streptomycetales	Streptomycetaceae	Streptomyces	thermoalkaliphilus
ASV_156	Bacteria	Firmicutes	Bacilli	Bacillales	Bacillaceae	Unassigned	Unassigned
ASV_162	Bacteria	Proteobacteria	Gammaproteobacteria	Chromatiales	Ectothiorhodospiraceae	Unassigned	Unassigned
ASV_155	Bacteria	Proteobacteria	Betaproteobacteria	Burkholderiales	Oxalobacteraceae	Noviherbaspirillum	Unassigned
ASV_150	Bacteria	Proteobacteria	Alphaproteobacteria	Rhizobiales	Unassigned	Unassigned	Unassigned
ASV_151	Bacteria	Bacteroidetes	Cytophagia	Cytophagales	Fulvivirgaceae	Chryseolinea	flava
ASV_157	Bacteria	Proteobacteria	Alphaproteobacteria	Caulobacterales	Caulobacteraceae	Phenylobacterium	aquaticum
ASV_164	Bacteria	Proteobacteria	Betaproteobacteria	Burkholderiales	Comamonadaceae	Unassigned	Unassigned
ASV_165	Bacteria	Proteobacteria	Alphaproteobacteria	Caulobacterales	Caulobacteraceae	Aquidulcibacter	paucihalophilus
ASV_166	Bacteria	Chloroflexi	Chloroflexia	Herpetosiphonales	Herpetosiphonaceae	Herpetosiphon	giganteus
ASV_969	Bacteria	Proteobacteria	Alphaproteobacteria	Rhizobiales	Unassigned	Unassigned	Unassigned
ASV_188	Bacteria	Proteobacteria	Betaproteobacteria	Burkholderiales	Oxalobacteraceae	Duganella	ginsengisoli
ASV_159	Bacteria	Actinobacteria	Actinobacteria	Micromonosporales	Micromonosporaceae	Virgisporangium	myanmarense
ASV_170	Bacteria	Proteobacteria	Betaproteobacteria	Burkholderiales	Comamonadaceae	Ramlibacter	alkalitolerans
ASV_167	Bacteria	Actinobacteria	Actinobacteria	Micromonosporales	Micromonosporaceae	Actinoplanes	subtropicus
ASV_183	Bacteria	Proteobacteria	Alphaproteobacteria	Sphingomonadales	Sphingomonadaceae	Sphingomonas	hengshuiensis
ASV_174	Bacteria	Proteobacteria	Gammaproteobacteria	Nevskiales	Nevskiaceae	Nevskia	lacus
ASV_192	Bacteria	Proteobacteria	Alphaproteobacteria	Rhizobiales	Boseaceae	Bosea	vaviloviae
ASV_474	Bacteria	Actinobacteria	Actinobacteria	Micromonosporales	Micromonosporaceae	Micromonospora	zingiberis
ASV_605	Bacteria	Actinobacteria	Actinobacteria	Geodermatophilales	Geodermatophilaceae	Blastococcus	atacamensis
ASV_965	Bacteria	Actinobacteria	Actinobacteria	Unassigned	Unassigned	Unassigned	Unassigned
ASV_158	Bacteria	Proteobacteria	Betaproteobacteria	Burkholderiales	Oxalobacteraceae	Noviherbaspirillum	Unassigned
ASV_213	Bacteria	Proteobacteria	Alphaproteobacteria	Sphingomonadales	Sphingomonadaceae	Sphingomonas	Unassigned
ASV_169	Bacteria	Actinobacteria	Actinobacteria	Pseudonocardiales	Pseudonocardiaceae	Amycolatopsis	rhabdoformis
ASV_251	Bacteria	Proteobacteria	Betaproteobacteria	Burkholderiales	Comamonadaceae	Aquincola	amnicola
ASV_535	Bacteria	Actinobacteria	Actinobacteria	Pseudonocardiales	Pseudonocardiaceae	Lentzea	guizhouensis
ASV_668	Bacteria	Proteobacteria	Alphaproteobacteria	Caulobacterales	Caulobacteraceae	Phenylobacterium	aquaticum
ASV_236	Bacteria	Actinobacteria	Actinobacteria	Propionibacteriales	Nocardioidaceae	Nocardioides	euryhalodurans
ASV_1153	Bacteria	Proteobacteria	Alphaproteobacteria	Rhizobiales	Bradyrhizobiaceae	Bradyrhizobium	guangxiense
ASV_180	Bacteria	Proteobacteria	Betaproteobacteria	Burkholderiales	Oxalobacteraceae	Duganella	ginsengisoli
ASV_185	Bacteria	Actinobacteria	Actinobacteria	Micrococcales	Intrasporangiaceae	Oryzihumus	soli
ASV_171	Bacteria	Bacteroidetes	Flavobacteriia	Flavobacteriales	Flavobacteriaceae	Flavobacterium	hydrophilum
ASV_176	Bacteria	Proteobacteria	Gammaproteobacteria	Xanthomonadales	Xanthomonadaceae	Lysobacter	fragariae
ASV_225	Bacteria	Actinobacteria	Actinobacteria	Micromonosporales	Micromonosporaceae	Micromonospora	ovatispora
ASV_187	Bacteria	Actinobacteria	Actinobacteria	Micrococcales	Microbacteriaceae	Agromyces	binzhouensis
ASV_163	Bacteria	Bacteroidetes	Cytophagia	Cytophagales	Fulvivirgaceae	Chryseolinea	flava
ASV_200	Bacteria	Proteobacteria	Deltaproteobacteria	Unassigned	Unassigned	Unassigned	Unassigned
ASV_202	Bacteria	Actinobacteria	Actinobacteria	Mycobacteriales	Nocardiaceae	Nocardia	rhizosphaerihabitans
ASV_181	Bacteria	Proteobacteria	Alphaproteobacteria	Rhizobiales	Bradyrhizobiaceae	Bradyrhizobium	ferriligni
ASV_322	Bacteria	Actinobacteria	Thermoleophilia	Solirubrobacterales	Unassigned	Unassigned	Unassigned
ASV_246	Bacteria	Actinobacteria	Thermoleophilia	Solirubrobacterales	Conexibacteraceae	Conexibacter	stalactiti
ASV_216	Bacteria	Proteobacteria	Alphaproteobacteria	Rhizobiales	Phyllobacteriaceae	Mesorhizobium	waimense
ASV_218	Bacteria	Bacteroidetes	Flavobacteriia	Flavobacteriales	Flavobacteriaceae	Flavobacterium	Unassigned
ASV_175	Bacteria	Proteobacteria	Alphaproteobacteria	Caulobacterales	Caulobacteraceae	Caulobacter	rhizosphaerae
ASV_190	Bacteria	Proteobacteria	Betaproteobacteria	Burkholderiales	Oxalobacteraceae	Massilia	Unassigned
ASV_193	Bacteria	Bacteroidetes	Flavobacteriia	Flavobacteriales	Flavobacteriaceae	Flavobacterium	circumlabens
ASV_195	Bacteria	Proteobacteria	Gammaproteobacteria	Gammaproteobacteria_incertae_sedis	Unassigned	Acidibacter	ferrireducens
ASV_197	Bacteria	Proteobacteria	Alphaproteobacteria	Rhizobiales	Bradyrhizobiaceae	Pseudorhodoplanes	sinuspersici
ASV_201	Bacteria	Proteobacteria	Betaproteobacteria	Burkholderiales	Comamonadaceae	Piscinibacter	caeni
ASV_204	Bacteria	Proteobacteria	Gammaproteobacteria	Pseudomonadales	Pseudomonadaceae	Pseudomonas	cerasi
ASV_211	Bacteria	Proteobacteria	Alphaproteobacteria	Unassigned	Unassigned	Unassigned	Unassigned
ASV_184	Bacteria	Proteobacteria	Deltaproteobacteria	Myxococcales	Polyangiaceae	Unassigned	Unassigned
ASV_189	Bacteria	Proteobacteria	Betaproteobacteria	Burkholderiales	Oxalobacteraceae	Massilia	phosphatilytica
ASV_206	Bacteria	Actinobacteria	Actinobacteria	Micrococcales	Microbacteriaceae	Agromyces	binzhouensis
ASV_208	Bacteria	Proteobacteria	Alphaproteobacteria	Rhizobiales	Hyphomicrobiaceae	Hyphomicrobium	facile
ASV_215	Bacteria	Chloroflexi	Chloroflexia	Herpetosiphonales	Herpetosiphonaceae	Herpetosiphon	giganteus
ASV_210	Bacteria	Proteobacteria	Alphaproteobacteria	Unassigned	Unassigned	Unassigned	Unassigned
ASV_191	Bacteria	Bacteroidetes	Cytophagia	Cytophagales	Fulvivirgaceae	Chryseolinea	flava
ASV_234	Bacteria	Proteobacteria	Alphaproteobacteria	Unassigned	Unassigned	Unassigned	Unassigned
ASV_220	Bacteria	Proteobacteria	Gammaproteobacteria	Nevskiales	Nevskiaceae	Nevskia	lacus
ASV_207	Bacteria	Actinobacteria	Actinobacteria	Micrococcales	Promicromonosporaceae	Promicromonospora	callitridis
ASV_209	Bacteria	Proteobacteria	Alphaproteobacteria	Rhizobiales	Boseaceae	Bosea	vaviloviae
ASV_212	Bacteria	Chloroflexi	Chloroflexia	Herpetosiphonales	Herpetosiphonaceae	Herpetosiphon	giganteus
ASV_224	Bacteria	Proteobacteria	Gammaproteobacteria	Chromatiales	Unassigned	Unassigned	Unassigned
ASV_718	Bacteria	Proteobacteria	Alphaproteobacteria	Rhizobiales	Methylobacteriaceae	Microvirga	soli
ASV_249	Bacteria	Proteobacteria	Gammaproteobacteria	Cellvibrionales	Cellvibrionaceae	Cellvibrio	fontiphilus
ASV_253	Bacteria	Proteobacteria	Betaproteobacteria	Burkholderiales	Unassigned	Unassigned	Unassigned
ASV_247	Bacteria	Actinobacteria	Actinobacteria	Pseudonocardiales	Pseudonocardiaceae	Lentzea	chajnantorensis
ASV_214	Bacteria	Actinobacteria	Actinobacteria	Streptomycetales	Streptomycetaceae	Streptomyces	thermoalkaliphilus
ASV_268	Bacteria	Actinobacteria	Thermoleophilia	Solirubrobacterales	Conexibacteraceae	Conexibacter	stalactiti
ASV_303	Bacteria	Proteobacteria	Betaproteobacteria	Burkholderiales	Comamonadaceae	Ideonella	sakaiensis
ASV_359	Bacteria	Firmicutes	Bacilli	Bacillales	Paenibacillaceae	Unassigned	Unassigned
ASV_240	Bacteria	Proteobacteria	Gammaproteobacteria	Xanthomonadales	Rhodanobacteraceae	Dyella	jejuensis
ASV_261	Bacteria	Proteobacteria	Gammaproteobacteria	Gammaproteobacteria_incertae_sedis	Unassigned	Acidibacter	ferrireducens
ASV_1127	Bacteria	Proteobacteria	Alphaproteobacteria	Unassigned	Unassigned	Unassigned	Unassigned
ASV_232	Bacteria	Bacteroidetes	Chitinophagia	Chitinophagales	Chitinophagaceae	Niastella	gongjuensis
ASV_285	Bacteria	Proteobacteria	Alphaproteobacteria	Sphingomonadales	Sphingomonadaceae	Sphingomonas	rhizophila
ASV_313	Bacteria	Proteobacteria	Gammaproteobacteria	Nevskiales	Nevskiaceae	Nevskia	lacus
ASV_198	Bacteria	Chloroflexi	Chloroflexia	Chloroflexales	Chloroflexaceae	Chloroflexus	islandicus
ASV_217	Bacteria	Bacteroidetes	Flavobacteriia	Flavobacteriales	Cryomorphaceae	Crocinitomix	algicola
ASV_250	Bacteria	Proteobacteria	Gammaproteobacteria	Unassigned	Unassigned	Unassigned	Unassigned
ASV_199	Bacteria	Proteobacteria	Betaproteobacteria	Nitrosomonadales	Methylophilaceae	Novimethylophilus	kurashikiensis
ASV_219	Bacteria	Proteobacteria	Gammaproteobacteria	Xanthomonadales	Xanthomonadaceae	Unassigned	Unassigned
ASV_229	Bacteria	Proteobacteria	Betaproteobacteria	Burkholderiales	Comamonadaceae	Aquincola	amnicola
ASV_272	Bacteria	Proteobacteria	Gammaproteobacteria	Gammaproteobacteria_incertae_sedis	Unassigned	Acidibacter	ferrireducens
ASV_270	Bacteria	Actinobacteria	Actinobacteria	Streptomycetales	Streptomycetaceae	Streptomyces	roietensis
ASV_331	Bacteria	Proteobacteria	Betaproteobacteria	Burkholderiales	Comamonadaceae	Variovorax	gossypii
ASV_221	Bacteria	Bacteroidetes	Cytophagia	Cytophagales	Cytophagaceae	Chryseotalea	sanaruensis
ASV_223	Bacteria	Proteobacteria	Deltaproteobacteria	Myxococcales	Polyangiaceae	Racemicystis	Unassigned
ASV_239	Bacteria	Proteobacteria	Betaproteobacteria	Burkholderiales	Comamonadaceae	Piscinibacter	caeni
ASV_252	Bacteria	Firmicutes	Bacilli	Bacillales	Bacillaceae	Unassigned	Unassigned
ASV_344	Bacteria	Actinobacteria	Actinobacteria	Micromonosporales	Micromonosporaceae	Micromonospora	ovatispora
ASV_1311	Bacteria	Proteobacteria	Betaproteobacteria	Burkholderiales	Comamonadaceae	Variovorax	humicola
ASV_241	Bacteria	Proteobacteria	Betaproteobacteria	Burkholderiales	Burkholderiaceae	Chitinimonas	Unassigned
ASV_280	Bacteria	Actinobacteria	Actinobacteria	Mycobacteriales	Mycobacteriaceae	Mycobacterium	komaniense
ASV_369	Bacteria	Proteobacteria	Alphaproteobacteria	Rhizobiales	Phyllobacteriaceae	Mesorhizobium	waimense
ASV_237	Bacteria	Proteobacteria	Betaproteobacteria	Burkholderiales	Oxalobacteraceae	Massilia	phosphatilytica
ASV_271	Bacteria	Actinobacteria	Actinobacteria	Micrococcales	Micrococcaceae	Arthrobacter	glacialis
ASV_406	Bacteria	Actinobacteria	Actinobacteria	Propionibacteriales	Nocardioidaceae	Nocardioides	pelophilus
ASV_242	Bacteria	Proteobacteria	Deltaproteobacteria	Myxococcales	Polyangiaceae	Racemicystis	Unassigned
ASV_248	Bacteria	Actinobacteria	Thermoleophilia	Solirubrobacterales	Baekduiaceae	Baekduia	soli
ASV_245	Bacteria	Actinobacteria	Actinobacteria	Pseudonocardiales	Pseudonocardiaceae	Saccharothrix	isguenensis
ASV_260	Bacteria	Actinobacteria	Actinobacteria	Micromonosporales	Micromonosporaceae	Virgisporangium	myanmarense
ASV_255	Bacteria	Proteobacteria	Gammaproteobacteria	Xanthomonadales	Xanthomonadaceae	Unassigned	Unassigned
ASV_469	Bacteria	Proteobacteria	Betaproteobacteria	Burkholderiales	Comamonadaceae	Ramlibacter	rhizophilus
ASV_227	Bacteria	Proteobacteria	Betaproteobacteria	Nitrosomonadales	Methylophilaceae	Pseudomethylobacillus	aquaticus
ASV_265	Bacteria	Proteobacteria	Alphaproteobacteria	Rhizobiales	Phyllobacteriaceae	Mesorhizobium	hankyongi
ASV_273	Bacteria	Actinobacteria	Actinobacteria	Pseudonocardiales	Pseudonocardiaceae	Lentzea	chajnantorensis
ASV_243	Bacteria	Proteobacteria	Betaproteobacteria	Burkholderiales	Burkholderiaceae	Chitinimonas	Unassigned
ASV_256	Bacteria	Actinobacteria	Actinobacteria	Unassigned	Unassigned	Unassigned	Unassigned
ASV_263	Bacteria	Proteobacteria	Gammaproteobacteria	Gammaproteobacteria_incertae_sedis	Unassigned	Acidibacter	ferrireducens
ASV_257	Bacteria	Proteobacteria	Gammaproteobacteria	Xanthomonadales	Xanthomonadaceae	Unassigned	Unassigned
ASV_277	Bacteria	Gemmatimonadetes	Gemmatimonadetes	Gemmatimonadales	Gemmatimonadaceae	Gemmatirosa	kalamazoonesis
ASV_310	Bacteria	Proteobacteria	Alphaproteobacteria	Rhizobiales	Devosiaceae	Devosia	humi
ASV_1027	Bacteria	Actinobacteria	Actinobacteria	Propionibacteriales	Nocardioidaceae	Unassigned	Unassigned
ASV_317	Bacteria	Proteobacteria	Alphaproteobacteria	Rhizobiales	Unassigned	Unassigned	Unassigned
ASV_262	Bacteria	Proteobacteria	Betaproteobacteria	Burkholderiales	Comamonadaceae	Ramlibacter	rhizophilus
ASV_318	Bacteria	Proteobacteria	Alphaproteobacteria	Rhizobiales	Bradyrhizobiaceae	Unassigned	Unassigned
ASV_319	Bacteria	Actinobacteria	Actinobacteria	Streptomycetales	Streptomycetaceae	Streptomyces	gardneri
ASV_345	Bacteria	Proteobacteria	Deltaproteobacteria	Myxococcales	Polyangiaceae	Racemicystis	persica
ASV_486	Bacteria	Actinobacteria	Actinobacteria	Micromonosporales	Micromonosporaceae	Actinoplanes	tropicalis
ASV_744	Bacteria	Proteobacteria	Alphaproteobacteria	Rhizobiales	Bradyrhizobiaceae	Pseudorhodoplanes	sinuspersici
ASV_258	Bacteria	Proteobacteria	Betaproteobacteria	Burkholderiales	Comamonadaceae	Piscinibacter	caeni
ASV_278	Bacteria	Proteobacteria	Gammaproteobacteria	Chromatiales	Ectothiorhodospiraceae	Unassigned	Unassigned
ASV_315	Bacteria	Proteobacteria	Alphaproteobacteria	Caulobacterales	Caulobacteraceae	Brevundimonas	lutea
ASV_233	Bacteria	Proteobacteria	Alphaproteobacteria	Unassigned	Unassigned	Unassigned	Unassigned
ASV_286	Bacteria	Proteobacteria	Alphaproteobacteria	Rhodospirillales	Rhodospirillaceae	Dongia	soli
ASV_360	Bacteria	Proteobacteria	Gammaproteobacteria	Xanthomonadales	Xanthomonadaceae	Lysobacter	agri
ASV_254	Bacteria	Proteobacteria	Alphaproteobacteria	Rhizobiales	Devosiaceae	Devosia	nitrariae
ASV_259	Bacteria	Chloroflexi	Chloroflexia	Chloroflexales	Chloroflexaceae	Chloroflexus	islandicus
ASV_274	Bacteria	Proteobacteria	Alphaproteobacteria	Rhizobiales	Devosiaceae	Devosia	humi
ASV_298	Bacteria	Actinobacteria	Actinobacteria	Micromonosporales	Micromonosporaceae	Dactylosporangium	sucinum
ASV_893	Bacteria	Proteobacteria	Alphaproteobacteria	Rhizobiales	Phyllobacteriaceae	Mesorhizobium	Unassigned
ASV_244	Bacteria	Proteobacteria	Betaproteobacteria	Burkholderiales	Burkholderiaceae	Paraburkholderia	jirisanensis
ASV_279	Bacteria	Actinobacteria	Actinobacteria	Propionibacteriales	Nocardioidaceae	Aeromicrobium	Unassigned
ASV_723	Bacteria	Proteobacteria	Alphaproteobacteria	Rhizobiales	Bradyrhizobiaceae	Unassigned	Unassigned
ASV_293	Bacteria	Firmicutes	Bacilli	Unassigned	Unassigned	Unassigned	Unassigned
ASV_300	Bacteria	Actinobacteria	Actinobacteria	Micromonosporales	Micromonosporaceae	Micromonospora	ovatispora
ASV_327	Bacteria	Proteobacteria	Alphaproteobacteria	Rhodospirillales	Rhodospirillaceae	Dongia	soli
ASV_357	Bacteria	Proteobacteria	Betaproteobacteria	Burkholderiales	Oxalobacteraceae	Massilia	Unassigned
ASV_228	Bacteria	Proteobacteria	Betaproteobacteria	Burkholderiales	Comamonadaceae	Unassigned	Unassigned
ASV_287	Bacteria	Proteobacteria	Betaproteobacteria	Burkholderiales	Comamonadaceae	Unassigned	Unassigned
ASV_302	Bacteria	Actinobacteria	Actinobacteria	Micromonosporales	Micromonosporaceae	Actinoplanes	luteus
ASV_572	Bacteria	Actinobacteria	Actinobacteria	Micromonosporales	Micromonosporaceae	Catellatospora	sichuanensis
ASV_264	Bacteria	Bacteroidetes	Sphingobacteriia	Sphingobacteriales	Sphingobacteriaceae	Pedobacter	Unassigned
ASV_301	Bacteria	Proteobacteria	Betaproteobacteria	Burkholderiales	Comamonadaceae	Unassigned	Unassigned
ASV_374	Bacteria	Proteobacteria	Alphaproteobacteria	Sphingomonadales	Sphingomonadaceae	Sphingomonas	deserti
ASV_459	Bacteria	Actinobacteria	Actinobacteria	Mycobacteriales	Mycobacteriaceae	Mycobacterium	Unassigned
ASV_491	Bacteria	Actinobacteria	Actinobacteria	Micromonosporales	Micromonosporaceae	Actinoplanes	subglobosus
ASV_284	Bacteria	Proteobacteria	Alphaproteobacteria	Rhizobiales	Pleomorphomonadaceae	Unassigned	Unassigned
ASV_419	Bacteria	Proteobacteria	Alphaproteobacteria	Sphingomonadales	Sphingomonadaceae	Sphingomonas	lutea
ASV_496	Bacteria	Actinobacteria	Thermoleophilia	Solirubrobacterales	Conexibacteraceae	Conexibacter	stalactiti
ASV_290	Bacteria	Proteobacteria	Gammaproteobacteria	Gammaproteobacteria_incertae_sedis	Unassigned	Acidibacter	ferrireducens
ASV_306	Bacteria	Actinobacteria	Actinobacteria	Micrococcales	Promicromonosporaceae	Promicromonospora	kermanensis
ASV_520	Bacteria	Actinobacteria	Actinobacteria	Micrococcales	Micrococcaceae	Arthrobacter	globiformis
ASV_276	Bacteria	Chloroflexi	Chloroflexia	Herpetosiphonales	Herpetosiphonaceae	Herpetosiphon	giganteus
ASV_336	Bacteria	Actinobacteria	Acidimicrobiia	Acidimicrobiales	Acidimicrobiaceae	Acidiferrimicrobium	australe
ASV_362	Bacteria	Actinobacteria	Thermoleophilia	Solirubrobacterales	Parviterribacteraceae	Parviterribacter	multiflagellatus
ASV_267	Bacteria	Proteobacteria	Gammaproteobacteria	Gammaproteobacteria_incertae_sedis	Unassigned	Acidibacter	ferrireducens
ASV_275	Bacteria	Proteobacteria	Alphaproteobacteria	Unassigned	Unassigned	Unassigned	Unassigned
ASV_312	Bacteria	Proteobacteria	Gammaproteobacteria	Nevskiales	Nevskiaceae	Stenotrophobium	rhamnosiphilum
ASV_329	Bacteria	Proteobacteria	Betaproteobacteria	Burkholderiales	Comamonadaceae	Aquincola	amnicola
ASV_346	Bacteria	Proteobacteria	Alphaproteobacteria	Rhizobiales	Aurantimonadaceae	Aureimonas	Unassigned
ASV_930	Bacteria	Actinobacteria	Actinobacteria	Propionibacteriales	Nocardioidaceae	Aeromicrobium	panacisoli
ASV_332	Bacteria	Proteobacteria	Betaproteobacteria	Burkholderiales	Comamonadaceae	Ideonella	sakaiensis
ASV_350	Bacteria	Proteobacteria	Alphaproteobacteria	Rhizobiales	Devosiaceae	Devosia	humi
ASV_592	Bacteria	Actinobacteria	Acidimicrobiia	Acidimicrobiales	Ilumatobacteraceae	Desertimonas	flava
ASV_299	Bacteria	Actinobacteria	Nitriliruptoria	Unassigned	Unassigned	Unassigned	Unassigned
ASV_269	Bacteria	Proteobacteria	Alphaproteobacteria	Caulobacterales	Caulobacteraceae	Caulobacter	hibisci
ASV_307	Bacteria	Actinobacteria	Actinobacteria	Propionibacteriales	Nocardioidaceae	Nocardioides	gilvus
ASV_499	Bacteria	Proteobacteria	Gammaproteobacteria	Xanthomonadales	Xanthomonadaceae	Unassigned	Unassigned
ASV_311	Bacteria	Actinobacteria	Actinobacteria	Propionibacteriales	Nocardioidaceae	Aeromicrobium	panacisoli
ASV_433	Bacteria	Actinobacteria	Actinobacteria	Mycobacteriales	Mycobacteriaceae	Mycobacterium	Unassigned
ASV_328	Bacteria	Proteobacteria	Alphaproteobacteria	Rhizobiales	Rhizobiaceae	Rhizobium	helianthi
ASV_378	Bacteria	Actinobacteria	Actinobacteria	Streptomycetales	Streptomycetaceae	Streptomyces	Unassigned
ASV_384	Bacteria	Proteobacteria	Alphaproteobacteria	Rhizobiales	Hyphomicrobiaceae	Hyphomicrobium	facile
ASV_396	Bacteria	Chloroflexi	Chloroflexia	Herpetosiphonales	Herpetosiphonaceae	Herpetosiphon	giganteus
ASV_867	Bacteria	Acidobacteria	Vicinamibacteria	Vicinamibacterales	Vicinamibacteraceae	Luteitalea	pratensis
ASV_292	Bacteria	Proteobacteria	Gammaproteobacteria	Nevskiales	Nevskiaceae	Nevskia	lacus
ASV_355	Bacteria	Proteobacteria	Gammaproteobacteria	Cellvibrionales	Unassigned	Unassigned	Unassigned
ASV_364	Bacteria	Proteobacteria	Gammaproteobacteria	Gammaproteobacteria_incertae_sedis	Unassigned	Acidibacter	ferrireducens
ASV_289	Bacteria	Proteobacteria	Deltaproteobacteria	Myxococcales	Polyangiaceae	Aetherobacter	fasciculatus
ASV_323	Bacteria	Proteobacteria	Gammaproteobacteria	Pseudomonadales	Pseudomonadaceae	Pseudomonas	silesiensis
ASV_330	Bacteria	Actinobacteria	Actinobacteria	Propionibacteriales	Nocardioidaceae	Nocardioides	astragali
ASV_405	Bacteria	Proteobacteria	Gammaproteobacteria	Xanthomonadales	Xanthomonadaceae	Lysobacter	rhizosphaerae
ASV_305	Bacteria	Proteobacteria	Alphaproteobacteria	Rhizobiales	Hyphomicrobiaceae	Hyphomicrobium	facile
ASV_341	Bacteria	Actinobacteria	Actinobacteria	Streptomycetales	Streptomycetaceae	Streptomyces	resistomycificus
ASV_583	Bacteria	Actinobacteria	Actinobacteria	Micromonosporales	Micromonosporaceae	Verrucosispora	endophytica
ASV_610	Bacteria	Proteobacteria	Alphaproteobacteria	Sneathiellales	Sneathiellaceae	Ferrovibrio	soli
ASV_797	Bacteria	Actinobacteria	Actinobacteria	Mycobacteriales	Mycobacteriaceae	Mycobacterium	bacteremicum
ASV_295	Bacteria	Chloroflexi	Chloroflexia	Herpetosiphonales	Herpetosiphonaceae	Herpetosiphon	giganteus
ASV_296	Bacteria	Proteobacteria	Deltaproteobacteria	Myxococcales	Polyangiaceae	Racemicystis	persica
ASV_365	Bacteria	Proteobacteria	Alphaproteobacteria	Rhodospirillales	Unassigned	Unassigned	Unassigned
ASV_854	Bacteria	Proteobacteria	Alphaproteobacteria	Unassigned	Unassigned	Unassigned	Unassigned
ASV_1275	Bacteria	Proteobacteria	Deltaproteobacteria	Deltaproteobacteria_incertae_sedis	Unassigned	Unassigned	Unassigned
ASV_321	Bacteria	Actinobacteria	Acidimicrobiia	Acidimicrobiales	Iamiaceae	Actinomarinicola	tropica
ASV_352	Bacteria	Actinobacteria	Actinobacteria	Micromonosporales	Micromonosporaceae	Actinoplanes	subtropicus
ASV_377	Bacteria	Proteobacteria	Alphaproteobacteria	Rhizobiales	Hyphomicrobiaceae	Hyphomicrobium	facile
ASV_733	Bacteria	Firmicutes	Bacilli	Bacillales	Paenibacillaceae	Unassigned	Unassigned
ASV_294	Bacteria	Proteobacteria	Alphaproteobacteria	Rhizobiales	Rhizobiaceae	Unassigned	Unassigned
ASV_625	Bacteria	Actinobacteria	Actinobacteria	Propionibacteriales	Nocardioidaceae	Marmoricola	terrae
ASV_356	Bacteria	Proteobacteria	Betaproteobacteria	Burkholderiales	Comamonadaceae	Variovorax	gossypii
ASV_424	Bacteria	Proteobacteria	Gammaproteobacteria	Gammaproteobacteria_incertae_sedis	Unassigned	Acidibacter	ferrireducens
ASV_361	Bacteria	Proteobacteria	Alphaproteobacteria	Rhizobiales	Hyphomicrobiaceae	Hyphomicrobium	facile
ASV_453	Bacteria	Proteobacteria	Gammaproteobacteria	Nevskiales	Nevskiaceae	Stenotrophobium	rhamnosiphilum
ASV_304	Bacteria	Proteobacteria	Alphaproteobacteria	Rhizobiales	Rhizobiaceae	Agrobacterium	radiobacter
ASV_316	Bacteria	Proteobacteria	Alphaproteobacteria	Rhizobiales	Phyllobacteriaceae	Roseitalea	porphyridii
ASV_340	Bacteria	Actinobacteria	Actinobacteria	Propionibacteriales	Nocardioidaceae	Nocardioides	zeicaulis
ASV_342	Bacteria	Proteobacteria	Alphaproteobacteria	Rhodospirillales	Unassigned	Unassigned	Unassigned
ASV_398	Bacteria	Proteobacteria	Alphaproteobacteria	Rhizobiales	Bradyrhizobiaceae	Rhodoplanes	tepidicaeni
ASV_334	Bacteria	Proteobacteria	Deltaproteobacteria	Myxococcales	Polyangiaceae	Racemicystis	persica
ASV_913	Bacteria	Proteobacteria	Gammaproteobacteria	Xanthomonadales	Xanthomonadaceae	Lysobacter	agri
ASV_333	Bacteria	Actinobacteria	Actinobacteria	Micromonosporales	Micromonosporaceae	Dactylosporangium	sucinum
ASV_400	Bacteria	Actinobacteria	Actinobacteria	Pseudonocardiales	Pseudonocardiaceae	Actinophytocola	algeriensis
ASV_601	Bacteria	Proteobacteria	Betaproteobacteria	Burkholderiales	Oxalobacteraceae	Massilia	Unassigned
ASV_383	Bacteria	Actinobacteria	Actinobacteria	Pseudonocardiales	Pseudonocardiaceae	Pseudonocardia	profundimaris
ASV_549	Bacteria	Actinobacteria	Acidimicrobiia	Acidimicrobiales	Iamiaceae	Actinomarinicola	tropica
ASV_1458	Bacteria	Actinobacteria	Actinobacteria	Propionibacteriales	Nocardioidaceae	Nocardioides	ginkgobilobae
ASV_297	Bacteria	Bacteroidetes	Cytophagia	Cytophagales	Fulvivirgaceae	Chryseolinea	flava
ASV_349	Bacteria	Firmicutes	Bacilli	Lactobacillales	Unassigned	Unassigned	Unassigned
ASV_556	Bacteria	Proteobacteria	Alphaproteobacteria	Rhizobiales	Phyllobacteriaceae	Unassigned	Unassigned
ASV_370	Bacteria	Proteobacteria	Gammaproteobacteria	Xanthomonadales	Xanthomonadaceae	Arenimonas	terrae
ASV_371	Bacteria	Proteobacteria	Deltaproteobacteria	Myxococcales	Polyangiaceae	Racemicystis	persica
ASV_629	Bacteria	Actinobacteria	Actinobacteria	Micromonosporales	Micromonosporaceae	Unassigned	Unassigned
ASV_641	Bacteria	Proteobacteria	Alphaproteobacteria	Sphingomonadales	Sphingomonadaceae	Sphingomonas	lutea
ASV_339	Bacteria	Proteobacteria	Betaproteobacteria	Burkholderiales	Comamonadaceae	Aquincola	amnicola
ASV_422	Bacteria	Proteobacteria	Gammaproteobacteria	Xanthomonadales	Xanthomonadaceae	Lysobacter	lacus
ASV_732	Bacteria	Actinobacteria	Actinobacteria	Propionibacteriales	Nocardioidaceae	Nocardioides	euryhalodurans
ASV_309	Bacteria	Proteobacteria	Alphaproteobacteria	Caulobacterales	Caulobacteraceae	Brevundimonas	balnearis
ASV_324	Bacteria	Firmicutes	Unassigned	Unassigned	Unassigned	Unassigned	Unassigned
ASV_337	Bacteria	Chloroflexi	Chloroflexia	Herpetosiphonales	Herpetosiphonaceae	Herpetosiphon	giganteus
ASV_354	Bacteria	Proteobacteria	Betaproteobacteria	Burkholderiales	Oxalobacteraceae	Duganella	ginsengisoli
ASV_380	Bacteria	Firmicutes	Bacilli	Bacillales	Bacillaceae	Unassigned	Unassigned
ASV_417	Bacteria	Proteobacteria	Alphaproteobacteria	Rhizobiales	Phyllobacteriaceae	Mesorhizobium	carmichaelinearum
ASV_548	Bacteria	Actinobacteria	Actinobacteria	Pseudonocardiales	Pseudonocardiaceae	Lentzea	deserti
ASV_567	Bacteria	Proteobacteria	Betaproteobacteria	Burkholderiales	Oxalobacteraceae	Herbaspirillum	robiniae
ASV_848	Bacteria	Actinobacteria	Actinobacteria	Micromonosporales	Micromonosporaceae	Catellatospora	sichuanensis
ASV_343	Bacteria	Proteobacteria	Deltaproteobacteria	Myxococcales	Polyangiaceae	Aetherobacter	fasciculatus
ASV_368	Bacteria	Proteobacteria	Gammaproteobacteria	Chromatiales	Unassigned	Unassigned	Unassigned
ASV_427	Bacteria	Proteobacteria	Alphaproteobacteria	Rhizobiales	Hyphomicrobiaceae	Hyphomicrobium	facile
ASV_684	Bacteria	Actinobacteria	Acidimicrobiia	Acidimicrobiales	Iamiaceae	Actinomarinicola	tropica
ASV_1081	Bacteria	Actinobacteria	Coriobacteriia	Coriobacteriales	Atopobiaceae	Lancefieldella	Unassigned
ASV_338	Bacteria	Proteobacteria	Gammaproteobacteria	Cellvibrionales	Cellvibrionaceae	Unassigned	Unassigned
ASV_367	Bacteria	Actinobacteria	Actinobacteria	Micrococcales	Dermacoccaceae	Yimella	radicis
ASV_428	Bacteria	Proteobacteria	Alphaproteobacteria	Rhizobiales	Phyllobacteriaceae	Mesorhizobium	hankyongi
ASV_390	Bacteria	Actinobacteria	Actinobacteria	Micrococcales	Promicromonosporaceae	Promicromonospora	alba
ASV_463	Bacteria	Proteobacteria	Deltaproteobacteria	Myxococcales	Polyangiaceae	Racemicystis	persica
ASV_1281	Bacteria	Actinobacteria	Thermoleophilia	Solirubrobacterales	Baekduiaceae	Baekduia	soli
ASV_348	Bacteria	Actinobacteria	Actinobacteria	Glycomycetales	Glycomycetaceae	Glycomyces	rhizosphaerae
ASV_409	Bacteria	Actinobacteria	Unassigned	Unassigned	Unassigned	Unassigned	Unassigned
ASV_571	Bacteria	Proteobacteria	Betaproteobacteria	Burkholderiales	Comamonadaceae	Aquabacterium	pictum
ASV_411	Bacteria	Actinobacteria	Actinobacteria	Frankiales	Frankiaceae	Frankia	Unassigned
ASV_445	Bacteria	Actinobacteria	Actinobacteria	Micromonosporales	Micromonosporaceae	Catellatospora	sichuanensis
ASV_461	Bacteria	Firmicutes	Bacilli	Bacillales	Bacillaceae	Unassigned	Unassigned
ASV_504	Bacteria	Proteobacteria	Deltaproteobacteria	Myxococcales	Polyangiaceae	Racemicystis	crocea
ASV_892	Bacteria	Proteobacteria	Betaproteobacteria	Burkholderiales	Comamonadaceae	Ramlibacter	alkalitolerans
ASV_335	Bacteria	Chloroflexi	Chloroflexia	Chloroflexales	Chloroflexaceae	Chloroflexus	islandicus
ASV_382	Bacteria	Proteobacteria	Alphaproteobacteria	Rhizobiales	Hyphomicrobiaceae	Hyphomicrobium	facile
ASV_436	Bacteria	Proteobacteria	Gammaproteobacteria	Gammaproteobacteria_incertae_sedis	Unassigned	Acidibacter	ferrireducens
ASV_1234	Bacteria	Proteobacteria	Betaproteobacteria	Burkholderiales	Oxalobacteraceae	Massilia	Unassigned
ASV_379	Bacteria	Actinobacteria	Acidimicrobiia	Acidimicrobiales	Iamiaceae	Actinomarinicola	tropica
ASV_392	Bacteria	Proteobacteria	Gammaproteobacteria	Gammaproteobacteria_incertae_sedis	Unassigned	Acidibacter	ferrireducens
ASV_403	Bacteria	Proteobacteria	Alphaproteobacteria	Rhizobiales	Devosiaceae	Devosia	naphthalenivorans
ASV_480	Bacteria	Actinobacteria	Actinobacteria	Pseudonocardiales	Pseudonocardiaceae	Pseudonocardia	nigra
ASV_714	Bacteria	Actinobacteria	Actinobacteria	Micromonosporales	Micromonosporaceae	Micromonospora	globbae
ASV_388	Bacteria	Proteobacteria	Alphaproteobacteria	Rhizobiales	Bradyrhizobiaceae	Rhodoplanes	tepidicaeni
ASV_529	Bacteria	Proteobacteria	Deltaproteobacteria	Unassigned	Unassigned	Unassigned	Unassigned
ASV_530	Bacteria	Actinobacteria	Rubrobacteria	Rubrobacterales	Rubrobacteraceae	Rubrobacter	spartanus
ASV_920	Bacteria	Proteobacteria	Deltaproteobacteria	Myxococcales	Myxococcaceae	Corallococcus	aberystwythensis
ASV_381	Bacteria	Bacteroidetes	Cytophagia	Cytophagales	Cytophagaceae	Chryseotalea	sanaruensis
ASV_425	Bacteria	Proteobacteria	Gammaproteobacteria	Xanthomonadales	Xanthomonadaceae	Lysobacter	Unassigned
ASV_444	Bacteria	Proteobacteria	Alphaproteobacteria	Sneathiellales	Sneathiellaceae	Ferrovibrio	soli
ASV_489	Bacteria	Proteobacteria	Gammaproteobacteria	Xanthomonadales	Xanthomonadaceae	Unassigned	Unassigned
ASV_586	Bacteria	Actinobacteria	Actinobacteria	Micrococcales	Cellulomonadaceae	Cellulomonas	massiliensis
ASV_351	Bacteria	Proteobacteria	Betaproteobacteria	Burkholderiales	Burkholderiaceae	Chitinimonas	Unassigned
ASV_391	Bacteria	Proteobacteria	Gammaproteobacteria	Nevskiales	Nevskiaceae	Nevskia	lacus
ASV_395	Bacteria	Proteobacteria	Gammaproteobacteria	Xanthomonadales	Xanthomonadaceae	Arenimonas	terrae
ASV_402	Bacteria	Proteobacteria	Gammaproteobacteria	Nevskiales	Nevskiaceae	Nevskia	lacus
ASV_404	Bacteria	Proteobacteria	Alphaproteobacteria	Sphingomonadales	Sphingomonadaceae	Sphingobium	Unassigned
ASV_434	Bacteria	Actinobacteria	Actinobacteria	Pseudonocardiales	Pseudonocardiaceae	Unassigned	Unassigned
ASV_363	Bacteria	Proteobacteria	Betaproteobacteria	Burkholderiales	Comamonadaceae	Rhizobacter	profundi
ASV_366	Bacteria	Proteobacteria	Betaproteobacteria	Burkholderiales	Unassigned	Unassigned	Unassigned
ASV_389	Bacteria	Bacteroidetes	Cytophagia	Cytophagales	Cyclobacteriaceae	Algoriphagus	shivajiensis
ASV_394	Bacteria	Actinobacteria	Actinobacteria	Streptosporangiales	Streptosporangiaceae	Unassigned	Unassigned
ASV_1160	Bacteria	Proteobacteria	Betaproteobacteria	Rhodocyclales	Rhodocyclaceae	Unassigned	Unassigned
ASV_439	Bacteria	Chloroflexi	Chloroflexia	Herpetosiphonales	Herpetosiphonaceae	Herpetosiphon	giganteus
ASV_440	Bacteria	Actinobacteria	Actinobacteria	Micromonosporales	Micromonosporaceae	Micromonospora	Unassigned
ASV_534	Bacteria	Actinobacteria	Actinobacteria	Micromonosporales	Micromonosporaceae	Catellatospora	sichuanensis
ASV_386	Bacteria	Actinobacteria	Actinobacteria	Streptomycetales	Streptomycetaceae	Streptomyces	bambusae
ASV_393	Bacteria	Actinobacteria	Unassigned	Unassigned	Unassigned	Unassigned	Unassigned
ASV_527	Bacteria	Actinobacteria	Actinobacteria	Micromonosporales	Micromonosporaceae	Micromonospora	caldifontis
ASV_746	Bacteria	Bacteroidetes	Cytophagia	Cytophagales	Fulvivirgaceae	Chryseolinea	flava
ASV_414	Bacteria	Proteobacteria	Alphaproteobacteria	Rhizobiales	Phyllobacteriaceae	Mesorhizobium	waimense
ASV_429	Bacteria	Proteobacteria	Alphaproteobacteria	Sphingomonadales	Sphingomonadaceae	Sphingomonas	naphthae
ASV_450	Bacteria	Actinobacteria	Actinobacteria	Micromonosporales	Micromonosporaceae	Hamadaea	flava
ASV_1150	Bacteria	Firmicutes	Bacilli	Bacillales	Bacillaceae	Unassigned	Unassigned
ASV_372	Bacteria	Chloroflexi	Chloroflexia	Chloroflexales	Chloroflexaceae	Chloroflexus	islandicus
ASV_399	Bacteria	Proteobacteria	Gammaproteobacteria	Xanthomonadales	Xanthomonadaceae	Arenimonas	Unassigned
ASV_401	Bacteria	Proteobacteria	Deltaproteobacteria	Myxococcales	Nannocystaceae	Nannocystis	konarekensis
ASV_454	Bacteria	Proteobacteria	Alphaproteobacteria	Rhizobiales	Hyphomicrobiaceae	Hyphomicrobium	facile
ASV_538	Bacteria	Proteobacteria	Deltaproteobacteria	Unassigned	Unassigned	Unassigned	Unassigned
ASV_1125	Bacteria	Proteobacteria	Alphaproteobacteria	Sphingomonadales	Sphingomonadaceae	Sphingomonas	deserti
ASV_1493	Bacteria	Unassigned	Unassigned	Unassigned	Unassigned	Unassigned	Unassigned
ASV_373	Bacteria	Proteobacteria	Gammaproteobacteria	Cellvibrionales	Cellvibrionaceae	Cellvibrio	fontiphilus
ASV_376	Bacteria	Chloroflexi	Unassigned	Unassigned	Unassigned	Unassigned	Unassigned
ASV_431	Bacteria	Bacteroidetes	Flavobacteriia	Flavobacteriales	Flavobacteriaceae	Flavobacterium	maris
ASV_476	Bacteria	Actinobacteria	Actinobacteria	Micrococcales	Microbacteriaceae	Agromyces	binzhouensis
ASV_484	Bacteria	Chloroflexi	Chloroflexia	Herpetosiphonales	Herpetosiphonaceae	Herpetosiphon	giganteus
ASV_509	Bacteria	Actinobacteria	Actinobacteria	Propionibacteriales	Nocardioidaceae	Nocardioides	ungokensis
ASV_702	Bacteria	Proteobacteria	Betaproteobacteria	Burkholderiales	Comamonadaceae	Ramlibacter	monticola
ASV_585	Bacteria	Actinobacteria	Actinobacteria	Micrococcales	Intrasporangiaceae	Oryzihumus	soli
ASV_1017	Bacteria	Gemmatimonadetes	Gemmatimonadetes	Gemmatimonadales	Gemmatimonadaceae	Gemmatirosa	kalamazoonesis
ASV_1068	Bacteria	Proteobacteria	Alphaproteobacteria	Rhizobiales	Bradyrhizobiaceae	Pseudorhodoplanes	sinuspersici
ASV_397	Bacteria	Actinobacteria	Actinobacteria	Propionibacteriales	Nocardioidaceae	Aeromicrobium	Unassigned
ASV_416	Bacteria	Proteobacteria	Deltaproteobacteria	Desulfuromonadales	Geobacteraceae	Geomonas	Unassigned
ASV_421	Bacteria	Chloroflexi	Chloroflexia	Chloroflexales	Chloroflexaceae	Chloroflexus	islandicus
ASV_465	Bacteria	Proteobacteria	Betaproteobacteria	Burkholderiales	Comamonadaceae	Variovorax	robiniae
ASV_467	Bacteria	Actinobacteria	Actinobacteria	Micrococcales	Microbacteriaceae	Agromyces	aureus
ASV_495	Bacteria	Proteobacteria	Gammaproteobacteria	Nevskiales	Nevskiaceae	Unassigned	Unassigned
ASV_532	Bacteria	Proteobacteria	Gammaproteobacteria	Pseudomonadales	Pseudomonadaceae	Pseudomonas	alkylphenolica
ASV_554	Bacteria	Actinobacteria	Acidimicrobiia	Acidimicrobiales	Iamiaceae	Actinomarinicola	tropica
ASV_563	Bacteria	Proteobacteria	Alphaproteobacteria	Rhizobiales	Boseaceae	Bosea	vaviloviae
ASV_711	Bacteria	Actinobacteria	Thermoleophilia	Solirubrobacterales	Conexibacteraceae	Conexibacter	stalactiti
ASV_962	Bacteria	Actinobacteria	Actinobacteria	Micromonosporales	Micromonosporaceae	Actinoplanes	luteus
ASV_426	Bacteria	Actinobacteria	Actinobacteria	Micrococcales	Microbacteriaceae	Microbacterium	diaminobutyricum
ASV_432	Bacteria	Proteobacteria	Betaproteobacteria	Burkholderiales	Oxalobacteraceae	Pseudoduganella	eburnea
ASV_506	Bacteria	Nitrospirae	Nitrospira	Nitrospirales	Nitrospiraceae	Nitrospira	japonica
ASV_630	Bacteria	Proteobacteria	Betaproteobacteria	Burkholderiales	Comamonadaceae	Comamonas	aquatilis
ASV_737	Bacteria	Firmicutes	Bacilli	Bacillales	Thermoactinomycetaceae	Unassigned	Unassigned
ASV_842	Bacteria	Proteobacteria	Gammaproteobacteria	Xanthomonadales	Rhodanobacteraceae	Rhodanobacter	hydrolyticus
ASV_1309	Bacteria	Proteobacteria	Deltaproteobacteria	Myxococcales	Nannocystaceae	Nannocystis	konarekensis
ASV_1459	Bacteria	Proteobacteria	Betaproteobacteria	Burkholderiales	Oxalobacteraceae	Massilia	Unassigned
ASV_1520	Bacteria	Proteobacteria	Alphaproteobacteria	Rhizobiales	Phyllobacteriaceae	Mesorhizobium	olivaresii
ASV_505	Bacteria	Actinobacteria	Acidimicrobiia	Acidimicrobiales	Ilumatobacteraceae	Desertimonas	flava
ASV_858	Bacteria	Proteobacteria	Deltaproteobacteria	Desulfuromonadales	Desulfuromonadaceae	Desulfuromonas	acetoxidans
ASV_407	Bacteria	Proteobacteria	Betaproteobacteria	Burkholderiales	Comamonadaceae	Ideonella	paludis
ASV_418	Bacteria	Proteobacteria	Deltaproteobacteria	Myxococcales	Polyangiaceae	Racemicystis	crocea
ASV_423	Bacteria	Proteobacteria	Gammaproteobacteria	Gammaproteobacteria_incertae_sedis	Unassigned	Acidibacter	ferrireducens
ASV_464	Bacteria	Proteobacteria	Gammaproteobacteria	Gammaproteobacteria_incertae_sedis	Unassigned	Acidibacter	ferrireducens
ASV_717	Bacteria	Proteobacteria	Betaproteobacteria	Burkholderiales	Oxalobacteraceae	Unassigned	Unassigned
ASV_743	Bacteria	Actinobacteria	Actinobacteria	Propionibacteriales	Nocardioidaceae	Nocardioides	pelophilus
ASV_483	Bacteria	Proteobacteria	Alphaproteobacteria	Rhizobiales	Unassigned	Unassigned	Unassigned
ASV_608	Bacteria	Proteobacteria	Alphaproteobacteria	Rhizobiales	Rhizobiaceae	Shinella	curvata
ASV_413	Bacteria	Proteobacteria	Deltaproteobacteria	Myxococcales	Unassigned	Unassigned	Unassigned
ASV_430	Bacteria	Actinobacteria	Actinobacteria	Streptomycetales	Streptomycetaceae	Streptomyces	caldifontis
ASV_561	Bacteria	Proteobacteria	Betaproteobacteria	Burkholderiales	Comamonadaceae	Variovorax	gossypii
ASV_607	Bacteria	Firmicutes	Bacilli	Bacillales	Paenibacillaceae	Unassigned	Unassigned
ASV_612	Bacteria	Bacteroidetes	Cytophagia	Cytophagales	Cytophagaceae	Chryseotalea	sanaruensis
ASV_435	Bacteria	Proteobacteria	Deltaproteobacteria	Myxococcales	Unassigned	Unassigned	Unassigned
ASV_442	Bacteria	Bacteroidetes	Cytophagia	Cytophagales	Cyclobacteriaceae	Algoriphagus	trabzonensis
ASV_542	Bacteria	Proteobacteria	Alphaproteobacteria	Rhizobiales	Rhizobiaceae	Rhizobium	acidisoli
ASV_632	Bacteria	Bacteroidetes	Cytophagia	Cytophagales	Cytophagaceae	Chryseotalea	sanaruensis
ASV_683	Bacteria	Proteobacteria	Alphaproteobacteria	Rhizobiales	Bradyrhizobiaceae	Pseudorhodoplanes	sinuspersici
ASV_826	Bacteria	Firmicutes	Bacilli	Bacillales	Bacillaceae	Unassigned	Unassigned
ASV_940	Bacteria	Verrucomicrobia	Opitutae	Opitutales	Opitutaceae	Geminisphaera	colitermitum
ASV_1046	Bacteria	Proteobacteria	Gammaproteobacteria	Xanthomonadales	Xanthomonadaceae	Lysobacter	lycopersici
ASV_462	Bacteria	Proteobacteria	Gammaproteobacteria	Gammaproteobacteria_incertae_sedis	Unassigned	Acidibacter	ferrireducens
ASV_498	Bacteria	Proteobacteria	Deltaproteobacteria	Desulfuromonadales	Geobacteraceae	Geomonas	oryzae
ASV_537	Bacteria	Firmicutes	Bacilli	Unassigned	Unassigned	Unassigned	Unassigned
ASV_781	Bacteria	Firmicutes	Bacilli	Bacillales	Planococcaceae	Unassigned	Unassigned
ASV_974	Bacteria	Acidobacteria	Vicinamibacteria	Vicinamibacterales	Vicinamibacteraceae	Vicinamibacter	silvestris
ASV_1409	Bacteria	Proteobacteria	Alphaproteobacteria	Rhizobiales	Unassigned	Unassigned	Unassigned
ASV_468	Bacteria	Unassigned	Unassigned	Unassigned	Unassigned	Unassigned	Unassigned
ASV_497	Bacteria	Proteobacteria	Alphaproteobacteria	Sphingomonadales	Sphingomonadaceae	Sphingomonas	turrisvirgatae
ASV_518	Bacteria	Proteobacteria	Acidithiobacillia	Acidithiobacillales	Thermithiobacillaceae	Thermithiobacillus	plumbiphilus
ASV_536	Bacteria	Unassigned	Unassigned	Unassigned	Unassigned	Unassigned	Unassigned
ASV_553	Bacteria	Actinobacteria	Actinobacteria	Streptomycetales	Streptomycetaceae	Streptomyces	niveus
ASV_742	Bacteria	Actinobacteria	Acidimicrobiia	Acidimicrobiales	Acidimicrobiaceae	Acidiferrimicrobium	australe
ASV_1259	Bacteria	Actinobacteria	Acidimicrobiia	Acidimicrobiales	Iamiaceae	Actinomarinicola	tropica
ASV_446	Bacteria	Proteobacteria	Gammaproteobacteria	Pseudomonadales	Pseudomonadaceae	Pseudomonas	indoloxydans
ASV_458	Bacteria	Proteobacteria	Gammaproteobacteria	Gammaproteobacteria_incertae_sedis	Unassigned	Acidibacter	ferrireducens
ASV_477	Bacteria	Proteobacteria	Betaproteobacteria	Burkholderiales	Oxalobacteraceae	Duganella	ginsengisoli
ASV_591	Bacteria	Proteobacteria	Gammaproteobacteria	Nevskiales	Nevskiaceae	Polycyclovorans	algicola
ASV_871	Bacteria	Proteobacteria	Deltaproteobacteria	Myxococcales	Anaeromyxobacteraceae	Anaeromyxobacter	dehalogenans
ASV_420	Bacteria	Actinobacteria	Thermoleophilia	Solirubrobacterales	Unassigned	Unassigned	Unassigned
ASV_441	Bacteria	Proteobacteria	Alphaproteobacteria	Rhizobiales	Unassigned	Unassigned	Unassigned
ASV_449	Bacteria	Proteobacteria	Alphaproteobacteria	Rhizobiales	Rhizobiaceae	Rhizobium	lentis
ASV_460	Bacteria	Proteobacteria	Alphaproteobacteria	Rhizobiales	Chelatococcaceae	Chelatococcus	reniformis
ASV_507	Bacteria	Proteobacteria	Betaproteobacteria	Burkholderiales	Comamonadaceae	Piscinibacter	caeni
ASV_584	Bacteria	Proteobacteria	Alphaproteobacteria	Sphingomonadales	Erythrobacteraceae	Novosphingobium	naphthae
ASV_590	Bacteria	Proteobacteria	Alphaproteobacteria	Rhizobiales	Rhizobiaceae	Agrobacterium	arsenijevicii
ASV_603	Bacteria	Actinobacteria	Actinobacteria	Micromonosporales	Micromonosporaceae	Verrucosispora	endophytica
ASV_1149	Bacteria	Actinobacteria	Actinobacteria	Propionibacteriales	Nocardioidaceae	Nocardioides	currus
ASV_443	Bacteria	Proteobacteria	Alphaproteobacteria	Rhizobiales	Hyphomicrobiaceae	Hyphomicrobium	facile
ASV_528	Bacteria	Firmicutes	Clostridia	Clostridiales	Clostridiaceae	Unassigned	Unassigned
ASV_547	Bacteria	Proteobacteria	Alphaproteobacteria	Sphingomonadales	Sphingomonadaceae	Sphingomonas	lutea
ASV_580	Bacteria	Proteobacteria	Alphaproteobacteria	Rhodospirillales	Reyranellaceae	Reyranella	Unassigned
ASV_604	Bacteria	Chloroflexi	Chloroflexia	Herpetosiphonales	Herpetosiphonaceae	Herpetosiphon	giganteus
ASV_1450	Bacteria	Actinobacteria	Thermoleophilia	Solirubrobacterales	Unassigned	Unassigned	Unassigned
ASV_451	Bacteria	Actinobacteria	Thermoleophilia	Solirubrobacterales	Baekduiaceae	Baekduia	soli
ASV_473	Bacteria	Actinobacteria	Actinobacteria	Micromonosporales	Micromonosporaceae	Actinoplanes	Unassigned
ASV_494	Bacteria	Actinobacteria	Acidimicrobiia	Acidimicrobiales	Ilumatobacteraceae	Desertimonas	flava
ASV_500	Bacteria	Proteobacteria	Betaproteobacteria	Burkholderiales	Oxalobacteraceae	Massilia	eurypsychrophila
ASV_511	Bacteria	Unassigned	Unassigned	Unassigned	Unassigned	Unassigned	Unassigned
ASV_569	Bacteria	Bacteroidetes	Cytophagia	Cytophagales	Fulvivirgaceae	Chryseolinea	flava
ASV_750	Bacteria	Proteobacteria	Deltaproteobacteria	Myxococcales	Cystobacteraceae	Archangium	Unassigned
ASV_956	Bacteria	Actinobacteria	Actinobacteria	Propionibacteriales	Nocardioidaceae	Nocardioides	litorisoli
ASV_999	Bacteria	Actinobacteria	Thermoleophilia	Solirubrobacterales	Baekduiaceae	Baekduia	soli
ASV_1151	Bacteria	Proteobacteria	Alphaproteobacteria	Rhizobiales	Methylobacteriaceae	Unassigned	Unassigned
ASV_447	Bacteria	Bacteroidetes	Cytophagia	Cytophagales	Fulvivirgaceae	Chryseolinea	flava
ASV_455	Bacteria	Unassigned	Unassigned	Unassigned	Unassigned	Unassigned	Unassigned
ASV_466	Bacteria	Proteobacteria	Betaproteobacteria	Burkholderiales	Oxalobacteraceae	Duganella	ginsengisoli
ASV_482	Bacteria	Proteobacteria	Deltaproteobacteria	Myxococcales	Polyangiaceae	Racemicystis	crocea
ASV_502	Bacteria	Proteobacteria	Gammaproteobacteria	Unassigned	Unassigned	Unassigned	Unassigned
ASV_519	Bacteria	Proteobacteria	Gammaproteobacteria	Xanthomonadales	Xanthomonadaceae	Lysobacter	Unassigned
ASV_550	Bacteria	Chloroflexi	Chloroflexia	Herpetosiphonales	Herpetosiphonaceae	Herpetosiphon	giganteus
ASV_1002	Bacteria	Actinobacteria	Unassigned	Unassigned	Unassigned	Unassigned	Unassigned
ASV_1162	Bacteria	Proteobacteria	Alphaproteobacteria	Caulobacterales	Caulobacteraceae	Phenylobacterium	Unassigned
ASV_1246	Bacteria	Actinobacteria	Actinobacteria	Propionibacteriales	Nocardioidaceae	Nocardioides	currus
ASV_574	Bacteria	Proteobacteria	Alphaproteobacteria	Rhizobiales	Devosiaceae	Devosia	nitrariae
ASV_588	Bacteria	Actinobacteria	Actinobacteria	Propionibacteriales	Nocardioidaceae	Nocardioides	currus
ASV_673	Bacteria	Proteobacteria	Deltaproteobacteria	Myxococcales	Polyangiaceae	Aetherobacter	Unassigned
ASV_731	Bacteria	Proteobacteria	Deltaproteobacteria	Desulfuromonadales	Geobacteraceae	Geomonas	Unassigned
ASV_837	Bacteria	Actinobacteria	Thermoleophilia	Thermoleophilales	Thermoleophilaceae	Thermoleophilum	minutum
ASV_917	Bacteria	Actinobacteria	Unassigned	Unassigned	Unassigned	Unassigned	Unassigned
ASV_936	Bacteria	Actinobacteria	Actinobacteria	Propionibacteriales	Nocardioidaceae	Nocardioides	Unassigned
ASV_1376	Bacteria	Proteobacteria	Gammaproteobacteria	Gammaproteobacteria_incertae_sedis	Unassigned	Acidibacter	ferrireducens
ASV_1506	Bacteria	Firmicutes	Bacilli	Bacillales	Paenibacillaceae	Unassigned	Unassigned
ASV_515	Bacteria	Proteobacteria	Gammaproteobacteria	Gammaproteobacteria_incertae_sedis	Unassigned	Acidibacter	ferrireducens
ASV_578	Bacteria	Proteobacteria	Alphaproteobacteria	Caulobacterales	Caulobacteraceae	Aquidulcibacter	paucihalophilus
ASV_594	Bacteria	Actinobacteria	Actinobacteria	Pseudonocardiales	Pseudonocardiaceae	Pseudonocardia	nigra
ASV_599	Bacteria	Proteobacteria	Betaproteobacteria	Burkholderiales	Alcaligenaceae	Bordetella	flabilis
ASV_620	Bacteria	Proteobacteria	Alphaproteobacteria	Rhizobiales	Phyllobacteriaceae	Mesorhizobium	carmichaelinearum
ASV_701	Bacteria	Proteobacteria	Alphaproteobacteria	Rhodospirillales	Azospirillaceae	Skermanella	pratensis
ASV_800	Bacteria	Unassigned	Unassigned	Unassigned	Unassigned	Unassigned	Unassigned
ASV_875	Bacteria	Proteobacteria	Alphaproteobacteria	Sphingomonadales	Sphingomonadaceae	Blastomonas	marina
ASV_1036	Bacteria	Firmicutes	Bacilli	Bacillales	Planococcaceae	Psychrobacillus	soli
ASV_1241	Bacteria	Proteobacteria	Alphaproteobacteria	Rhizobiales	Bradyrhizobiaceae	Pseudorhodoplanes	sinuspersici
ASV_1491	Bacteria	Planctomycetes	Planctomycetacia	Pirellulales	Lacipirellulaceae	Lacipirellula	parvula
ASV_524	Bacteria	Actinobacteria	Thermoleophilia	Solirubrobacterales	Baekduiaceae	Baekduia	soli
ASV_555	Bacteria	Nitrospirae	Nitrospira	Nitrospirales	Nitrospiraceae	Nitrospira	japonica
ASV_562	Bacteria	Proteobacteria	Alphaproteobacteria	Rhodospirillales	Azospirillaceae	Unassigned	Unassigned
ASV_615	Bacteria	Actinobacteria	Actinobacteria	Unassigned	Unassigned	Unassigned	Unassigned
ASV_638	Bacteria	Planctomycetes	Planctomycetacia	Pirellulales	Lacipirellulaceae	Lacipirellula	parvula
ASV_677	Bacteria	Planctomycetes	Planctomycetacia	Pirellulales	Lacipirellulaceae	Bythopirellula	goksoyri
ASV_681	Bacteria	Proteobacteria	Deltaproteobacteria	Myxococcales	Polyangiaceae	Racemicystis	Unassigned
ASV_738	Bacteria	Proteobacteria	Betaproteobacteria	Burkholderiales	Comamonadaceae	Rhizobacter	gummiphilus
ASV_481	Bacteria	Proteobacteria	Gammaproteobacteria	Gammaproteobacteria_incertae_sedis	Unassigned	Acidibacter	ferrireducens
ASV_493	Bacteria	Actinobacteria	Thermoleophilia	Solirubrobacterales	Baekduiaceae	Baekduia	soli
ASV_508	Bacteria	Proteobacteria	Alphaproteobacteria	Rhizobiales	Rhizobiaceae	Ensifer	glycinis
ASV_531	Bacteria	Proteobacteria	Deltaproteobacteria	Myxococcales	Nannocystaceae	Nannocystis	konarekensis
ASV_919	Bacteria	Proteobacteria	Gammaproteobacteria	Xanthomonadales	Xanthomonadaceae	Pseudolysobacter	antarcticus
ASV_457	Bacteria	Proteobacteria	Gammaproteobacteria	Xanthomonadales	Xanthomonadaceae	Lysobacter	solanacearum
ASV_487	Bacteria	Proteobacteria	Gammaproteobacteria	Xanthomonadales	Xanthomonadaceae	Arenimonas	terrae
ASV_488	Bacteria	Actinobacteria	Thermoleophilia	Unassigned	Unassigned	Unassigned	Unassigned
ASV_490	Bacteria	Proteobacteria	Alphaproteobacteria	Sphingomonadales	Sphingomonadaceae	Sphingomonas	lutea
ASV_551	Bacteria	Proteobacteria	Alphaproteobacteria	Rhizobiales	Rhizobiaceae	Rhizobium	azooxidifex
ASV_568	Bacteria	Firmicutes	Bacilli	Bacillales	Paenibacillaceae	Unassigned	Unassigned
ASV_573	Bacteria	Proteobacteria	Deltaproteobacteria	Myxococcales	Polyangiaceae	Aetherobacter	Unassigned
ASV_587	Bacteria	Chloroflexi	Ktedonobacteria	Ktedonobacterales	Thermosporotrichaceae	Thermosporothrix	narukonensis
ASV_600	Bacteria	Chloroflexi	Chloroflexia	Herpetosiphonales	Herpetosiphonaceae	Herpetosiphon	giganteus
ASV_649	Bacteria	Actinobacteria	Actinobacteria	Micromonosporales	Micromonosporaceae	Actinoplanes	luteus
ASV_937	Bacteria	Proteobacteria	Deltaproteobacteria	Myxococcales	Polyangiaceae	Aetherobacter	fasciculatus
ASV_1155	Bacteria	Firmicutes	Bacilli	Bacillales	Paenibacillaceae	Unassigned	Unassigned
ASV_1372	Bacteria	Proteobacteria	Gammaproteobacteria	Chromatiales	Ectothiorhodospiraceae	Unassigned	Unassigned
ASV_611	Bacteria	Proteobacteria	Deltaproteobacteria	Desulfuromonadales	Geobacteraceae	Geomonas	Unassigned
ASV_633	Bacteria	Firmicutes	Bacilli	Bacillales	Bacillaceae	Unassigned	Unassigned
ASV_642	Bacteria	Proteobacteria	Gammaproteobacteria	Xanthomonadales	Xanthomonadaceae	Coralloluteibacterium	stylophorae
ASV_754	Bacteria	Proteobacteria	Alphaproteobacteria	Caulobacterales	Caulobacteraceae	Caulobacter	hibisci
ASV_868	Bacteria	Acidobacteria	Vicinamibacteria	Vicinamibacterales	Vicinamibacteraceae	Vicinamibacter	silvestris
ASV_1004	Bacteria	Actinobacteria	Actinobacteria	Propionibacteriales	Nocardioidaceae	Aeromicrobium	choanae
ASV_1016	Bacteria	Firmicutes	Bacilli	Bacillales	Bacillaceae	Unassigned	Unassigned
ASV_1273	Bacteria	Actinobacteria	Thermoleophilia	Solirubrobacterales	Conexibacteraceae	Conexibacter	stalactiti
ASV_1375	Bacteria	Proteobacteria	Deltaproteobacteria	Desulfuromonadales	Geobacteraceae	Geomonas	bemidjiensis
ASV_1429	Bacteria	Proteobacteria	Alphaproteobacteria	Rhodospirillales	Reyranellaceae	Reyranella	aquatilis
ASV_1456	Bacteria	Proteobacteria	Alphaproteobacteria	Rhizobiales	Methylobacteriaceae	Microvirga	indica
ASV_472	Bacteria	Unassigned	Unassigned	Unassigned	Unassigned	Unassigned	Unassigned
ASV_675	Bacteria	Actinobacteria	Actinobacteria	Pseudonocardiales	Pseudonocardiaceae	Actinophytocola	xanthii
ASV_676	Bacteria	Unassigned	Unassigned	Unassigned	Unassigned	Unassigned	Unassigned
ASV_784	Bacteria	Firmicutes	Bacilli	Bacillales	Paenibacillaceae	Unassigned	Unassigned
ASV_918	Bacteria	Proteobacteria	Gammaproteobacteria	Xanthomonadales	Xanthomonadaceae	Coralloluteibacterium	stylophorae
ASV_558	Bacteria	Actinobacteria	Actinobacteria	Streptomycetales	Streptomycetaceae	Streptomyces	cinnabarigriseus
ASV_559	Bacteria	Proteobacteria	Gammaproteobacteria	Gammaproteobacteria_incertae_sedis	Unassigned	Acidibacter	ferrireducens
ASV_595	Bacteria	Chloroflexi	Chloroflexia	Herpetosiphonales	Herpetosiphonaceae	Herpetosiphon	giganteus
ASV_639	Bacteria	Actinobacteria	Actinobacteria	Pseudonocardiales	Pseudonocardiaceae	Pseudonocardia	nigra
ASV_652	Bacteria	Actinobacteria	Actinobacteria	Unassigned	Unassigned	Unassigned	Unassigned
ASV_782	Bacteria	Proteobacteria	Alphaproteobacteria	Caulobacterales	Caulobacteraceae	Aquidulcibacter	paucihalophilus
ASV_1086	Bacteria	Firmicutes	Bacilli	Bacillales	Bacillaceae	Unassigned	Unassigned
ASV_1129	Bacteria	Firmicutes	Bacilli	Bacillales	Bacillaceae	Unassigned	Unassigned
ASV_501	Bacteria	Chloroflexi	Chloroflexia	Herpetosiphonales	Herpetosiphonaceae	Herpetosiphon	giganteus
ASV_521	Bacteria	Proteobacteria	Alphaproteobacteria	Rhodospirillales	Rhodospirillaceae	Dongia	soli
ASV_546	Bacteria	Bacteroidetes	Flavobacteriia	Flavobacteriales	Weeksellaceae	Chryseobacterium	limigenitum
ASV_557	Bacteria	Proteobacteria	Alphaproteobacteria	Sphingomonadales	Sphingomonadaceae	Sphingomonas	Unassigned
ASV_626	Bacteria	Proteobacteria	Alphaproteobacteria	Rhizobiales	Phyllobacteriaceae	Mesorhizobium	carmichaelinearum
ASV_659	Bacteria	Proteobacteria	Gammaproteobacteria	Nevskiales	Nevskiaceae	Nevskia	lacus
ASV_706	Bacteria	Actinobacteria	Actinobacteria	Propionibacteriales	Nocardioidaceae	Nocardioides	Unassigned
ASV_786	Bacteria	Firmicutes	Bacilli	Bacillales	Paenibacillaceae	Unassigned	Unassigned
ASV_525	Bacteria	Actinobacteria	Actinobacteria	Streptomycetales	Streptomycetaceae	Streptomyces	krungchingensis
ASV_544	Bacteria	Proteobacteria	Alphaproteobacteria	Rhizobiales	Devosiaceae	Devosia	naphthalenivorans
ASV_552	Bacteria	Proteobacteria	Gammaproteobacteria	Gammaproteobacteria_incertae_sedis	Unassigned	Acidibacter	ferrireducens
ASV_613	Bacteria	Actinobacteria	Acidimicrobiia	Acidimicrobiales	Acidimicrobiaceae	Acidiferrimicrobium	australe
ASV_712	Bacteria	Proteobacteria	Betaproteobacteria	Burkholderiales	Comamonadaceae	Aquincola	Unassigned
ASV_846	Bacteria	Proteobacteria	Deltaproteobacteria	Myxococcales	Polyangiaceae	Aetherobacter	fasciculatus
ASV_884	Bacteria	Proteobacteria	Betaproteobacteria	Burkholderiales	Alcaligenaceae	Ampullimonas	aquatilis
ASV_1128	Bacteria	Proteobacteria	Betaproteobacteria	Rhodocyclales	Rhodocyclaceae	Niveibacterium	umoris
ASV_1242	Bacteria	Actinobacteria	Actinobacteria	Micromonosporales	Micromonosporaceae	Catellatospora	Unassigned
ASV_1254	Bacteria	Proteobacteria	Betaproteobacteria	Burkholderiales	Comamonadaceae	Aquincola	rivuli
ASV_522	Bacteria	Actinobacteria	Actinobacteria	Unassigned	Unassigned	Unassigned	Unassigned
ASV_540	Bacteria	Proteobacteria	Deltaproteobacteria	Myxococcales	Unassigned	Unassigned	Unassigned
ASV_575	Bacteria	Actinobacteria	Actinobacteria	Pseudonocardiales	Pseudonocardiaceae	Saccharothrix	yanglingensis
ASV_598	Bacteria	Proteobacteria	Gammaproteobacteria	Enterobacterales	Enterobacteriaceae	Siccibacter	colletis
ASV_624	Bacteria	Actinobacteria	Actinobacteria	Micromonosporales	Micromonosporaceae	Catellatospora	vulcania
ASV_643	Bacteria	Actinobacteria	Actinobacteria	Streptomycetales	Streptomycetaceae	Streptomyces	polymachus
ASV_662	Bacteria	Actinobacteria	Acidimicrobiia	Acidimicrobiales	Acidimicrobiaceae	Acidiferrimicrobium	australe
ASV_664	Bacteria	Proteobacteria	Alphaproteobacteria	Caulobacterales	Caulobacteraceae	Brevundimonas	albigilva
ASV_700	Bacteria	Proteobacteria	Alphaproteobacteria	Rhizobiales	Bradyrhizobiaceae	Pseudorhodoplanes	sinuspersici
ASV_720	Bacteria	Actinobacteria	Actinobacteria	Micrococcales	Microbacteriaceae	Cryobacterium	breve
ASV_963	Bacteria	Proteobacteria	Alphaproteobacteria	Rhizobiales	Phyllobacteriaceae	Nitratireductor	aestuarii
ASV_972	Bacteria	Proteobacteria	Alphaproteobacteria	Rhizobiales	Devosiaceae	Devosia	confluentis
ASV_997	Bacteria	Actinobacteria	Thermoleophilia	Solirubrobacterales	Paraconexibacteraceae	Paraconexibacter	algicola
ASV_1214	Bacteria	Actinobacteria	Acidimicrobiia	Acidimicrobiales	Ilumatobacteraceae	Desertimonas	flava
ASV_1244	Bacteria	Actinobacteria	Actinobacteria	Propionibacteriales	Nocardioidaceae	Nocardioides	opuntiae
ASV_1341	Bacteria	Firmicutes	Bacilli	Bacillales	Alicyclobacillaceae	Tumebacillus	avium
ASV_475	Bacteria	Proteobacteria	Betaproteobacteria	Neisseriales	Chromobacteriaceae	Microvirgula	curvata
ASV_510	Bacteria	Proteobacteria	Deltaproteobacteria	Myxococcales	Polyangiaceae	Racemicystis	Unassigned
ASV_541	Bacteria	Proteobacteria	Deltaproteobacteria	Myxococcales	Polyangiaceae	Unassigned	Unassigned
ASV_581	Bacteria	Proteobacteria	Betaproteobacteria	Neisseriales	Chromobacteriaceae	Unassigned	Unassigned
ASV_617	Bacteria	Actinobacteria	Thermoleophilia	Solirubrobacterales	Baekduiaceae	Baekduia	soli
ASV_618	Bacteria	Proteobacteria	Alphaproteobacteria	Rhizobiales	Rhizobiaceae	Shinella	curvata
ASV_708	Bacteria	Proteobacteria	Alphaproteobacteria	Rhizobiales	Unassigned	Unassigned	Unassigned
ASV_829	Bacteria	Actinobacteria	Actinobacteria	Mycobacteriales	Mycobacteriaceae	Mycobacterium	intracellulare
ASV_1020	Bacteria	Proteobacteria	Alphaproteobacteria	Sphingomonadales	Sphingomonadaceae	Sphingomonas	lutea
ASV_1351	Bacteria	Actinobacteria	Actinobacteria	Propionibacteriales	Nocardioidaceae	Nocardioides	solisilvae
ASV_539	Bacteria	Proteobacteria	Betaproteobacteria	Burkholderiales	Comamonadaceae	Ideonella	paludis
ASV_564	Bacteria	Proteobacteria	Betaproteobacteria	Burkholderiales	Burkholderiaceae	Cupriavidus	nantongensis
ASV_667	Bacteria	Proteobacteria	Alphaproteobacteria	Rhizobiales	Bradyrhizobiaceae	Bradyrhizobium	guangxiense
ASV_686	Bacteria	Proteobacteria	Betaproteobacteria	Burkholderiales	Alcaligenaceae	Unassigned	Unassigned
ASV_690	Bacteria	Actinobacteria	Actinobacteria	Micrococcales	Microbacteriaceae	Microbacterium	hibisci
ASV_691	Bacteria	Proteobacteria	Betaproteobacteria	Burkholderiales	Oxalobacteraceae	Massilia	arvi
ASV_725	Bacteria	Proteobacteria	Betaproteobacteria	Burkholderiales	Comamonadaceae	Aquincola	Unassigned
ASV_757	Bacteria	Actinobacteria	Acidimicrobiia	Acidimicrobiales	Iamiaceae	Actinomarinicola	tropica
ASV_851	Bacteria	Proteobacteria	Gammaproteobacteria	Chromatiales	Chromatiaceae	Unassigned	Unassigned
ASV_880	Bacteria	Actinobacteria	Rubrobacteria	Rubrobacterales	Rubrobacteraceae	Rubrobacter	spartanus
ASV_1200	Bacteria	Proteobacteria	Gammaproteobacteria	Gammaproteobacteria_incertae_sedis	Unassigned	Acidibacter	ferrireducens
ASV_1231	Bacteria	Proteobacteria	Alphaproteobacteria	Rhodospirillales	Azospirillaceae	Unassigned	Unassigned
ASV_1301	Bacteria	Proteobacteria	Betaproteobacteria	Burkholderiales	Comamonadaceae	Ramlibacter	monticola
ASV_1303	Bacteria	Actinobacteria	Actinobacteria	Pseudonocardiales	Pseudonocardiaceae	Lentzea	atacamensis
ASV_1410	Bacteria	Proteobacteria	Gammaproteobacteria	Chromatiales	Ectothiorhodospiraceae	Acidihalobacter	Unassigned
ASV_1411	Bacteria	Proteobacteria	Alphaproteobacteria	Rhizobiales	Rhizobiaceae	Ensifer	alkalisoli
ASV_1487	Bacteria	Nitrospirae	Nitrospira	Nitrospirales	Nitrospiraceae	Nitrospira	japonica
ASV_1526	Bacteria	Planctomycetes	Planctomycetacia	Pirellulales	Lacipirellulaceae	Lacipirellula	parvula
ASV_576	Bacteria	Proteobacteria	Alphaproteobacteria	Rhizobiales	Devosiaceae	Devosia	naphthalenivorans
ASV_628	Bacteria	Proteobacteria	Alphaproteobacteria	Rhizobiales	Hyphomicrobiaceae	Hyphomicrobium	facile
ASV_678	Bacteria	Planctomycetes	Planctomycetacia	Pirellulales	Pirellulaceae	Roseimaritima	sediminicola
ASV_696	Bacteria	Proteobacteria	Gammaproteobacteria	Nevskiales	Nevskiaceae	Nevskia	lacus
ASV_716	Bacteria	Proteobacteria	Alphaproteobacteria	Rhodospirillales	Rhodospirillaceae	Dongia	soli
ASV_730	Bacteria	Proteobacteria	Alphaproteobacteria	Rhizobiales	Rhizobiaceae	Rhizobium	favelukesii
ASV_763	Bacteria	Proteobacteria	Betaproteobacteria	Burkholderiales	Comamonadaceae	Ramlibacter	monticola
ASV_859	Bacteria	Proteobacteria	Alphaproteobacteria	Sphingomonadales	Erythrobacteraceae	Altererythrobacter	fulvus
ASV_971	Bacteria	Verrucomicrobia	Verrucomicrobiae	Verrucomicrobiales	Verrucomicrobiaceae	Luteolibacter	arcticus
ASV_992	Bacteria	Actinobacteria	Actinobacteria	Micromonosporales	Micromonosporaceae	Virgisporangium	myanmarense
ASV_1021	Bacteria	Firmicutes	Bacilli	Bacillales	Paenibacillaceae	Unassigned	Unassigned
ASV_1049	Bacteria	Actinobacteria	Actinobacteria	Pseudonocardiales	Pseudonocardiaceae	Pseudonocardia	nigra
ASV_1091	Bacteria	Actinobacteria	Actinobacteria	Pseudonocardiales	Pseudonocardiaceae	Lentzea	guizhouensis
ASV_1258	Bacteria	Proteobacteria	Gammaproteobacteria	Xanthomonadales	Xanthomonadaceae	Lysobacter	lycopersici
ASV_1322	Bacteria	Actinobacteria	Thermoleophilia	Solirubrobacterales	Baekduiaceae	Baekduia	soli
ASV_582	Bacteria	Chloroflexi	Chloroflexia	Herpetosiphonales	Herpetosiphonaceae	Herpetosiphon	giganteus
ASV_589	Bacteria	Actinobacteria	Actinobacteria	Micrococcales	Intrasporangiaceae	Oryzihumus	soli
ASV_619	Bacteria	Proteobacteria	Alphaproteobacteria	Sphingomonadales	Sphingomonadaceae	Sphingomonas	deserti
ASV_666	Bacteria	Proteobacteria	Alphaproteobacteria	Rhizobiales	Hyphomicrobiaceae	Hyphomicrobium	facile
ASV_890	Bacteria	Proteobacteria	Betaproteobacteria	Burkholderiales	Comamonadaceae	Hydrogenophaga	luteola
ASV_904	Bacteria	Actinobacteria	Acidimicrobiia	Acidimicrobiales	Iamiaceae	Actinomarinicola	tropica
ASV_1083	Bacteria	Actinobacteria	Actinobacteria	Micromonosporales	Micromonosporaceae	Catellatospora	vulcania
ASV_1134	Bacteria	Proteobacteria	Gammaproteobacteria	Unassigned	Unassigned	Unassigned	Unassigned
ASV_1191	Bacteria	Proteobacteria	Gammaproteobacteria	Xanthomonadales	Xanthomonadaceae	Lysobacter	Unassigned
ASV_1286	Bacteria	Proteobacteria	Alphaproteobacteria	Rhizobiales	Unassigned	Unassigned	Unassigned
ASV_654	Bacteria	Proteobacteria	Betaproteobacteria	Rhodocyclales	Rhodocyclaceae	Niveibacterium	umoris
ASV_658	Bacteria	Proteobacteria	Alphaproteobacteria	Rhizobiales	Hyphomicrobiaceae	Hyphomicrobium	facile
ASV_734	Bacteria	Actinobacteria	Actinobacteria	Micromonosporales	Micromonosporaceae	Actinoplanes	bogorensis
ASV_768	Bacteria	Proteobacteria	Alphaproteobacteria	Sphingomonadales	Sphingomonadaceae	Blastomonas	marina
ASV_821	Bacteria	Proteobacteria	Alphaproteobacteria	Rhizobiales	Unassigned	Unassigned	Unassigned
ASV_840	Bacteria	Proteobacteria	Gammaproteobacteria	Xanthomonadales	Xanthomonadaceae	Arenimonas	halophila
ASV_1019	Bacteria	Proteobacteria	Betaproteobacteria	Burkholderiales	Burkholderiaceae	Cupriavidus	nantongensis
ASV_1142	Bacteria	Proteobacteria	Betaproteobacteria	Burkholderiales	Comamonadaceae	Rhizobacter	profundi
ASV_1315	Bacteria	Actinobacteria	Thermoleophilia	Solirubrobacterales	Conexibacteraceae	Conexibacter	stalactiti
ASV_1403	Bacteria	Proteobacteria	Betaproteobacteria	Nitrosomonadales	Unassigned	Unassigned	Unassigned
ASV_512	Bacteria	Chlamydiae	Chlamydiia	Chlamydiales	Chlamydiaceae	Chlamydia	avium
ASV_533	Bacteria	Proteobacteria	Gammaproteobacteria	Gammaproteobacteria_incertae_sedis	Unassigned	Acidibacter	ferrireducens
ASV_565	Bacteria	Proteobacteria	Alphaproteobacteria	Unassigned	Unassigned	Unassigned	Unassigned
ASV_616	Bacteria	Bacteroidetes	Cytophagia	Cytophagales	Cytophagaceae	Chryseotalea	sanaruensis
ASV_622	Bacteria	Proteobacteria	Gammaproteobacteria	Nevskiales	Nevskiaceae	Nevskia	lacus
ASV_623	Bacteria	Bacteroidetes	Cytophagia	Cytophagales	Cytophagaceae	Chryseotalea	sanaruensis
ASV_635	Bacteria	Proteobacteria	Deltaproteobacteria	Myxococcales	Polyangiaceae	Racemicystis	persica
ASV_636	Bacteria	Actinobacteria	Thermoleophilia	Solirubrobacterales	Parviterribacteraceae	Parviterribacter	multiflagellatus
ASV_644	Bacteria	Proteobacteria	Betaproteobacteria	Burkholderiales	Burkholderiaceae	Chitinimonas	lacunae
ASV_687	Bacteria	Proteobacteria	Alphaproteobacteria	Unassigned	Unassigned	Unassigned	Unassigned
ASV_710	Bacteria	Proteobacteria	Betaproteobacteria	Burkholderiales	Unassigned	Unassigned	Unassigned
ASV_905	Bacteria	Proteobacteria	Deltaproteobacteria	Myxococcales	Unassigned	Unassigned	Unassigned
ASV_929	Bacteria	Proteobacteria	Alphaproteobacteria	Rhodospirillales	Unassigned	Unassigned	Unassigned
ASV_991	Bacteria	Proteobacteria	Gammaproteobacteria	Nevskiales	Nevskiaceae	Nevskia	lacus
ASV_1078	Bacteria	Unassigned	Unassigned	Unassigned	Unassigned	Unassigned	Unassigned
ASV_1245	Bacteria	Proteobacteria	Alphaproteobacteria	Rhizobiales	Devosiaceae	Devosia	naphthalenivorans
ASV_1495	Bacteria	Proteobacteria	Alphaproteobacteria	Rhizobiales	Rhizobiaceae	Rhizobium	azooxidifex
ASV_1516	Bacteria	Proteobacteria	Gammaproteobacteria	Gammaproteobacteria_incertae_sedis	Unassigned	Acidibacter	ferrireducens
ASV_593	Bacteria	Proteobacteria	Alphaproteobacteria	Caulobacterales	Hyphomonadaceae	Asprobacter	aquaticus
ASV_602	Bacteria	Actinobacteria	Actinobacteria	Mycobacteriales	Mycobacteriaceae	Mycobacterium	bacteremicum
ASV_645	Bacteria	Bacteroidetes	Cytophagia	Cytophagales	Cyclobacteriaceae	Algoriphagus	trabzonensis
ASV_660	Bacteria	Proteobacteria	Alphaproteobacteria	Rhizobiales	Boseaceae	Bosea	vaviloviae
ASV_661	Bacteria	Actinobacteria	Actinobacteria	Micromonosporales	Micromonosporaceae	Unassigned	Unassigned
ASV_688	Bacteria	Actinobacteria	Actinobacteria	Micrococcales	Promicromonosporaceae	Promicromonospora	kermanensis
ASV_713	Bacteria	Proteobacteria	Alphaproteobacteria	Sphingomonadales	Erythrobacteraceae	Altererythrobacter	Unassigned
ASV_769	Bacteria	Proteobacteria	Betaproteobacteria	Burkholderiales	Comamonadaceae	Ramlibacter	alkalitolerans
ASV_794	Bacteria	Actinobacteria	Actinobacteria	Propionibacteriales	Nocardioidaceae	Nocardioides	pakistanensis
ASV_899	Bacteria	Proteobacteria	Alphaproteobacteria	Caulobacterales	Caulobacteraceae	Aquidulcibacter	paucihalophilus
ASV_1249	Bacteria	Acidobacteria	Vicinamibacteria	Vicinamibacterales	Vicinamibacteraceae	Vicinamibacter	silvestris
ASV_1467	Bacteria	Proteobacteria	Deltaproteobacteria	Myxococcales	Polyangiaceae	Aetherobacter	fasciculatus
ASV_1470	Bacteria	Bacteroidetes	Cytophagia	Cytophagales	Fulvivirgaceae	Chryseolinea	flava
ASV_606	Bacteria	Chloroflexi	Chloroflexia	Herpetosiphonales	Herpetosiphonaceae	Herpetosiphon	giganteus
ASV_647	Bacteria	Proteobacteria	Deltaproteobacteria	Unassigned	Unassigned	Unassigned	Unassigned
ASV_656	Bacteria	Firmicutes	Unassigned	Unassigned	Unassigned	Unassigned	Unassigned
ASV_693	Bacteria	Proteobacteria	Alphaproteobacteria	Unassigned	Unassigned	Unassigned	Unassigned
ASV_694	Bacteria	Proteobacteria	Alphaproteobacteria	Rhizobiales	Bradyrhizobiaceae	Pseudorhodoplanes	sinuspersici
ASV_695	Bacteria	Actinobacteria	Actinobacteria	Micromonosporales	Micromonosporaceae	Micromonospora	Unassigned
ASV_745	Bacteria	Actinobacteria	Actinobacteria	Mycobacteriales	Mycobacteriaceae	Mycobacterium	Unassigned
ASV_753	Bacteria	Verrucomicrobia	Opitutae	Opitutales	Opitutaceae	Oleiharenicola	lentus
ASV_791	Bacteria	Proteobacteria	Gammaproteobacteria	Xanthomonadales	Xanthomonadaceae	Coralloluteibacterium	stylophorae
ASV_801	Bacteria	Proteobacteria	Alphaproteobacteria	Rhodospirillales	Rhodospirillaceae	Dongia	soli
ASV_830	Bacteria	Bacteroidetes	Cytophagia	Cytophagales	Fulvivirgaceae	Chryseolinea	flava
ASV_864	Bacteria	Proteobacteria	Alphaproteobacteria	Rhizobiales	Devosiaceae	Devosia	honganensis
ASV_873	Bacteria	Proteobacteria	Alphaproteobacteria	Rhodospirillales	Unassigned	Unassigned	Unassigned
ASV_895	Bacteria	Unassigned	Unassigned	Unassigned	Unassigned	Unassigned	Unassigned
ASV_958	Bacteria	Actinobacteria	Thermoleophilia	Solirubrobacterales	Paraconexibacteraceae	Paraconexibacter	algicola
ASV_985	Bacteria	Bacteroidetes	Cytophagia	Cytophagales	Cytophagaceae	Chryseotalea	sanaruensis
ASV_1109	Bacteria	Actinobacteria	Thermoleophilia	Solirubrobacterales	Baekduiaceae	Baekduia	soli
ASV_1330	Bacteria	Actinobacteria	Actinobacteria	Streptomycetales	Streptomycetaceae	Streptomyces	Unassigned
ASV_1365	Bacteria	Proteobacteria	Deltaproteobacteria	Myxococcales	Myxococcaceae	Corallococcus	aberystwythensis
ASV_665	Bacteria	Proteobacteria	Alphaproteobacteria	Rhizobiales	Rhizobiaceae	Pararhizobium	Unassigned
ASV_715	Bacteria	Proteobacteria	Betaproteobacteria	Burkholderiales	Oxalobacteraceae	Massilia	eurypsychrophila
ASV_741	Bacteria	Proteobacteria	Alphaproteobacteria	Rhizobiales	Unassigned	Unassigned	Unassigned
ASV_771	Bacteria	Actinobacteria	Unassigned	Unassigned	Unassigned	Unassigned	Unassigned
ASV_772	Bacteria	Actinobacteria	Actinobacteria	Micrococcales	Intrasporangiaceae	Intrasporangium	flavum
ASV_815	Bacteria	Actinobacteria	Actinobacteria	Micrococcales	Cellulomonadaceae	Cellulomonas	massiliensis
ASV_835	Bacteria	Proteobacteria	Alphaproteobacteria	Caulobacterales	Caulobacteraceae	Brevundimonas	albigilva
ASV_878	Bacteria	Actinobacteria	Actinobacteria	Micromonosporales	Micromonosporaceae	Dactylosporangium	cerinum
ASV_906	Bacteria	Firmicutes	Bacilli	Bacillales	Paenibacillaceae	Unassigned	Unassigned
ASV_910	Bacteria	Bacteroidetes	Flavobacteriia	Flavobacteriales	Flavobacteriaceae	Flavobacterium	Unassigned
ASV_949	Bacteria	Actinobacteria	Actinobacteria	Micromonosporales	Micromonosporaceae	Dactylosporangium	sucinum
ASV_986	Bacteria	Proteobacteria	Alphaproteobacteria	Rhodospirillales	Acetobacteraceae	Unassigned	Unassigned
ASV_1099	Bacteria	Proteobacteria	Gammaproteobacteria	Chromatiales	Ectothiorhodospiraceae	Acidihalobacter	Unassigned
ASV_1465	Bacteria	Actinobacteria	Actinobacteria	Micromonosporales	Micromonosporaceae	Micromonospora	terminaliae
ASV_648	Bacteria	Proteobacteria	Deltaproteobacteria	Desulfuromonadales	Geobacteraceae	Geomonas	bemidjiensis
ASV_650	Bacteria	Proteobacteria	Betaproteobacteria	Burkholderiales	Comamonadaceae	Aquabacterium	Unassigned
ASV_672	Bacteria	Firmicutes	Bacilli	Bacillales	Bacillaceae	Unassigned	Unassigned
ASV_778	Bacteria	Actinobacteria	Actinobacteria	Propionibacteriales	Nocardioidaceae	Aeromicrobium	lacus
ASV_856	Bacteria	Actinobacteria	Actinobacteria	Pseudonocardiales	Pseudonocardiaceae	Pseudonocardia	nigra
ASV_863	Bacteria	Actinobacteria	Actinobacteria	Propionibacteriales	Nocardioidaceae	Nocardioides	pakistanensis
ASV_945	Bacteria	Firmicutes	Bacilli	Bacillales	Paenibacillaceae	Unassigned	Unassigned
ASV_1073	Bacteria	Firmicutes	Bacilli	Bacillales	Planococcaceae	Lysinibacillus	cresolivorans
ASV_1205	Bacteria	Actinobacteria	Actinobacteria	Propionibacteriales	Unassigned	Unassigned	Unassigned
ASV_1353	Bacteria	Actinobacteria	Actinobacteria	Micromonosporales	Micromonosporaceae	Hamadaea	flava
ASV_1358	Bacteria	Proteobacteria	Alphaproteobacteria	Sphingomonadales	Sphingomonadaceae	Sphingomonas	Unassigned
ASV_1389	Bacteria	Actinobacteria	Thermoleophilia	Solirubrobacterales	Conexibacteraceae	Conexibacter	stalactiti
ASV_1406	Bacteria	Firmicutes	Bacilli	Bacillales	Paenibacillaceae	Unassigned	Unassigned
ASV_1441	Bacteria	Verrucomicrobia	Verrucomicrobiae	Verrucomicrobiales	Verrucomicrobiaceae	Phragmitibacter	flavus
ASV_1528	Bacteria	Actinobacteria	Actinobacteria	Micromonosporales	Micromonosporaceae	Actinoplanes	lichenis
ASV_657	Bacteria	Proteobacteria	Alphaproteobacteria	Unassigned	Unassigned	Unassigned	Unassigned
ASV_758	Bacteria	Proteobacteria	Gammaproteobacteria	Pseudomonadales	Pseudomonadaceae	Pseudomonas	indoloxydans
ASV_767	Bacteria	Proteobacteria	Gammaproteobacteria	Unassigned	Unassigned	Unassigned	Unassigned
ASV_770	Bacteria	Actinobacteria	Actinobacteria	Micromonosporales	Micromonosporaceae	Micromonospora	Unassigned
ASV_825	Bacteria	Proteobacteria	Alphaproteobacteria	Rhodospirillales	Unassigned	Unassigned	Unassigned
ASV_911	Bacteria	Proteobacteria	Deltaproteobacteria	Myxococcales	Unassigned	Unassigned	Unassigned
ASV_1024	Bacteria	Bacteroidetes	Flavobacteriia	Flavobacteriales	Flavobacteriaceae	Flavobacterium	Unassigned
ASV_1056	Bacteria	Actinobacteria	Actinobacteria	Streptomycetales	Streptomycetaceae	Streptomyces	alfalfae
ASV_1076	Bacteria	Actinobacteria	Acidimicrobiia	Acidimicrobiales	Iamiaceae	Actinomarinicola	tropica
ASV_1104	Bacteria	Actinobacteria	Actinobacteria	Micromonosporales	Micromonosporaceae	Phytohabitans	kaempferiae
ASV_1280	Bacteria	Bacteroidetes	Cytophagia	Cytophagales	Fulvivirgaceae	Chryseolinea	flava
ASV_1355	Bacteria	Actinobacteria	Actinobacteria	Unassigned	Unassigned	Unassigned	Unassigned
ASV_1419	Bacteria	Actinobacteria	Thermoleophilia	Solirubrobacterales	Conexibacteraceae	Conexibacter	stalactiti
ASV_1423	Bacteria	Proteobacteria	Gammaproteobacteria	Unassigned	Unassigned	Unassigned	Unassigned
ASV_609	Bacteria	Bacteroidetes	Sphingobacteriia	Sphingobacteriales	Sphingobacteriaceae	Pedobacter	Unassigned
ASV_682	Bacteria	Actinobacteria	Thermoleophilia	Solirubrobacterales	Baekduiaceae	Baekduia	soli
ASV_685	Bacteria	Proteobacteria	Gammaproteobacteria	Gammaproteobacteria_incertae_sedis	Unassigned	Acidibacter	ferrireducens
ASV_697	Bacteria	Firmicutes	Bacilli	Bacillales	Paenibacillaceae	Unassigned	Unassigned
ASV_707	Bacteria	Actinobacteria	Thermoleophilia	Solirubrobacterales	Baekduiaceae	Baekduia	soli
ASV_727	Bacteria	Firmicutes	Bacilli	Bacillales	Paenibacillaceae	Unassigned	Unassigned
ASV_729	Bacteria	Actinobacteria	Actinobacteria	Micromonosporales	Micromonosporaceae	Hamadaea	flava
ASV_838	Bacteria	Proteobacteria	Betaproteobacteria	Burkholderiales	Comamonadaceae	Ideonella	paludis
ASV_839	Bacteria	Actinobacteria	Actinobacteria	Frankiales	Frankiaceae	Frankia	Unassigned
ASV_901	Bacteria	Proteobacteria	Gammaproteobacteria	Gammaproteobacteria_incertae_sedis	Unassigned	Acidibacter	ferrireducens
ASV_916	Bacteria	Proteobacteria	Betaproteobacteria	Burkholderiales	Oxalobacteraceae	Massilia	eurypsychrophila
ASV_1145	Bacteria	Proteobacteria	Deltaproteobacteria	Unassigned	Unassigned	Unassigned	Unassigned
ASV_1213	Bacteria	Bacteroidetes	Cytophagia	Cytophagales	Fulvivirgaceae	Chryseolinea	flava
ASV_1224	Bacteria	Proteobacteria	Alphaproteobacteria	Unassigned	Unassigned	Unassigned	Unassigned
ASV_1271	Bacteria	Proteobacteria	Deltaproteobacteria	Myxococcales	Myxococcaceae	Corallococcus	aberystwythensis
ASV_614	Bacteria	Proteobacteria	Betaproteobacteria	Nitrosomonadales	Methylophilaceae	Novimethylophilus	kurashikiensis
ASV_627	Bacteria	Bacteroidetes	Cytophagia	Cytophagales	Fulvivirgaceae	Chryseolinea	flava
ASV_651	Bacteria	Proteobacteria	Gammaproteobacteria	Nevskiales	Nevskiaceae	Polycyclovorans	algicola
ASV_764	Bacteria	Proteobacteria	Gammaproteobacteria	Alteromonadales	Unassigned	Unassigned	Unassigned
ASV_792	Bacteria	Proteobacteria	Alphaproteobacteria	Rhodospirillales	Unassigned	Unassigned	Unassigned
ASV_793	Bacteria	Actinobacteria	Thermoleophilia	Unassigned	Unassigned	Unassigned	Unassigned
ASV_819	Bacteria	Actinobacteria	Actinobacteria	Pseudonocardiales	Pseudonocardiaceae	Saccharothrix	stipae
ASV_833	Bacteria	Proteobacteria	Alphaproteobacteria	Rhizobiales	Hyphomicrobiaceae	Hyphomicrobium	facile
ASV_889	Bacteria	Actinobacteria	Actinobacteria	Propionibacteriales	Nocardioidaceae	Nocardioides	guangzhouensis
ASV_902	Bacteria	Proteobacteria	Deltaproteobacteria	Myxococcales	Polyangiaceae	Racemicystis	persica
ASV_915	Bacteria	Proteobacteria	Alphaproteobacteria	Rhizobiales	Phyllobacteriaceae	Mesorhizobium	hankyongi
ASV_932	Bacteria	Actinobacteria	Actinobacteria	Propionibacteriales	Nocardioidaceae	Aeromicrobium	panacisoli
ASV_1015	Bacteria	Firmicutes	Bacilli	Bacillales	Bacillaceae	Unassigned	Unassigned
ASV_1096	Bacteria	Proteobacteria	Alphaproteobacteria	Unassigned	Unassigned	Unassigned	Unassigned
ASV_1135	Bacteria	Proteobacteria	Deltaproteobacteria	Myxococcales	Nannocystaceae	Nannocystis	konarekensis
ASV_1194	Bacteria	Proteobacteria	Alphaproteobacteria	Rhizobiales	Phyllobacteriaceae	Mesorhizobium	carmichaelinearum
ASV_1240	Bacteria	Planctomycetes	Planctomycetacia	Pirellulales	Lacipirellulaceae	Lacipirellula	parvula
ASV_1251	Bacteria	Actinobacteria	Acidimicrobiia	Acidimicrobiales	Iamiaceae	Actinomarinicola	tropica
ASV_1326	Bacteria	Proteobacteria	Alphaproteobacteria	Rhodospirillales	Unassigned	Unassigned	Unassigned
ASV_1340	Bacteria	Proteobacteria	Deltaproteobacteria	Myxococcales	Nannocystaceae	Nannocystis	konarekensis
ASV_1348	Bacteria	Proteobacteria	Alphaproteobacteria	Unassigned	Unassigned	Unassigned	Unassigned
ASV_653	Bacteria	Proteobacteria	Gammaproteobacteria	Chromatiales	Unassigned	Unassigned	Unassigned
ASV_655	Bacteria	Actinobacteria	Actinobacteria	Streptosporangiales	Streptosporangiaceae	Nonomuraea	indica
ASV_703	Bacteria	Proteobacteria	Betaproteobacteria	Burkholderiales	Comamonadaceae	Aquabacterium	olei
ASV_709	Bacteria	Proteobacteria	Alphaproteobacteria	Rhizobiales	Unassigned	Unassigned	Unassigned
ASV_721	Bacteria	Proteobacteria	Unassigned	Unassigned	Unassigned	Unassigned	Unassigned
ASV_722	Bacteria	Actinobacteria	Thermoleophilia	Thermoleophilales	Thermoleophilaceae	Thermoleophilum	minutum
ASV_751	Bacteria	Actinobacteria	Actinobacteria	Micromonosporales	Micromonosporaceae	Virgisporangium	myanmarense
ASV_806	Bacteria	Actinobacteria	Actinobacteria	Pseudonocardiales	Pseudonocardiaceae	Lentzea	guizhouensis
ASV_1038	Bacteria	Actinobacteria	Actinobacteria	Propionibacteriales	Propionibacteriaceae	Microlunatus	aerolatus
ASV_1050	Bacteria	Proteobacteria	Alphaproteobacteria	Rhodospirillales	Unassigned	Unassigned	Unassigned
ASV_1137	Bacteria	Proteobacteria	Alphaproteobacteria	Sphingomonadales	Erythrobacteraceae	Erythrobacter	suaedae
ASV_1168	Bacteria	Actinobacteria	Thermoleophilia	Solirubrobacterales	Conexibacteraceae	Conexibacter	stalactiti
ASV_631	Bacteria	Spirochaetes	Spirochaetia	Spirochaetales	Spirochaetaceae	Marispirochaeta	aestuarii
ASV_663	Bacteria	Proteobacteria	Alphaproteobacteria	Caulobacterales	Hyphomonadaceae	Asprobacter	aquaticus
ASV_669	Bacteria	Actinobacteria	Actinobacteria	Pseudonocardiales	Pseudonocardiaceae	Unassigned	Unassigned
ASV_699	Bacteria	Verrucomicrobia	Verrucomicrobiae	Verrucomicrobiales	Verrucomicrobiaceae	Luteolibacter	Unassigned
ASV_724	Bacteria	Proteobacteria	Deltaproteobacteria	Desulfuromonadales	Geobacteraceae	Geomonas	bemidjiensis
ASV_726	Bacteria	Proteobacteria	Alphaproteobacteria	Unassigned	Unassigned	Unassigned	Unassigned
ASV_739	Bacteria	Proteobacteria	Alphaproteobacteria	Rhizobiales	Bartonellaceae	Bartonella	Unassigned
ASV_756	Bacteria	Actinobacteria	Actinobacteria	Mycobacteriales	Mycobacteriaceae	Mycobacterium	aquaticum
ASV_796	Bacteria	Proteobacteria	Gammaproteobacteria	Unassigned	Unassigned	Unassigned	Unassigned
ASV_861	Bacteria	Proteobacteria	Deltaproteobacteria	Myxococcales	Polyangiaceae	Aetherobacter	fasciculatus
ASV_907	Bacteria	Verrucomicrobia	Verrucomicrobiae	Verrucomicrobiales	Verrucomicrobiaceae	Phragmitibacter	flavus
ASV_922	Bacteria	Proteobacteria	Deltaproteobacteria	Myxococcales	Myxococcaceae	Corallococcus	aberystwythensis
ASV_1064	Bacteria	Proteobacteria	Alphaproteobacteria	Sphingomonadales	Sphingomonadaceae	Sphingomonas	lutea
ASV_1285	Bacteria	Actinobacteria	Actinobacteria	Mycobacteriales	Mycobacteriaceae	Mycobacterium	anyangense
ASV_1360	Bacteria	Chloroflexi	Chloroflexia	Herpetosiphonales	Herpetosiphonaceae	Herpetosiphon	giganteus
ASV_1432	Bacteria	Planctomycetes	Phycisphaerae	Phycisphaerales	Phycisphaeraceae	Algisphaera	agarilytica
ASV_1482	Bacteria	Bacteroidetes	Flavobacteriia	Flavobacteriales	Flavobacteriaceae	Unassigned	Unassigned
ASV_728	Bacteria	Proteobacteria	Alphaproteobacteria	Rhizobiales	Unassigned	Unassigned	Unassigned
ASV_735	Bacteria	Chloroflexi	Chloroflexia	Herpetosiphonales	Herpetosiphonaceae	Herpetosiphon	giganteus
ASV_740	Bacteria	Proteobacteria	Deltaproteobacteria	Myxococcales	Cystobacteraceae	Archangium	disciforme
ASV_748	Bacteria	Proteobacteria	Betaproteobacteria	Burkholderiales	Comamonadaceae	Variovorax	gossypii
ASV_779	Bacteria	Proteobacteria	Gammaproteobacteria	Gammaproteobacteria_incertae_sedis	Unassigned	Acidibacter	ferrireducens
ASV_799	Bacteria	Firmicutes	Bacilli	Bacillales	Paenibacillaceae	Unassigned	Unassigned
ASV_807	Bacteria	Firmicutes	Bacilli	Bacillales	Thermoactinomycetaceae	Unassigned	Unassigned
ASV_808	Bacteria	Proteobacteria	Alphaproteobacteria	Rhizobiales	Unassigned	Unassigned	Unassigned
ASV_817	Bacteria	Proteobacteria	Alphaproteobacteria	Sphingomonadales	Unassigned	Unassigned	Unassigned
ASV_912	Bacteria	Proteobacteria	Gammaproteobacteria	Unassigned	Unassigned	Unassigned	Unassigned
ASV_938	Bacteria	Proteobacteria	Alphaproteobacteria	Rhizobiales	Hyphomicrobiaceae	Hyphomicrobium	facile
ASV_957	Bacteria	Proteobacteria	Alphaproteobacteria	Rhizobiales	Unassigned	Unassigned	Unassigned
ASV_981	Bacteria	Bacteroidetes	Chitinophagia	Chitinophagales	Chitinophagaceae	Ilyomonas	limi
ASV_1065	Bacteria	Actinobacteria	Actinobacteria	Propionibacteriales	Nocardioidaceae	Nocardioides	Unassigned
ASV_1161	Bacteria	Proteobacteria	Betaproteobacteria	Nitrosomonadales	Thiobacillaceae	Annwoodia	aquaesulis
ASV_1235	Bacteria	Actinobacteria	Thermoleophilia	Solirubrobacterales	Unassigned	Unassigned	Unassigned
ASV_1369	Bacteria	Proteobacteria	Gammaproteobacteria	Xanthomonadales	Xanthomonadaceae	Lysobacter	hankyongensis
ASV_1408	Bacteria	Actinobacteria	Actinobacteria	Micromonosporales	Micromonosporaceae	Virgisporangium	myanmarense
ASV_755	Bacteria	Actinobacteria	Actinobacteria	Propionibacteriales	Kribbellaceae	Kribbella	deserti
ASV_760	Bacteria	Bacteroidetes	Cytophagia	Cytophagales	Cytophagaceae	Chryseotalea	sanaruensis
ASV_774	Bacteria	Actinobacteria	Actinobacteria	Propionibacteriales	Nocardioidaceae	Nocardioides	Unassigned
ASV_789	Bacteria	Proteobacteria	Deltaproteobacteria	Myxococcales	Polyangiaceae	Racemicystis	persica
ASV_803	Bacteria	Proteobacteria	Unassigned	Unassigned	Unassigned	Unassigned	Unassigned
ASV_816	Bacteria	Actinobacteria	Thermoleophilia	Solirubrobacterales	Baekduiaceae	Baekduia	soli
ASV_874	Bacteria	Proteobacteria	Gammaproteobacteria	Gammaproteobacteria_incertae_sedis	Unassigned	Acidibacter	ferrireducens
ASV_898	Bacteria	Actinobacteria	Actinobacteria	Geodermatophilales	Geodermatophilaceae	Geodermatophilus	aquaeductus
ASV_1058	Bacteria	Proteobacteria	Betaproteobacteria	Nitrosomonadales	Gallionellaceae	Sulfurirhabdus	autotrophica
ASV_1253	Bacteria	Proteobacteria	Alphaproteobacteria	Rhizobiales	Unassigned	Unassigned	Unassigned
ASV_1380	Bacteria	Actinobacteria	Thermoleophilia	Solirubrobacterales	Baekduiaceae	Baekduia	soli
ASV_1397	Bacteria	Planctomycetes	Planctomycetacia	Pirellulales	Thermoguttaceae	Thermostilla	marina
ASV_1402	Bacteria	Proteobacteria	Deltaproteobacteria	Myxococcales	Polyangiaceae	Racemicystis	crocea
ASV_1473	Bacteria	Actinobacteria	Acidimicrobiia	Acidimicrobiales	Unassigned	Unassigned	Unassigned
ASV_785	Bacteria	Firmicutes	Bacilli	Bacillales	Paenibacillaceae	Unassigned	Unassigned
ASV_818	Bacteria	Proteobacteria	Alphaproteobacteria	Rhodospirillales	Rhodospirillaceae	Dongia	soli
ASV_824	Bacteria	Chloroflexi	Chloroflexia	Chloroflexales	Chloroflexaceae	Chloroflexus	islandicus
ASV_828	Bacteria	Proteobacteria	Alphaproteobacteria	Rhizobiales	Boseaceae	Bosea	vaviloviae
ASV_923	Bacteria	Bacteroidetes	Sphingobacteriia	Sphingobacteriales	Sphingobacteriaceae	Pedobacter	jeongneungensis
ASV_948	Bacteria	Proteobacteria	Deltaproteobacteria	Desulfuromonadales	Desulfuromonadaceae	Desulfuromonas	acetoxidans
ASV_1013	Bacteria	Actinobacteria	Actinobacteria	Propionibacteriales	Nocardioidaceae	Marmoricola	terrae
ASV_1014	Bacteria	Bacteroidetes	Cytophagia	Cytophagales	Fulvivirgaceae	Chryseolinea	flava
ASV_1103	Bacteria	Proteobacteria	Deltaproteobacteria	Myxococcales	Polyangiaceae	Racemicystis	crocea
ASV_1110	Bacteria	Verrucomicrobia	Verrucomicrobiae	Verrucomicrobiales	Verrucomicrobiaceae	Luteolibacter	gellanilyticus
ASV_1113	Bacteria	Actinobacteria	Actinobacteria	Micromonosporales	Micromonosporaceae	Micromonospora	caldifontis
ASV_1116	Bacteria	Chloroflexi	Chloroflexia	Herpetosiphonales	Herpetosiphonaceae	Herpetosiphon	giganteus
ASV_1174	Bacteria	Firmicutes	Unassigned	Unassigned	Unassigned	Unassigned	Unassigned
ASV_1184	Bacteria	Proteobacteria	Deltaproteobacteria	Myxococcales	Polyangiaceae	Racemicystis	crocea
ASV_1209	Bacteria	Proteobacteria	Alphaproteobacteria	Rhizobiales	Bradyrhizobiaceae	Rhodoplanes	Unassigned
ASV_1289	Bacteria	Proteobacteria	Betaproteobacteria	Nitrosomonadales	Methylophilaceae	Novimethylophilus	kurashikiensis
ASV_1347	Bacteria	Proteobacteria	Alphaproteobacteria	Rhizobiales	Phyllobacteriaceae	Mesorhizobium	waimense
ASV_1352	Bacteria	Proteobacteria	Betaproteobacteria	Burkholderiales	Oxalobacteraceae	Janthinobacterium	svalbardensis
ASV_1451	Bacteria	Gemmatimonadetes	Gemmatimonadetes	Gemmatimonadales	Gemmatimonadaceae	Gemmatirosa	kalamazoonesis
ASV_1527	Bacteria	Firmicutes	Bacilli	Bacillales	Paenibacillaceae	Unassigned	Unassigned
ASV_719	Bacteria	Proteobacteria	Alphaproteobacteria	Rhizobiales	Hyphomicrobiaceae	Hyphomicrobium	facile
ASV_747	Bacteria	Actinobacteria	Thermoleophilia	Solirubrobacterales	Baekduiaceae	Baekduia	soli
ASV_841	Bacteria	Proteobacteria	Gammaproteobacteria	Gammaproteobacteria_incertae_sedis	Unassigned	Acidibacter	ferrireducens
ASV_872	Bacteria	Actinobacteria	Actinobacteria	Mycobacteriales	Mycobacteriaceae	Mycobacterium	intracellulare
ASV_896	Bacteria	Bacteroidetes	Flavobacteriia	Flavobacteriales	Flavobacteriaceae	Flavobacterium	humicola
ASV_926	Bacteria	Proteobacteria	Deltaproteobacteria	Myxococcales	Polyangiaceae	Aetherobacter	fasciculatus
ASV_960	Bacteria	Proteobacteria	Deltaproteobacteria	Myxococcales	Unassigned	Unassigned	Unassigned
ASV_1026	Bacteria	Actinobacteria	Actinobacteria	Micrococcales	Promicromonosporaceae	Cellulosimicrobium	funkei
ASV_1028	Bacteria	Proteobacteria	Gammaproteobacteria	Xanthomonadales	Xanthomonadaceae	Lysobacter	rhizosphaerae
ASV_1043	Bacteria	Actinobacteria	Acidimicrobiia	Acidimicrobiales	Iamiaceae	Actinomarinicola	tropica
ASV_1059	Bacteria	Actinobacteria	Acidimicrobiia	Acidimicrobiales	Iamiaceae	Actinomarinicola	tropica
ASV_1063	Bacteria	Actinobacteria	Actinobacteria	Micrococcales	Microbacteriaceae	Agromyces	protaetiae
ASV_1180	Bacteria	Bacteroidetes	Cytophagia	Cytophagales	Hymenobacteraceae	Pontibacter	jeungdoensis
ASV_1217	Bacteria	Chloroflexi	Chloroflexia	Herpetosiphonales	Herpetosiphonaceae	Herpetosiphon	giganteus
ASV_1226	Bacteria	Proteobacteria	Betaproteobacteria	Burkholderiales	Comamonadaceae	Variovorax	gossypii
ASV_1302	Bacteria	Proteobacteria	Betaproteobacteria	Burkholderiales	Burkholderiaceae	Paraburkholderia	hiiakae
ASV_1438	Bacteria	Proteobacteria	Betaproteobacteria	Rhodocyclales	Rhodocyclaceae	Niveibacterium	umoris
ASV_1479	Bacteria	Actinobacteria	Actinobacteria	Propionibacteriales	Nocardioidaceae	Nocardioides	albidus
ASV_1489	Bacteria	Firmicutes	Bacilli	Bacillales	Bacillaceae	Unassigned	Unassigned
ASV_1515	Bacteria	Proteobacteria	Alphaproteobacteria	Rhizobiales	Pleomorphomonadaceae	Chthonobacter	albigriseus
ASV_788	Bacteria	Proteobacteria	Betaproteobacteria	Burkholderiales	Comamonadaceae	Aquabacterium	lacunae
ASV_802	Bacteria	Proteobacteria	Gammaproteobacteria	Xanthomonadales	Xanthomonadaceae	Arenimonas	terrae
ASV_822	Bacteria	Proteobacteria	Gammaproteobacteria	Xanthomonadales	Unassigned	Unassigned	Unassigned
ASV_852	Bacteria	Chloroflexi	Chloroflexia	Chloroflexales	Chloroflexaceae	Chloroflexus	islandicus
ASV_853	Bacteria	Actinobacteria	Actinobacteria	Unassigned	Unassigned	Unassigned	Unassigned
ASV_869	Bacteria	Actinobacteria	Actinobacteria	Micrococcales	Promicromonosporaceae	Promicromonospora	alba
ASV_927	Bacteria	Proteobacteria	Alphaproteobacteria	Rhizobiales	Phyllobacteriaceae	Unassigned	Unassigned
ASV_947	Bacteria	Proteobacteria	Betaproteobacteria	Burkholderiales	Alcaligenaceae	Unassigned	Unassigned
ASV_1008	Bacteria	Proteobacteria	Deltaproteobacteria	Myxococcales	Polyangiaceae	Aetherobacter	fasciculatus
ASV_1009	Bacteria	Chloroflexi	Chloroflexia	Herpetosiphonales	Herpetosiphonaceae	Herpetosiphon	giganteus
ASV_1030	Bacteria	Actinobacteria	Actinobacteria	Micromonosporales	Micromonosporaceae	Micromonospora	zingiberis
ASV_1034	Bacteria	Actinobacteria	Actinobacteria	Propionibacteriales	Nocardioidaceae	Nocardioides	glacieisoli
ASV_1057	Bacteria	Chloroflexi	Chloroflexia	Herpetosiphonales	Herpetosiphonaceae	Herpetosiphon	giganteus
ASV_1069	Bacteria	Proteobacteria	Deltaproteobacteria	Myxococcales	Polyangiaceae	Racemicystis	persica
ASV_1084	Bacteria	Actinobacteria	Actinobacteria	Micromonosporales	Micromonosporaceae	Micromonospora	zingiberis
ASV_1263	Bacteria	Proteobacteria	Alphaproteobacteria	Rhodospirillales	Rhodospirillaceae	Dongia	soli
ASV_1298	Bacteria	Firmicutes	Bacilli	Bacillales	Bacillaceae	Unassigned	Unassigned
ASV_1325	Bacteria	Proteobacteria	Alphaproteobacteria	Sphingomonadales	Sphingomonadaceae	Sphingomonas	lutea
ASV_1337	Bacteria	Proteobacteria	Deltaproteobacteria	Myxococcales	Polyangiaceae	Racemicystis	crocea
ASV_1359	Bacteria	Proteobacteria	Deltaproteobacteria	Myxococcales	Polyangiaceae	Aetherobacter	fasciculatus
ASV_1407	Bacteria	Proteobacteria	Alphaproteobacteria	Caulobacterales	Caulobacteraceae	Unassigned	Unassigned
ASV_1437	Bacteria	Chloroflexi	Chloroflexia	Herpetosiphonales	Herpetosiphonaceae	Herpetosiphon	giganteus
ASV_1471	Bacteria	Proteobacteria	Deltaproteobacteria	Myxococcales	Nannocystaceae	Nannocystis	konarekensis
ASV_1517	Bacteria	Proteobacteria	Betaproteobacteria	Burkholderiales	Comamonadaceae	Comamonas	Unassigned
ASV_759	Bacteria	Proteobacteria	Betaproteobacteria	Burkholderiales	Burkholderiaceae	Cupriavidus	nantongensis
ASV_775	Bacteria	Proteobacteria	Gammaproteobacteria	Xanthomonadales	Rhodanobacteraceae	Oleiagrimonas	citrea
ASV_777	Bacteria	Actinobacteria	Actinobacteria	Frankiales	Frankiaceae	Frankia	Unassigned
ASV_787	Bacteria	Proteobacteria	Deltaproteobacteria	Myxococcales	Polyangiaceae	Aetherobacter	Unassigned
ASV_809	Bacteria	Proteobacteria	Gammaproteobacteria	Nevskiales	Nevskiaceae	Nevskia	lacus
ASV_827	Bacteria	Actinobacteria	Actinobacteria	Mycobacteriales	Mycobacteriaceae	Mycobacterium	sarraceniae
ASV_831	Bacteria	Firmicutes	Bacilli	Lactobacillales	Unassigned	Unassigned	Unassigned
ASV_844	Bacteria	Proteobacteria	Alphaproteobacteria	Rhizobiales	Hyphomicrobiaceae	Hyphomicrobium	facile
ASV_857	Bacteria	Proteobacteria	Deltaproteobacteria	Myxococcales	Polyangiaceae	Racemicystis	persica
ASV_887	Bacteria	Actinobacteria	Actinobacteria	Micrococcales	Promicromonosporaceae	Isoptericola	Unassigned
ASV_939	Bacteria	Proteobacteria	Gammaproteobacteria	Nevskiales	Nevskiaceae	Stenotrophobium	rhamnosiphilum
ASV_946	Bacteria	Proteobacteria	Gammaproteobacteria	Chromatiales	Chromatiaceae	Marichromatium	chrysaorae
ASV_954	Bacteria	Proteobacteria	Betaproteobacteria	Burkholderiales	Burkholderiaceae	Paraburkholderia	steynii
ASV_1087	Bacteria	Actinobacteria	Actinobacteria	Micromonosporales	Micromonosporaceae	Asanoa	endophytica
ASV_1094	Bacteria	Proteobacteria	Betaproteobacteria	Burkholderiales	Oxalobacteraceae	Unassigned	Unassigned
ASV_1105	Bacteria	Proteobacteria	Deltaproteobacteria	Desulfuromonadales	Geobacteraceae	Geomonas	oryzae
ASV_1131	Bacteria	Proteobacteria	Alphaproteobacteria	Rhizobiales	Hyphomicrobiaceae	Hyphomicrobium	facile
ASV_1144	Bacteria	Proteobacteria	Alphaproteobacteria	Rhodospirillales	Unassigned	Unassigned	Unassigned
ASV_1158	Bacteria	Actinobacteria	Thermoleophilia	Solirubrobacterales	Conexibacteraceae	Conexibacter	stalactiti
ASV_1190	Bacteria	Firmicutes	Bacilli	Bacillales	Bacillaceae	Unassigned	Unassigned
ASV_1207	Bacteria	Firmicutes	Bacilli	Bacillales	Bacillaceae	Unassigned	Unassigned
ASV_1374	Bacteria	Proteobacteria	Betaproteobacteria	Burkholderiales	Burkholderiaceae	Paraburkholderia	Unassigned
ASV_1502	Bacteria	Actinobacteria	Acidimicrobiia	Acidimicrobiales	Iamiaceae	Actinomarinicola	tropica
ASV_820	Bacteria	Proteobacteria	Alphaproteobacteria	Rhodospirillales	Reyranellaceae	Reyranella	terrae
ASV_834	Bacteria	Proteobacteria	Betaproteobacteria	Burkholderiales	Burkholderiaceae	Paraburkholderia	metrosideri
ASV_876	Bacteria	Actinobacteria	Actinobacteria	Unassigned	Unassigned	Unassigned	Unassigned
ASV_881	Bacteria	Proteobacteria	Alphaproteobacteria	Rhizobiales	Bradyrhizobiaceae	Rhodopseudomonas	boonkerdii
ASV_886	Bacteria	Proteobacteria	Gammaproteobacteria	Xanthomonadales	Xanthomonadaceae	Lysobacter	tabacisoli
ASV_931	Bacteria	Actinobacteria	Actinobacteria	Micrococcales	Micrococcaceae	Arthrobacter	glacialis
ASV_959	Bacteria	Acidobacteria	Acidobacteria_Gp1	Unassigned	Unassigned	Terracidiphilus	gabretensis
ASV_975	Bacteria	Bacteroidetes	Sphingobacteriia	Sphingobacteriales	Sphingobacteriaceae	Sphingobacterium	Unassigned
ASV_984	Bacteria	Planctomycetes	Planctomycetacia	Pirellulales	Lacipirellulaceae	Bythopirellula	goksoyri
ASV_1085	Bacteria	Bacteroidetes	Flavobacteriia	Flavobacteriales	Weeksellaceae	Chryseobacterium	Unassigned
ASV_1108	Bacteria	Proteobacteria	Alphaproteobacteria	Rhizobiales	Bradyrhizobiaceae	Rhodoplanes	tepidicaeni
ASV_1177	Bacteria	Proteobacteria	Alphaproteobacteria	Rhizobiales	Unassigned	Unassigned	Unassigned
ASV_1232	Bacteria	Acidobacteria	Unassigned	Unassigned	Unassigned	Unassigned	Unassigned
ASV_1233	Bacteria	Proteobacteria	Alphaproteobacteria	Rhizobiales	Hyphomicrobiaceae	Hyphomicrobium	facile
ASV_1299	Bacteria	Proteobacteria	Deltaproteobacteria	Myxococcales	Polyangiaceae	Racemicystis	crocea
ASV_1305	Bacteria	Actinobacteria	Acidimicrobiia	Acidimicrobiales	Iamiaceae	Actinomarinicola	tropica
ASV_1357	Bacteria	Proteobacteria	Deltaproteobacteria	Myxococcales	Unassigned	Unassigned	Unassigned
ASV_1363	Bacteria	Proteobacteria	Alphaproteobacteria	Rhizobiales	Hyphomicrobiaceae	Hyphomicrobium	facile
ASV_1435	Bacteria	Proteobacteria	Gammaproteobacteria	Cellvibrionales	Cellvibrionaceae	Cellvibrio	zantedeschiae
ASV_1494	Bacteria	Proteobacteria	Deltaproteobacteria	Myxococcales	Nannocystaceae	Nannocystis	konarekensis
ASV_689	Bacteria	Proteobacteria	Alphaproteobacteria	Sphingomonadales	Erythrobacteraceae	Novosphingobium	tardum
ASV_780	Bacteria	Proteobacteria	Alphaproteobacteria	Rhizobiales	Rhizobiaceae	Liberibacter	crescens
ASV_813	Bacteria	Proteobacteria	Betaproteobacteria	Burkholderiales	Alcaligenaceae	Achromobacter	aloeverae
ASV_823	Bacteria	Bacteroidetes	Sphingobacteriia	Sphingobacteriales	Sphingobacteriaceae	Unassigned	Unassigned
ASV_832	Bacteria	Actinobacteria	Actinobacteria	Pseudonocardiales	Pseudonocardiaceae	Pseudonocardia	nigra
ASV_883	Bacteria	Actinobacteria	Actinobacteria	Pseudonocardiales	Pseudonocardiaceae	Saccharothrix	Unassigned
ASV_900	Bacteria	Gemmatimonadetes	Gemmatimonadetes	Gemmatimonadales	Gemmatimonadaceae	Gemmatirosa	kalamazoonesis
ASV_933	Bacteria	Proteobacteria	Alphaproteobacteria	Unassigned	Unassigned	Unassigned	Unassigned
ASV_942	Bacteria	Actinobacteria	Actinobacteria	Pseudonocardiales	Pseudonocardiaceae	Umezawaea	endophytica
ASV_973	Bacteria	Proteobacteria	Betaproteobacteria	Burkholderiales	Oxalobacteraceae	Unassigned	Unassigned
ASV_1012	Bacteria	Actinobacteria	Actinobacteria	Streptomycetales	Streptomycetaceae	Streptomyces	xiangtanensis
ASV_1039	Bacteria	Actinobacteria	Unassigned	Unassigned	Unassigned	Unassigned	Unassigned
ASV_1040	Bacteria	Proteobacteria	Betaproteobacteria	Burkholderiales	Comamonadaceae	Unassigned	Unassigned
ASV_1070	Bacteria	Proteobacteria	Gammaproteobacteria	Chromatiales	Chromatiaceae	Thiocapsa	Unassigned
ASV_1079	Bacteria	Chloroflexi	Chloroflexia	Unassigned	Unassigned	Unassigned	Unassigned
ASV_1097	Bacteria	Proteobacteria	Alphaproteobacteria	Rhizobiales	Devosiaceae	Devosia	humi
ASV_1111	Bacteria	Proteobacteria	Alphaproteobacteria	Sphingomonadales	Erythrobacteraceae	Novosphingobium	Unassigned
ASV_1152	Bacteria	Proteobacteria	Alphaproteobacteria	Rhodospirillales	Rhodospirillaceae	Magnetospirillum	marisnigri
ASV_1157	Bacteria	Balneolaeota	Balneolia	Balneolales	Balneolaceae	Gracilimonas	tropica
ASV_1182	Bacteria	Proteobacteria	Betaproteobacteria	Burkholderiales	Comamonadaceae	Ramlibacter	alkalitolerans
ASV_1188	Bacteria	Proteobacteria	Unassigned	Unassigned	Unassigned	Unassigned	Unassigned
ASV_1223	Bacteria	Actinobacteria	Thermoleophilia	Solirubrobacterales	Baekduiaceae	Baekduia	soli
ASV_1252	Bacteria	Proteobacteria	Gammaproteobacteria	Xanthomonadales	Rhodanobacteraceae	Rhodanobacter	hydrolyticus
ASV_1269	Bacteria	Actinobacteria	Actinobacteria	Pseudonocardiales	Pseudonocardiaceae	Actinophytocola	xanthii
ASV_1297	Bacteria	Proteobacteria	Deltaproteobacteria	Myxococcales	Cystobacteraceae	Archangium	minus
ASV_1306	Bacteria	Acidobacteria	Unassigned	Unassigned	Unassigned	Unassigned	Unassigned
ASV_1310	Bacteria	Actinobacteria	Actinobacteria	Micromonosporales	Micromonosporaceae	Unassigned	Unassigned
ASV_1345	Bacteria	Verrucomicrobia	Opitutae	Opitutales	Opitutaceae	Oleiharenicola	alkalitolerans
ASV_1418	Bacteria	Proteobacteria	Gammaproteobacteria	Gammaproteobacteria_incertae_sedis	Unassigned	Acidibacter	ferrireducens
ASV_1434	Bacteria	Proteobacteria	Gammaproteobacteria	Xanthomonadales	Xanthomonadaceae	Lysobacter	daecheongensis
ASV_1444	Bacteria	Proteobacteria	Alphaproteobacteria	Sneathiellales	Sneathiellaceae	Ferrovibrio	soli
ASV_773	Bacteria	Proteobacteria	Alphaproteobacteria	Rhodospirillales	Unassigned	Unassigned	Unassigned
ASV_811	Bacteria	Actinobacteria	Actinobacteria	Unassigned	Unassigned	Unassigned	Unassigned
ASV_935	Bacteria	Proteobacteria	Gammaproteobacteria	Unassigned	Unassigned	Unassigned	Unassigned
ASV_1023	Bacteria	Proteobacteria	Deltaproteobacteria	Myxococcales	Polyangiaceae	Racemicystis	crocea
ASV_1035	Bacteria	Proteobacteria	Betaproteobacteria	Burkholderiales	Oxalobacteraceae	Noviherbaspirillum	autotrophicum
ASV_1045	Bacteria	Proteobacteria	Alphaproteobacteria	Sphingomonadales	Sphingomonadaceae	Sphingomonas	turrisvirgatae
ASV_1072	Bacteria	Actinobacteria	Thermoleophilia	Thermoleophilales	Thermoleophilaceae	Thermoleophilum	minutum
ASV_1092	Bacteria	Firmicutes	Bacilli	Bacillales	Bacillaceae	Unassigned	Unassigned
ASV_1183	Bacteria	Proteobacteria	Betaproteobacteria	Burkholderiales	Oxalobacteraceae	Unassigned	Unassigned
ASV_1198	Bacteria	Proteobacteria	Alphaproteobacteria	Sphingomonadales	Erythrobacteraceae	Croceibacterium	ferulae
ASV_1313	Bacteria	Actinobacteria	Actinobacteria	Propionibacteriales	Nocardioidaceae	Nocardioides	immobilis
ASV_1356	Bacteria	Actinobacteria	Actinobacteria	Mycobacteriales	Nocardiaceae	Unassigned	Unassigned
ASV_1412	Bacteria	Bacteroidetes	Flavobacteriia	Flavobacteriales	Flavobacteriaceae	Flavobacterium	limi
ASV_1503	Bacteria	Proteobacteria	Deltaproteobacteria	Myxococcales	Polyangiaceae	Racemicystis	crocea
ASV_1509	Bacteria	Proteobacteria	Alphaproteobacteria	Rhodospirillales	Unassigned	Unassigned	Unassigned
ASV_812	Bacteria	Proteobacteria	Betaproteobacteria	Burkholderiales	Burkholderiaceae	Paraburkholderia	Unassigned
ASV_879	Bacteria	Proteobacteria	Betaproteobacteria	Nitrosomonadales	Methylophilaceae	Pseudomethylobacillus	aquaticus
ASV_951	Bacteria	Proteobacteria	Alphaproteobacteria	Unassigned	Unassigned	Unassigned	Unassigned
ASV_976	Bacteria	Proteobacteria	Betaproteobacteria	Burkholderiales	Burkholderiaceae	Cupriavidus	nantongensis
ASV_980	Bacteria	Proteobacteria	Alphaproteobacteria	Rhizobiales	Rhizobiaceae	Rhizobium	wenxiniae
ASV_990	Bacteria	Proteobacteria	Alphaproteobacteria	Rhizobiales	Hyphomicrobiaceae	Hyphomicrobium	facile
ASV_1001	Bacteria	Actinobacteria	Actinobacteria	Streptomycetales	Streptomycetaceae	Unassigned	Unassigned
ASV_1003	Bacteria	Firmicutes	Bacilli	Bacillales	Bacillaceae	Unassigned	Unassigned
ASV_1029	Bacteria	Proteobacteria	Alphaproteobacteria	Rhodospirillales	Unassigned	Unassigned	Unassigned
ASV_1048	Bacteria	Proteobacteria	Gammaproteobacteria	Xanthomonadales	Xanthomonadaceae	Arenimonas	aquatica
ASV_1052	Bacteria	Chloroflexi	Chloroflexia	Herpetosiphonales	Herpetosiphonaceae	Herpetosiphon	giganteus
ASV_1060	Bacteria	Proteobacteria	Gammaproteobacteria	Unassigned	Unassigned	Unassigned	Unassigned
ASV_1074	Bacteria	Proteobacteria	Alphaproteobacteria	Sphingomonadales	Sphingomonadaceae	Sphingopyxis	solisilvae
ASV_1098	Bacteria	Actinobacteria	Nitriliruptoria	Egibacterales	Egibacteraceae	Egibacter	rhizosphaerae
ASV_1100	Bacteria	Actinobacteria	Actinobacteria	Micrococcales	Microbacteriaceae	Agromyces	tardus
ASV_1132	Bacteria	Proteobacteria	Acidithiobacillia	Acidithiobacillales	Acidithiobacillaceae	Acidithiobacillus	ferriphilus
ASV_1179	Bacteria	Actinobacteria	Thermoleophilia	Solirubrobacterales	Paraconexibacteraceae	Paraconexibacter	algicola
ASV_1195	Bacteria	Proteobacteria	Alphaproteobacteria	Rhizobiales	Hyphomicrobiaceae	Hyphomicrobium	facile
ASV_1196	Bacteria	Proteobacteria	Betaproteobacteria	Burkholderiales	Comamonadaceae	Ideonella	paludis
ASV_1219	Bacteria	Proteobacteria	Deltaproteobacteria	Myxococcales	Nannocystaceae	Nannocystis	konarekensis
ASV_1228	Bacteria	Proteobacteria	Alphaproteobacteria	Rhodospirillales	Azospirillaceae	Unassigned	Unassigned
ASV_1236	Bacteria	Proteobacteria	Alphaproteobacteria	Rhizobiales	Devosiaceae	Devosia	nitrariae
ASV_1279	Bacteria	Proteobacteria	Deltaproteobacteria	Myxococcales	Polyangiaceae	Racemicystis	crocea
ASV_1383	Bacteria	Firmicutes	Clostridia	Clostridiales	Lachnospiraceae	Unassigned	Unassigned
ASV_1394	Bacteria	Proteobacteria	Deltaproteobacteria	Desulfuromonadales	Geobacteraceae	Geomonas	bemidjiensis
ASV_1416	Bacteria	Proteobacteria	Betaproteobacteria	Burkholderiales	Unassigned	Unassigned	Unassigned
ASV_1448	Bacteria	Actinobacteria	Thermoleophilia	Solirubrobacterales	Conexibacteraceae	Conexibacter	stalactiti
ASV_1453	Bacteria	Proteobacteria	Alphaproteobacteria	Caulobacterales	Caulobacteraceae	Brevundimonas	olei
ASV_1455	Bacteria	Proteobacteria	Alphaproteobacteria	Rhizobiales	Phyllobacteriaceae	Mesorhizobium	waimense
ASV_1510	Bacteria	Actinobacteria	Thermoleophilia	Solirubrobacterales	Baekduiaceae	Baekduia	soli
ASV_866	Bacteria	Proteobacteria	Deltaproteobacteria	Myxococcales	Polyangiaceae	Racemicystis	persica
ASV_885	Bacteria	Proteobacteria	Betaproteobacteria	Burkholderiales	Burkholderiaceae	Chitinimonas	Unassigned
ASV_934	Bacteria	Actinobacteria	Actinobacteria	Pseudonocardiales	Pseudonocardiaceae	Saccharothrix	Unassigned
ASV_977	Bacteria	Chloroflexi	Chloroflexia	Herpetosiphonales	Herpetosiphonaceae	Herpetosiphon	giganteus
ASV_982	Bacteria	Proteobacteria	Betaproteobacteria	Burkholderiales	Oxalobacteraceae	Noviherbaspirillum	denitrificans
ASV_994	Bacteria	Actinobacteria	Unassigned	Unassigned	Unassigned	Unassigned	Unassigned
ASV_998	Bacteria	Proteobacteria	Unassigned	Unassigned	Unassigned	Unassigned	Unassigned
ASV_1006	Bacteria	Proteobacteria	Alphaproteobacteria	Caulobacterales	Caulobacteraceae	Caulobacter	rhizosphaerae
ASV_1010	Bacteria	Proteobacteria	Alphaproteobacteria	Caulobacterales	Hyphomonadaceae	Asprobacter	aquaticus
ASV_1080	Bacteria	Bacteroidetes	Cytophagia	Cytophagales	Cytophagaceae	Chryseotalea	sanaruensis
ASV_1114	Bacteria	Actinobacteria	Actinobacteria	Pseudonocardiales	Pseudonocardiaceae	Pseudonocardia	thailandensis
ASV_1238	Bacteria	Actinobacteria	Thermoleophilia	Solirubrobacterales	Conexibacteraceae	Conexibacter	stalactiti
ASV_1292	Bacteria	Proteobacteria	Alphaproteobacteria	Rhizobiales	Hyphomicrobiaceae	Hyphomicrobium	facile
ASV_1300	Bacteria	Proteobacteria	Gammaproteobacteria	Chromatiales	Ectothiorhodospiraceae	Acidihalobacter	aeolianus
ASV_1324	Bacteria	Bacteroidetes	Flavobacteriia	Flavobacteriales	Flavobacteriaceae	Flavobacterium	Unassigned
ASV_1367	Bacteria	Proteobacteria	Alphaproteobacteria	Rhizobiales	Rhizobiaceae	Rhizobium	wenxiniae
ASV_1391	Bacteria	Actinobacteria	Acidimicrobiia	Acidimicrobiales	Iamiaceae	Actinomarinicola	tropica
ASV_1477	Bacteria	Actinobacteria	Thermoleophilia	Solirubrobacterales	Conexibacteraceae	Conexibacter	stalactiti
ASV_1484	Bacteria	Actinobacteria	Thermoleophilia	Solirubrobacterales	Parviterribacteraceae	Parviterribacter	multiflagellatus
ASV_850	Bacteria	Proteobacteria	Gammaproteobacteria	Gammaproteobacteria_incertae_sedis	Unassigned	Acidibacter	ferrireducens
ASV_865	Bacteria	Bacteroidetes	Flavobacteriia	Flavobacteriales	Flavobacteriaceae	Flavobacterium	amnicola
ASV_870	Bacteria	Bacteroidetes	Flavobacteriia	Flavobacteriales	Flavobacteriaceae	Flavobacterium	Unassigned
ASV_891	Bacteria	Actinobacteria	Thermoleophilia	Solirubrobacterales	Unassigned	Unassigned	Unassigned
ASV_914	Bacteria	Firmicutes	Bacilli	Lactobacillales	Streptococcaceae	Streptococcus	Unassigned
ASV_964	Bacteria	Actinobacteria	Actinobacteria	Micromonosporales	Micromonosporaceae	Virgisporangium	myanmarense
ASV_967	Bacteria	Chloroflexi	Chloroflexia	Chloroflexales	Chloroflexaceae	Chloroflexus	islandicus
ASV_983	Bacteria	Planctomycetes	Planctomycetacia	Pirellulales	Unassigned	Unassigned	Unassigned
ASV_993	Bacteria	Firmicutes	Bacilli	Bacillales	Thermoactinomycetaceae	Unassigned	Unassigned
ASV_1000	Bacteria	Proteobacteria	Gammaproteobacteria	Gammaproteobacteria_incertae_sedis	Unassigned	Acidibacter	ferrireducens
ASV_1031	Bacteria	Actinobacteria	Actinobacteria	Streptomycetales	Streptomycetaceae	Streptomyces	leeuwenhoekii
ASV_1033	Bacteria	Proteobacteria	Betaproteobacteria	Nitrosomonadales	Methylophilaceae	Novimethylophilus	kurashikiensis
ASV_1047	Bacteria	Bacteroidetes	Cytophagia	Cytophagales	Fulvivirgaceae	Chryseolinea	flava
ASV_1071	Bacteria	Proteobacteria	Alphaproteobacteria	Rhizobiales	Rhizobiaceae	Rhizobium	lentis
ASV_1077	Bacteria	Actinobacteria	Actinobacteria	Streptomycetales	Streptomycetaceae	Streptomyces	thermoalkaliphilus
ASV_1082	Bacteria	Actinobacteria	Acidimicrobiia	Acidimicrobiales	Iamiaceae	Actinomarinicola	tropica
ASV_1088	Bacteria	Actinobacteria	Actinobacteria	Micromonosporales	Micromonosporaceae	Actinoplanes	luteus
ASV_1122	Bacteria	Proteobacteria	Alphaproteobacteria	Rhizobiales	Bradyrhizobiaceae	Pseudorhodoplanes	sinuspersici
ASV_1123	Bacteria	Proteobacteria	Alphaproteobacteria	Unassigned	Unassigned	Unassigned	Unassigned
ASV_1130	Bacteria	Proteobacteria	Alphaproteobacteria	Unassigned	Unassigned	Unassigned	Unassigned
ASV_1140	Bacteria	Proteobacteria	Gammaproteobacteria	Xanthomonadales	Xanthomonadaceae	Lysobacter	helvus
ASV_1143	Bacteria	Actinobacteria	Actinobacteria	Micrococcales	Microbacteriaceae	Microbacterium	telephonicum
ASV_1159	Bacteria	Proteobacteria	Alphaproteobacteria	Rhodospirillales	Rhodospirillaceae	Dongia	soli
ASV_1167	Bacteria	Actinobacteria	Actinobacteria	Micromonosporales	Micromonosporaceae	Actinoplanes	subglobosus
ASV_1169	Bacteria	Bacteroidetes	Chitinophagia	Chitinophagales	Chitinophagaceae	Compostibacter	hankyongensis
ASV_1175	Bacteria	Actinobacteria	Nitriliruptoria	Egibacterales	Egibacteraceae	Egibacter	rhizosphaerae
ASV_1201	Bacteria	Firmicutes	Bacilli	Bacillales	Paenibacillaceae	Unassigned	Unassigned
ASV_1220	Bacteria	Proteobacteria	Deltaproteobacteria	Unassigned	Unassigned	Unassigned	Unassigned
ASV_1283	Bacteria	Proteobacteria	Betaproteobacteria	Burkholderiales	Comamonadaceae	Aquincola	rivuli
ASV_1308	Bacteria	Proteobacteria	Deltaproteobacteria	Myxococcales	Myxococcaceae	Corallococcus	macrosporus
ASV_1343	Bacteria	Bacteroidetes	Cytophagia	Cytophagales	Fulvivirgaceae	Chryseolinea	flava
ASV_1398	Bacteria	Firmicutes	Clostridia	Clostridiales	Peptostreptococcaceae	Romboutsia	timonensis
ASV_1462	Bacteria	Proteobacteria	Deltaproteobacteria	Myxococcales	Polyangiaceae	Racemicystis	crocea
ASV_1468	Bacteria	Proteobacteria	Deltaproteobacteria	Myxococcales	Polyangiaceae	Racemicystis	persica
ASV_894	Bacteria	Proteobacteria	Deltaproteobacteria	Unassigned	Unassigned	Unassigned	Unassigned
ASV_903	Bacteria	Proteobacteria	Alphaproteobacteria	Rhizobiales	Hyphomicrobiaceae	Hyphomicrobium	facile
ASV_924	Bacteria	Actinobacteria	Actinobacteria	Cryptosporangiales	Cryptosporangiaceae	Cryptosporangium	cibodasense
ASV_961	Bacteria	Actinobacteria	Actinobacteria	Pseudonocardiales	Pseudonocardiaceae	Saccharothrix	Unassigned
ASV_995	Bacteria	Proteobacteria	Unassigned	Unassigned	Unassigned	Unassigned	Unassigned
ASV_1022	Bacteria	Proteobacteria	Gammaproteobacteria	Enterobacterales	Erwiniaceae	Erwinia	gerundensis
ASV_1054	Bacteria	Actinobacteria	Acidimicrobiia	Acidimicrobiales	Iamiaceae	Actinomarinicola	tropica
ASV_1055	Bacteria	Proteobacteria	Gammaproteobacteria	Xanthomonadales	Xanthomonadaceae	Lysobacter	caseinilyticus
ASV_1119	Bacteria	Proteobacteria	Betaproteobacteria	Burkholderiales	Unassigned	Unassigned	Unassigned
ASV_1170	Bacteria	Actinobacteria	Actinobacteria	Pseudonocardiales	Pseudonocardiaceae	Unassigned	Unassigned
ASV_1172	Bacteria	Actinobacteria	Actinobacteria	Streptomycetales	Streptomycetaceae	Streptomyces	actinomycinicus
ASV_1178	Bacteria	Proteobacteria	Gammaproteobacteria	Xanthomonadales	Xanthomonadaceae	Lysobacter	sediminicola
ASV_1181	Bacteria	Proteobacteria	Gammaproteobacteria	Xanthomonadales	Unassigned	Unassigned	Unassigned
ASV_1216	Bacteria	Actinobacteria	Actinobacteria	Streptomycetales	Streptomycetaceae	Streptomyces	lasiicapitis
ASV_1225	Bacteria	Proteobacteria	Alphaproteobacteria	Unassigned	Unassigned	Unassigned	Unassigned
ASV_1227	Bacteria	Actinobacteria	Actinobacteria	Streptomycetales	Streptomycetaceae	Streptomyces	adustus
ASV_1248	Bacteria	Proteobacteria	Alphaproteobacteria	Unassigned	Unassigned	Unassigned	Unassigned
ASV_1312	Bacteria	Actinobacteria	Thermoleophilia	Solirubrobacterales	Baekduiaceae	Baekduia	soli
ASV_1335	Bacteria	Proteobacteria	Alphaproteobacteria	Rhodospirillales	Unassigned	Unassigned	Unassigned
ASV_1405	Bacteria	Actinobacteria	Actinobacteria	Micrococcales	Micrococcaceae	Arthrobacter	glacialis
ASV_1413	Bacteria	Actinobacteria	Thermoleophilia	Solirubrobacterales	Conexibacteraceae	Conexibacter	stalactiti
ASV_1433	Bacteria	Proteobacteria	Alphaproteobacteria	Rhodospirillales	Unassigned	Unassigned	Unassigned
ASV_849	Bacteria	Proteobacteria	Betaproteobacteria	Burkholderiales	Oxalobacteraceae	Duganella	ginsengisoli
ASV_909	Bacteria	Proteobacteria	Alphaproteobacteria	Rhizobiales	Devosiaceae	Devosia	nitrariae
ASV_970	Bacteria	Unassigned	Unassigned	Unassigned	Unassigned	Unassigned	Unassigned
ASV_1007	Bacteria	Actinobacteria	Actinobacteria	Kineosporiales	Kineosporiaceae	Thalassiella	azotivora
ASV_1037	Bacteria	Proteobacteria	Alphaproteobacteria	Rhodospirillales	Reyranellaceae	Reyranella	aquatilis
ASV_1041	Bacteria	Proteobacteria	Betaproteobacteria	Neisseriales	Chromobacteriaceae	Unassigned	Unassigned
ASV_1095	Bacteria	Actinobacteria	Actinobacteria	Micromonosporales	Micromonosporaceae	Hamadaea	flava
ASV_1102	Bacteria	Actinobacteria	Actinobacteria	Micromonosporales	Micromonosporaceae	Catellatospora	sichuanensis
ASV_1106	Bacteria	Proteobacteria	Betaproteobacteria	Rhodocyclales	Unassigned	Unassigned	Unassigned
ASV_1120	Bacteria	Actinobacteria	Actinobacteria	Propionibacteriales	Nocardioidaceae	Nocardioides	euryhalodurans
ASV_1136	Bacteria	Actinobacteria	Acidimicrobiia	Acidimicrobiales	Iamiaceae	Actinomarinicola	tropica
ASV_1139	Bacteria	Actinobacteria	Actinobacteria	Streptosporangiales	Streptosporangiaceae	Sphaerisporangium	dianthi
ASV_1156	Bacteria	Actinobacteria	Acidimicrobiia	Acidimicrobiales	Iamiaceae	Actinomarinicola	tropica
ASV_1164	Bacteria	Proteobacteria	Alphaproteobacteria	Sphingomonadales	Sphingomonadaceae	Sphingomonas	rhizophila
ASV_1189	Bacteria	Proteobacteria	Gammaproteobacteria	Unassigned	Unassigned	Unassigned	Unassigned
ASV_1206	Bacteria	Actinobacteria	Acidimicrobiia	Acidimicrobiales	Iamiaceae	Actinomarinicola	tropica
ASV_1222	Bacteria	Proteobacteria	Deltaproteobacteria	Myxococcales	Nannocystaceae	Nannocystis	konarekensis
ASV_1255	Bacteria	Proteobacteria	Alphaproteobacteria	Unassigned	Unassigned	Unassigned	Unassigned
ASV_1257	Bacteria	Proteobacteria	Alphaproteobacteria	Rhizobiales	Rhizobiaceae	Ensifer	shofinae
ASV_1261	Bacteria	Bacteroidetes	Cytophagia	Cytophagales	Fulvivirgaceae	Chryseolinea	flava
ASV_1272	Bacteria	Unassigned	Unassigned	Unassigned	Unassigned	Unassigned	Unassigned
ASV_1290	Bacteria	Proteobacteria	Gammaproteobacteria	Nevskiales	Nevskiaceae	Nevskia	lacus
ASV_1333	Bacteria	Actinobacteria	Thermoleophilia	Solirubrobacterales	Baekduiaceae	Baekduia	soli
ASV_1414	Bacteria	Proteobacteria	Gammaproteobacteria	Cellvibrionales	Unassigned	Unassigned	Unassigned
ASV_1472	Bacteria	Proteobacteria	Betaproteobacteria	Burkholderiales	Alcaligenaceae	Unassigned	Unassigned
ASV_1518	Bacteria	Proteobacteria	Deltaproteobacteria	Desulfuromonadales	Desulfuromonadaceae	Desulfuromonas	acetoxidans
ASV_1521	Bacteria	Firmicutes	Bacilli	Bacillales	Planococcaceae	Unassigned	Unassigned
ASV_1032	Bacteria	Proteobacteria	Deltaproteobacteria	Unassigned	Unassigned	Unassigned	Unassigned
ASV_1042	Bacteria	Chloroflexi	Chloroflexia	Unassigned	Unassigned	Unassigned	Unassigned
ASV_1051	Bacteria	Actinobacteria	Actinobacteria	Glycomycetales	Glycomycetaceae	Glycomyces	luteolus
ASV_1090	Bacteria	Actinobacteria	Actinobacteria	Micrococcales	Microbacteriaceae	Agromyces	tardus
ASV_1107	Bacteria	Spirochaetes	Spirochaetia	Spirochaetales	Unassigned	Unassigned	Unassigned
ASV_1138	Bacteria	Actinobacteria	Actinobacteria	Unassigned	Unassigned	Unassigned	Unassigned
ASV_1173	Bacteria	Proteobacteria	Alphaproteobacteria	Rhodospirillales	Azospirillaceae	Azospirillum	palustre
ASV_1197	Bacteria	Spirochaetes	Spirochaetia	Spirochaetales	Unassigned	Unassigned	Unassigned
ASV_1202	Bacteria	Proteobacteria	Alphaproteobacteria	Rhodospirillales	Rhodospirillaceae	Magnetospirillum	Unassigned
ASV_1212	Bacteria	Actinobacteria	Actinobacteria	Pseudonocardiales	Pseudonocardiaceae	Actinophytocola	algeriensis
ASV_1221	Bacteria	Proteobacteria	Gammaproteobacteria	Gammaproteobacteria_incertae_sedis	Unassigned	Acidibacter	ferrireducens
ASV_1288	Bacteria	Actinobacteria	Actinobacteria	Micromonosporales	Micromonosporaceae	Virgisporangium	myanmarense
ASV_1304	Bacteria	Proteobacteria	Alphaproteobacteria	Rhizobiales	Devosiaceae	Devosia	confluentis
ASV_1338	Bacteria	Proteobacteria	Betaproteobacteria	Burkholderiales	Comamonadaceae	Piscinibacter	caeni
ASV_1364	Bacteria	Chloroflexi	Chloroflexia	Herpetosiphonales	Herpetosiphonaceae	Herpetosiphon	giganteus
ASV_1379	Bacteria	Proteobacteria	Alphaproteobacteria	Rhizobiales	Hyphomicrobiaceae	Hyphomicrobium	facile
ASV_1386	Bacteria	Proteobacteria	Alphaproteobacteria	Sphingomonadales	Erythrobacteraceae	Novosphingobium	Unassigned
ASV_1011	Bacteria	Bacteroidetes	Cytophagia	Cytophagales	Hymenobacteraceae	Pontibacter	jeungdoensis
ASV_1061	Bacteria	Proteobacteria	Gammaproteobacteria	Pseudomonadales	Moraxellaceae	Fluviicoccus	keumensis
ASV_1112	Bacteria	Proteobacteria	Alphaproteobacteria	Rhizobiales	Rhizobiaceae	Rhizobium	helianthi
ASV_1121	Bacteria	Firmicutes	Bacilli	Bacillales	Thermoactinomycetaceae	Unassigned	Unassigned
ASV_1141	Bacteria	Actinobacteria	Thermoleophilia	Solirubrobacterales	Baekduiaceae	Baekduia	soli
ASV_1166	Bacteria	Actinobacteria	Thermoleophilia	Solirubrobacterales	Unassigned	Unassigned	Unassigned
ASV_1171	Bacteria	Bacteroidetes	Flavobacteriia	Flavobacteriales	Weeksellaceae	Chryseobacterium	nepalense
ASV_1176	Bacteria	Proteobacteria	Deltaproteobacteria	Myxococcales	Polyangiaceae	Racemicystis	crocea
ASV_1192	Bacteria	Proteobacteria	Alphaproteobacteria	Rhizobiales	Methylobacteriaceae	Microvirga	soli
ASV_1208	Bacteria	Actinobacteria	Thermoleophilia	Solirubrobacterales	Baekduiaceae	Baekduia	soli
ASV_1247	Bacteria	Chloroflexi	Chloroflexia	Herpetosiphonales	Herpetosiphonaceae	Herpetosiphon	giganteus
ASV_1250	Bacteria	Actinobacteria	Actinobacteria	Propionibacteriales	Nocardioidaceae	Nocardioides	astragali
ASV_1260	Bacteria	Proteobacteria	Alphaproteobacteria	Caulobacterales	Caulobacteraceae	Brevundimonas	lutea
ASV_1296	Bacteria	Proteobacteria	Alphaproteobacteria	Rhizobiales	Hyphomicrobiaceae	Hyphomicrobium	facile
ASV_1320	Bacteria	Proteobacteria	Gammaproteobacteria	Chromatiales	Unassigned	Unassigned	Unassigned
ASV_1334	Bacteria	Spirochaetes	Spirochaetia	Spirochaetales	Sphaerochaetaceae	Pleomorphochaeta	naphthae
ASV_1382	Bacteria	Proteobacteria	Betaproteobacteria	Unassigned	Unassigned	Unassigned	Unassigned
ASV_1415	Bacteria	Proteobacteria	Gammaproteobacteria	Xanthomonadales	Xanthomonadaceae	Coralloluteibacterium	stylophorae
ASV_1454	Bacteria	Proteobacteria	Gammaproteobacteria	Xanthomonadales	Rhodanobacteraceae	Oleiagrimonas	citrea
ASV_1461	Bacteria	Firmicutes	Bacilli	Bacillales	Bacillaceae	Unassigned	Unassigned
ASV_1485	Bacteria	Proteobacteria	Deltaproteobacteria	Unassigned	Unassigned	Unassigned	Unassigned
ASV_1496	Bacteria	Proteobacteria	Alphaproteobacteria	Rhizobiales	Rhizobiaceae	Rhizobium	Unassigned
ASV_950	Bacteria	Chloroflexi	Chloroflexia	Chloroflexales	Chloroflexaceae	Chloroflexus	islandicus
ASV_1075	Bacteria	Acidobacteria	Thermoanaerobaculia	Thermoanaerobaculales	Thermoanaerobaculaceae	Thermoanaerobaculum	aquaticum
ASV_1146	Bacteria	Actinobacteria	Thermoleophilia	Unassigned	Unassigned	Unassigned	Unassigned
ASV_1230	Bacteria	Proteobacteria	Alphaproteobacteria	Sphingomonadales	Sphingomonadaceae	Sphingomonas	Unassigned
ASV_1239	Bacteria	Proteobacteria	Alphaproteobacteria	Rhodospirillales	Unassigned	Unassigned	Unassigned
ASV_1268	Bacteria	Actinobacteria	Actinobacteria	Streptomycetales	Streptomycetaceae	Streptomyces	xiangtanensis
ASV_1317	Bacteria	Firmicutes	Bacilli	Bacillales	Bacillaceae	Unassigned	Unassigned
ASV_1319	Bacteria	Proteobacteria	Alphaproteobacteria	Rhizobiales	Bradyrhizobiaceae	Pseudorhodoplanes	sinuspersici
ASV_1331	Bacteria	Proteobacteria	Gammaproteobacteria	Xanthomonadales	Xanthomonadaceae	Lysobacter	humi
ASV_1339	Bacteria	Actinobacteria	Nitriliruptoria	Egibacterales	Egibacteraceae	Egibacter	rhizosphaerae
ASV_1362	Bacteria	Actinobacteria	Thermoleophilia	Solirubrobacterales	Unassigned	Unassigned	Unassigned
ASV_1420	Bacteria	Proteobacteria	Betaproteobacteria	Burkholderiales	Comamonadaceae	Piscinibacter	caeni
ASV_1513	Bacteria	Actinobacteria	Actinobacteria	Micromonosporales	Micromonosporaceae	Micromonospora	Unassigned
ASV_989	Bacteria	Unassigned	Unassigned	Unassigned	Unassigned	Unassigned	Unassigned
ASV_996	Bacteria	Bacteroidetes	Cytophagia	Cytophagales	Hymenobacteraceae	Pontibacter	jeungdoensis
ASV_1133	Bacteria	Proteobacteria	Betaproteobacteria	Burkholderiales	Burkholderiaceae	Paraburkholderia	rhizosphaerae
ASV_1148	Bacteria	Unassigned	Unassigned	Unassigned	Unassigned	Unassigned	Unassigned
ASV_1193	Bacteria	Verrucomicrobia	Opitutae	Opitutales	Opitutaceae	Lacunisphaera	parvula
ASV_1204	Bacteria	Proteobacteria	Alphaproteobacteria	Rhizobiales	Hyphomicrobiaceae	Hyphomicrobium	facile
ASV_1243	Bacteria	Proteobacteria	Alphaproteobacteria	Sphingomonadales	Erythrobacteraceae	Novosphingobium	Unassigned
ASV_1256	Bacteria	Proteobacteria	Unassigned	Unassigned	Unassigned	Unassigned	Unassigned
ASV_1277	Bacteria	Proteobacteria	Alphaproteobacteria	Rhizobiales	Hyphomicrobiaceae	Hyphomicrobium	facile
ASV_1293	Bacteria	Proteobacteria	Betaproteobacteria	Burkholderiales	Comamonadaceae	Ramlibacter	alkalitolerans
ASV_1344	Bacteria	Proteobacteria	Deltaproteobacteria	Desulfuromonadales	Unassigned	Unassigned	Unassigned
ASV_1378	Bacteria	Firmicutes	Bacilli	Bacillales	Bacillaceae	Unassigned	Unassigned
ASV_1381	Bacteria	Actinobacteria	Thermoleophilia	Solirubrobacterales	Baekduiaceae	Baekduia	soli
ASV_1392	Bacteria	Actinobacteria	Actinobacteria	Propionibacteriales	Nocardioidaceae	Nocardioides	currus
ASV_1393	Bacteria	Firmicutes	Bacilli	Bacillales	Bacillaceae	Unassigned	Unassigned
ASV_1442	Bacteria	Proteobacteria	Unassigned	Unassigned	Unassigned	Unassigned	Unassigned
ASV_1469	Bacteria	Proteobacteria	Alphaproteobacteria	Sphingomonadales	Erythrobacteraceae	Novosphingobium	Unassigned
ASV_1475	Bacteria	Actinobacteria	Actinobacteria	Frankiales	Frankiaceae	Unassigned	Unassigned
ASV_1529	Bacteria	Proteobacteria	Gammaproteobacteria	Pseudomonadales	Pseudomonadaceae	Pseudomonas	Unassigned
ASV_1044	Bacteria	Planctomycetes	Planctomycetacia	Planctomycetales	Unassigned	Unassigned	Unassigned
ASV_1124	Bacteria	Proteobacteria	Deltaproteobacteria	Desulfuromonadales	Geobacteraceae	Geomonas	oryzae
ASV_1215	Bacteria	Proteobacteria	Deltaproteobacteria	Myxococcales	Polyangiaceae	Racemicystis	crocea
ASV_1229	Bacteria	Actinobacteria	Thermoleophilia	Solirubrobacterales	Baekduiaceae	Baekduia	soli
ASV_1270	Bacteria	Actinobacteria	Acidimicrobiia	Acidimicrobiales	Iamiaceae	Actinomarinicola	tropica
ASV_1291	Bacteria	Actinobacteria	Actinobacteria	Micromonosporales	Micromonosporaceae	Dactylosporangium	sucinum
ASV_1295	Bacteria	Gemmatimonadetes	Gemmatimonadetes	Gemmatimonadales	Gemmatimonadaceae	Roseisolibacter	agri
ASV_1316	Bacteria	Proteobacteria	Gammaproteobacteria	Xanthomonadales	Xanthomonadaceae	Luteimonas	gilva
ASV_1327	Bacteria	Proteobacteria	Alphaproteobacteria	Caulobacterales	Caulobacteraceae	Brevundimonas	fluminis
ASV_1377	Bacteria	Actinobacteria	Thermoleophilia	Solirubrobacterales	Conexibacteraceae	Conexibacter	stalactiti
ASV_1388	Bacteria	Actinobacteria	Actinobacteria	Unassigned	Unassigned	Unassigned	Unassigned
ASV_1401	Bacteria	Proteobacteria	Gammaproteobacteria	Xanthomonadales	Xanthomonadaceae	Lysobacter	hankyongensis
ASV_1430	Bacteria	Proteobacteria	Unassigned	Unassigned	Unassigned	Unassigned	Unassigned
ASV_1445	Bacteria	Bacteroidetes	Sphingobacteriia	Sphingobacteriales	Sphingobacteriaceae	Unassigned	Unassigned
ASV_1460	Bacteria	Firmicutes	Bacilli	Bacillales	Bacillaceae	Unassigned	Unassigned
ASV_1483	Bacteria	Actinobacteria	Thermoleophilia	Solirubrobacterales	Baekduiaceae	Baekduia	soli
ASV_1492	Bacteria	Proteobacteria	Gammaproteobacteria	Nevskiales	Nevskiaceae	Nevskia	lacus
ASV_1498	Bacteria	Proteobacteria	Deltaproteobacteria	Myxococcales	Polyangiaceae	Aetherobacter	fasciculatus
ASV_1507	Bacteria	Proteobacteria	Betaproteobacteria	Nitrosomonadales	Methylophilaceae	Pseudomethylobacillus	aquaticus
ASV_1511	Bacteria	Firmicutes	Clostridia	Clostridiales	Unassigned	Unassigned	Unassigned
ASV_1154	Bacteria	Proteobacteria	Betaproteobacteria	Neisseriales	Chromobacteriaceae	Unassigned	Unassigned
ASV_1165	Bacteria	Chloroflexi	Chloroflexia	Herpetosiphonales	Herpetosiphonaceae	Herpetosiphon	giganteus
ASV_1187	Bacteria	Verrucomicrobia	Verrucomicrobiae	Verrucomicrobiales	Verrucomicrobiaceae	Phragmitibacter	flavus
ASV_1237	Bacteria	Firmicutes	Bacilli	Bacillales	Paenibacillaceae	Unassigned	Unassigned
ASV_1282	Bacteria	Actinobacteria	Actinobacteria	Pseudonocardiales	Pseudonocardiaceae	Lentzea	Unassigned
ASV_1287	Bacteria	Proteobacteria	Alphaproteobacteria	Unassigned	Unassigned	Unassigned	Unassigned
ASV_1318	Bacteria	Proteobacteria	Deltaproteobacteria	Myxococcales	Polyangiaceae	Racemicystis	persica
ASV_1332	Bacteria	Proteobacteria	Betaproteobacteria	Nitrosomonadales	Sterolibacteriaceae	Methyloversatilis	discipulorum
ASV_1342	Bacteria	Chloroflexi	Chloroflexia	Herpetosiphonales	Herpetosiphonaceae	Herpetosiphon	giganteus
ASV_1373	Bacteria	Actinobacteria	Actinobacteria	Propionibacteriales	Nocardioidaceae	Nocardioides	guangzhouensis
ASV_1390	Bacteria	Bacteroidetes	Chitinophagia	Chitinophagales	Chitinophagaceae	Niastella	gongjuensis
ASV_1395	Bacteria	Proteobacteria	Alphaproteobacteria	Caulobacterales	Caulobacteraceae	Unassigned	Unassigned
ASV_1400	Bacteria	Actinobacteria	Thermoleophilia	Solirubrobacterales	Baekduiaceae	Baekduia	soli
ASV_1417	Bacteria	Proteobacteria	Alphaproteobacteria	Rhizobiales	Xanthobacteraceae	Ancylobacter	sonchi
ASV_1427	Bacteria	Proteobacteria	Alphaproteobacteria	Rhizobiales	Unassigned	Unassigned	Unassigned
ASV_1480	Bacteria	Proteobacteria	Gammaproteobacteria	Gammaproteobacteria_incertae_sedis	Unassigned	Acidibacter	ferrireducens
ASV_1488	Bacteria	Verrucomicrobia	Verrucomicrobiae	Verrucomicrobiales	Verrucomicrobiaceae	Phragmitibacter	flavus
ASV_1203	Bacteria	Proteobacteria	Betaproteobacteria	Burkholderiales	Comamonadaceae	Ideonella	sakaiensis
ASV_1210	Bacteria	Firmicutes	Clostridia	Clostridiales	Unassigned	Unassigned	Unassigned
ASV_1278	Bacteria	Proteobacteria	Deltaproteobacteria	Desulfuromonadales	Unassigned	Unassigned	Unassigned
ASV_1307	Bacteria	Chloroflexi	Thermomicrobia	Thermomicrobiales	Thermomicrobiaceae	Thermorudis	pharmacophila
ASV_1314	Bacteria	Actinobacteria	Actinobacteria	Micrococcales	Microbacteriaceae	Agromyces	badenianii
ASV_1368	Bacteria	Proteobacteria	Deltaproteobacteria	Unassigned	Unassigned	Unassigned	Unassigned
ASV_1370	Bacteria	Proteobacteria	Alphaproteobacteria	Rhizobiales	Phyllobacteriaceae	Nitratireductor	aestuarii
ASV_1404	Bacteria	Proteobacteria	Alphaproteobacteria	Sneathiellales	Sneathiellaceae	Ferrovibrio	terrae
ASV_1424	Bacteria	Bacteroidetes	Flavobacteriia	Flavobacteriales	Flavobacteriaceae	Unassigned	Unassigned
ASV_1439	Bacteria	Proteobacteria	Alphaproteobacteria	Unassigned	Unassigned	Unassigned	Unassigned
ASV_1443	Bacteria	Proteobacteria	Gammaproteobacteria	Xanthomonadales	Xanthomonadaceae	Unassigned	Unassigned
ASV_1447	Bacteria	Bacteroidetes	Cytophagia	Cytophagales	Cytophagaceae	Chryseotalea	sanaruensis
ASV_1463	Bacteria	Actinobacteria	Thermoleophilia	Solirubrobacterales	Unassigned	Unassigned	Unassigned
ASV_1466	Bacteria	Verrucomicrobia	Verrucomicrobiae	Verrucomicrobiales	Verrucomicrobiaceae	Phragmitibacter	flavus
ASV_1490	Bacteria	Actinobacteria	Actinobacteria	Mycobacteriales	Gordoniaceae	Gordonia	didemni
ASV_1497	Bacteria	Proteobacteria	Alphaproteobacteria	Unassigned	Unassigned	Unassigned	Unassigned
ASV_1266	Bacteria	Gemmatimonadetes	Gemmatimonadetes	Gemmatimonadales	Gemmatimonadaceae	Gemmatirosa	kalamazoonesis
ASV_1267	Bacteria	Chloroflexi	Chloroflexia	Herpetosiphonales	Herpetosiphonaceae	Herpetosiphon	giganteus
ASV_1274	Bacteria	Proteobacteria	Alphaproteobacteria	Sphingomonadales	Sphingomonadaceae	Blastomonas	marina
ASV_1321	Bacteria	Actinobacteria	Acidimicrobiia	Acidimicrobiales	Acidimicrobiaceae	Acidiferrimicrobium	australe
ASV_1336	Bacteria	Bacteroidetes	Cytophagia	Cytophagales	Unassigned	Unassigned	Unassigned
ASV_1346	Bacteria	Planctomycetes	Planctomycetacia	Pirellulales	Lacipirellulaceae	Bythopirellula	goksoyri
ASV_1366	Bacteria	Proteobacteria	Deltaproteobacteria	Myxococcales	Polyangiaceae	Unassigned	Unassigned
ASV_1421	Bacteria	Gemmatimonadetes	Gemmatimonadetes	Gemmatimonadales	Gemmatimonadaceae	Gemmatirosa	kalamazoonesis
ASV_1422	Bacteria	Bacteroidetes	Cytophagia	Cytophagales	Fulvivirgaceae	Chryseolinea	flava
ASV_1440	Bacteria	Proteobacteria	Betaproteobacteria	Burkholderiales	Comamonadaceae	Variovorax	Unassigned
ASV_1508	Bacteria	Bacteroidetes	Flavobacteriia	Flavobacteriales	Flavobacteriaceae	Flavobacterium	anseonense
ASV_1512	Bacteria	Proteobacteria	Deltaproteobacteria	Myxococcales	Polyangiaceae	Racemicystis	persica
ASV_1523	Bacteria	Actinobacteria	Acidimicrobiia	Acidimicrobiales	Iamiaceae	Actinomarinicola	tropica
ASV_1525	Bacteria	Actinobacteria	Actinobacteria	Micrococcales	Micrococcaceae	Arthrobacter	ulcerisalmonis
ASV_1262	Bacteria	Proteobacteria	Deltaproteobacteria	Myxococcales	Polyangiaceae	Racemicystis	Unassigned
ASV_1349	Bacteria	Proteobacteria	Alphaproteobacteria	Unassigned	Unassigned	Unassigned	Unassigned
ASV_1354	Bacteria	Proteobacteria	Gammaproteobacteria	Gammaproteobacteria_incertae_sedis	Unassigned	Acidibacter	ferrireducens
ASV_1399	Bacteria	Proteobacteria	Alphaproteobacteria	Rhizobiales	Phyllobacteriaceae	Mesorhizobium	waimense
ASV_1449	Bacteria	Verrucomicrobia	Verrucomicrobiae	Verrucomicrobiales	Verrucomicrobiaceae	Phragmitibacter	flavus
ASV_1474	Bacteria	Chloroflexi	Chloroflexia	Chloroflexales	Chloroflexaceae	Chloroflexus	islandicus
ASV_1514	Bacteria	Proteobacteria	Gammaproteobacteria	Xanthomonadales	Xanthomonadaceae	Unassigned	Unassigned
ASV_1522	Bacteria	Actinobacteria	Acidimicrobiia	Acidimicrobiales	Iamiaceae	Actinomarinicola	tropica
ASV_1436	Bacteria	Proteobacteria	Deltaproteobacteria	Desulfovibrionales	Desulfomicrobiaceae	Desulfomicrobium	hypogeium
ASV_1486	Bacteria	Bacteroidetes	Saprospiria	Saprospirales	Lewinellaceae	Lewinella	Unassigned
ASV_1499	Bacteria	Planctomycetes	Planctomycetacia	Pirellulales	Thermoguttaceae	Thermostilla	marina
ASV_1501	Bacteria	Proteobacteria	Alphaproteobacteria	Rhizobiales	Phyllobacteriaceae	Unassigned	Unassigned
ASV_1504	Bacteria	Proteobacteria	Alphaproteobacteria	Sphingomonadales	Erythrobacteraceae	Altererythrobacter	Unassigned
ASV_1519	Bacteria	Chloroflexi	Chloroflexia	Herpetosiphonales	Herpetosiphonaceae	Herpetosiphon	giganteus
ASV_1426	Bacteria	Proteobacteria	Betaproteobacteria	Burkholderiales	Burkholderiaceae	Cupriavidus	nantongensis
ASV_1478	Bacteria	Actinobacteria	Actinobacteria	Streptomycetales	Streptomycetaceae	Streptomyces	Unassigned
ASV_1505	Bacteria	Proteobacteria	Gammaproteobacteria	Nevskiales	Nevskiaceae	Nevskia	lacus
ASV_1431	Bacteria	Proteobacteria	Alphaproteobacteria	Caulobacterales	Caulobacteraceae	Caulobacter	rhizosphaerae
ASV_1481	Bacteria	Actinobacteria	Actinobacteria	Pseudonocardiales	Pseudonocardiaceae	Unassigned	Unassigned

## Sheet: F2A
Alpha diversity for each sample, related to Figure 2A.
SampleID	richness	chao1	ACE	shannon	simpson	invsimpson
KO1	1088	1255.92	1247.33	5.83666	0.989713	97.2133
KO2	1087	1228.98	1240.59	5.95223	0.993285	148.914
KO3	945	1173.86	1167.3	5.52208	0.987776	81.8079
KO4	972	1139.49	1152.98	5.58622	0.989046	91.2877
KO5	902	1098.98	1130.79	5.35908	0.984907	66.2547
KO6	1022	1191.54	1188.72	5.75687	0.991114	112.54
OE1	1159	1285.85	1272.55	6.19498	0.995391	216.945
OE2	1166	1307.8	1330.63	6.04391	0.993544	154.893
OE3	1094	1236.95	1250.33	5.79574	0.990491	105.166
OE4	1124	1296.72	1298.42	5.88095	0.992204	128.272
OE5	1149	1296.36	1295.38	6.02728	0.993807	161.474
OE6	1180	1304.88	1305.21	6.1758	0.995064	202.594
WT1	1096	1290.62	1294.5	5.77111	0.991393	116.179
WT2	1024	1202.01	1223.35	5.55589	0.988052	83.6928
WT3	1117	1239.42	1248.15	6.01879	0.993856	162.772
WT4	1089	1242.61	1250.12	5.89349	0.992717	137.311
WT5	1026	1204	1226.79	5.58309	0.988751	88.8955
WT6	1127	1313.66	1313.46	5.89891	0.992806	138.998

## Sheet: F2B
Data for rarefaction curve of richness, related to Figure 2B.
richness	KO1	KO2	KO3	KO4	KO5	KO6	OE1	OE2	OE3	OE4	OE5	OE6	WT1	WT2	WT3	WT4	WT5	WT6
1	35	33	36	41	34	40	33	35	31	33	35	35	42	40	34	38	31	31
2	75	77	78	75	78	83	79	71	64	72	79	76	73	71	81	81	66	80
3	121	133	116	116	113	122	133	119	116	112	123	122	108	104	123	114	115	117
4	175	179	150	137	139	164	181	174	158	144	156	173	149	132	170	168	146	154
5	203	215	186	184	171	190	229	214	193	195	207	223	174	175	220	196	170	194
6	243	256	214	207	205	233	288	268	237	227	249	279	231	203	265	246	210	234
7	292	301	251	240	226	273	328	319	274	273	301	334	260	235	311	276	235	281
8	325	335	277	277	248	301	388	366	310	311	336	387	288	266	348	315	263	312
9	372	373	308	295	276	340	425	399	342	352	386	427	309	295	388	360	303	358
10	409	415	342	334	294	371	475	432	372	397	418	457	361	322	428	382	335	392
11	442	441	348	370	322	404	514	470	427	433	456	526	397	358	465	434	361	430
12	462	469	386	372	337	422	555	497	459	467	498	560	432	395	492	465	392	468
13	502	502	401	414	358	457	590	532	495	498	533	588	468	405	522	484	430	487
14	520	521	429	439	378	472	614	562	520	536	565	625	480	440	556	526	446	525
15	560	561	450	465	400	510	665	620	549	553	589	650	507	444	584	547	457	537
16	576	588	465	485	425	525	684	626	564	574	621	689	556	491	614	579	493	570
17	610	602	494	515	439	548	716	648	590	597	643	700	565	502	638	605	502	599
18	634	638	496	527	471	574	735	669	621	625	687	722	598	536	655	636	532	613
19	646	668	526	540	476	586	770	693	639	646	708	745	609	533	692	648	565	660
20	673	670	541	555	484	617	780	716	647	681	735	758	648	568	724	665	566	676
21	689	692	543	576	511	631	804	736	685	693	734	796	652	594	738	684	589	697
22	706	722	558	586	528	648	813	761	703	703	755	812	679	604	757	703	601	704
23	741	738	584	619	554	671	842	785	716	730	773	830	701	624	787	726	642	730
24	738	753	593	635	557	675	836	785	733	746	805	845	719	655	802	743	649	749
25	754	748	597	641	556	707	860	811	752	755	822	879	728	648	810	752	658	763
26	770	774	616	652	570	712	880	832	771	778	824	863	747	679	818	772	683	774
27	798	793	625	673	599	722	891	851	774	785	844	890	763	696	834	774	695	796
28	785	808	625	673	604	738	902	859	788	803	858	903	764	714	843	793	698	804
29	817	825	642	675	606	750	913	871	812	815	870	912	786	717	861	824	719	811
30	815	818	652	709	617	756	916	874	821	823	878	931	793	723	853	815	736	820
31	824	823	675	702	633	768	925	904	825	837	877	933	797	736	884	823	745	841
32	834	839	666	715	645	775	940	900	827	846	904	941	811	742	885	837	747	844
33	854	864	682	726	647	780	955	913	845	865	910	947	809	763	887	836	760	862
34	847	862	697	726	647	788	951	926	851	863	908	952	821	770	899	849	753	865
35	863	865	711	741	662	800	958	927	873	876	928	967	838	769	902	859	774	872
36	871	868	706	754	662	799	970	933	878	881	923	981	831	773	906	868	783	870
37	884	885	719	765	684	814	980	948	885	898	932	985	847	784	921	874	792	882
38	878	882	723	769	680	807	983	951	887	900	946	995	860	799	933	874	783	888
39	877	893	721	766	688	822	985	965	894	899	951	996	872	807	946	891	802	910
40	891	891	734	782	699	844	1004	973	903	912	963	999	885	811	937	907	809	907
41	903	892	741	798	704	839	1000	978	909	924	967	1010	882	823	948	899	829	927
42	902	916	747	794	701	837	1012	975	905	934	974	1022	889	829	950	910	843	921
43	909	918	767	802	730	848	1010	1000	907	945	979	1037	909	836	984	913	819	944
44	927	938	769	803	728	869	1014	1003	932	960	986	1038	901	830	978	921	839	932
45	934	937	781	825	723	869	1017	1003	941	951	994	1033	916	854	982	933	852	956
46	957	936	782	822	752	874	1043	1013	944	961	1015	1036	932	852	988	925	857	968
47	945	958	818	837	748	875	1043	1028	969	972	1013	1070	943	869	994	955	871	960
48	965	976	796	840	751	892	1047	1034	969	987	1023	1055	961	879	992	948	882	979
49	971	962	822	859	771	902	1058	1047	969	982	1030	1065	961	876	1019	963	882	995
50	976	986	809	847	786	911	1054	1059	981	989	1028	1076	977	893	1025	970	906	996
51	982	972	835	869	794	915	1069	1051	978	1005	1048	1083	994	910	1026	980	930	1014
52	989	975	824	881	793	925	1064	1071	1012	1032	1064	1084	977	909	1031	990	921	1009
53	996	1001	849	873	798	936	1085	1083	997	1032	1056	1107	992	914	1041	993	924	1014
54	1013	1007	858	882	814	943	1083	1072	1014	1028	1066	1111	1000	919	1042	1011	929	1024
55	1013	1025	851	887	811	956	1089	1081	1010	1042	1069	1110	1015	936	1046	1013	939	1043
56	1018	1006	865	920	825	952	1090	1094	1024	1055	1079	1123	1003	944	1050	1023	942	1053
57	1009	1006	870	909	834	956	1101	1096	1013	1054	1098	1123	1014	959	1063	1020	962	1056
58	1034	1029	869	905	832	965	1120	1122	1021	1058	1094	1127	1038	973	1058	1019	962	1063
59	1027	1041	888	913	846	972	1109	1117	1035	1059	1094	1128	1030	964	1071	1030	964	1070
60	1037	1035	903	920	849	967	1112	1108	1035	1069	1102	1135	1039	967	1069	1043	968	1067
61	1039	1051	898	932	862	986	1122	1122	1048	1073	1102	1147	1032	965	1084	1055	981	1077
62	1049	1058	896	934	859	982	1121	1124	1048	1076	1109	1138	1053	971	1091	1048	973	1077
63	1042	1048	907	942	867	992	1131	1133	1058	1088	1115	1152	1053	991	1087	1052	980	1077
64	1051	1050	913	939	865	989	1132	1132	1068	1094	1116	1147	1054	997	1082	1058	985	1091
65	1058	1065	912	945	876	997	1134	1134	1052	1098	1115	1161	1061	989	1095	1055	1000	1105
66	1063	1053	916	951	878	1000	1136	1130	1073	1101	1125	1147	1076	994	1097	1064	1003	1097
67	1069	1062	924	948	884	1002	1139	1141	1070	1106	1128	1162	1075	998	1097	1061	1003	1101
68	1068	1058	917	949	879	1005	1141	1149	1071	1110	1122	1160	1070	998	1096	1065	1004	1100
69	1066	1067	927	947	882	998	1145	1144	1069	1101	1126	1164	1061	1005	1104	1069	1010	1109
70	1074	1069	928	949	885	1010	1142	1146	1080	1111	1127	1166	1082	1002	1108	1070	1009	1110
71	1081	1074	924	953	888	1006	1151	1156	1082	1110	1132	1164	1083	1010	1109	1070	1015	1114
72	1077	1083	934	963	888	1006	1150	1154	1083	1109	1137	1171	1084	1011	1104	1074	1015	1115
73	1086	1079	930	966	893	1010	1150	1153	1087	1107	1131	1167	1081	1012	1109	1071	1014	1107
74	1076	1082	932	963	889	1013	1151	1154	1089	1114	1141	1168	1088	1013	1107	1075	1017	1116
75	1081	1080	930	963	896	1019	1155	1161	1084	1118	1142	1174	1091	1014	1110	1082	1016	1118
76	1084	1080	938	966	898	1015	1149	1156	1086	1114	1145	1178	1091	1016	1108	1077	1015	1121
77	1080	1082	939	971	895	1012	1154	1161	1085	1116	1135	1174	1085	1016	1114	1085	1017	1121
78	1085	1086	940	964	894	1013	1156	1159	1090	1122	1147	1177	1090	1021	1109	1083	1021	1121
79	1084	1082	942	968	894	1019	1157	1163	1092	1118	1146	1178	1094	1021	1113	1083	1019	1121
80	1082	1087	939	968	900	1018	1157	1160	1089	1119	1148	1177	1094	1021	1111	1088	1023	1120
81	1085	1083	938	971	899	1017	1157	1162	1089	1120	1146	1174	1090	1022	1113	1087	1021	1123
82	1084	1081	940	969	893	1017	1154	1162	1089	1124	1147	1179	1092	1023	1115	1083	1023	1123
83	1084	1086	942	970	896	1020	1158	1166	1090	1122	1145	1178	1094	1020	1117	1084	1024	1125
84	1087	1085	944	970	900	1020	1157	1165	1093	1123	1146	1178	1089	1020	1117	1086	1024	1126
85	1087	1085	942	972	900	1020	1156	1164	1092	1122	1147	1179	1093	1022	1116	1088	1023	1125
86	1086	1086	944	969	901	1021	1159	1166	1093	1123	1148	1177	1092	1024	1114	1089	1025	1126
87	1086	1084	944	970	900	1021	1158	1164	1093	1121	1149	1179	1093	1023	1117	1089	1024	1125
88	1086	1085	944	971	901	1019	1157	1163	1094	1120	1148	1179	1094	1022	1115	1086	1025	1126
89	1086	1084	945	971	900	1019	1158	1164	1093	1124	1149	1179	1094	1024	1116	1089	1025	1125
90	1087	1087	944	971	902	1021	1157	1166	1093	1120	1147	1179	1096	1024	1116	1088	1026	1125
91	1084	1086	945	972	902	1021	1159	1166	1093	1124	1146	1180	1093	1023	1116	1089	1024	1127
92	1088	1087	944	969	902	1022	1159	1166	1093	1122	1148	1178	1096	1024	1117	1088	1025	1127
93	1086	1086	944	972	902	1021	1159	1165	1093	1123	1148	1178	1096	1024	1116	1089	1026	1127
94	1088	1086	945	971	902	1022	1158	1166	1093	1124	1148	1178	1096	1023	1117	1088	1026	1127
95	1088	1087	945	972	902	1022	1159	1166	1094	1123	1148	1179	1096	1024	1116	1089	1025	1126
96	1088	1087	944	971	902	1022	1159	1166	1094	1124	1149	1180	1096	1023	1116	1088	1026	1125
97	1088	1086	945	971	902	1022	1159	1166	1094	1124	1149	1180	1096	1023	1117	1089	1025	1125
98	1088	1087	945	970	902	1021	1159	1166	1094	1124	1149	1180	1096	1023	1116	1089	1026	1127
99	1087	1087	945	972	901	1022	1159	1165	1094	1124	1149	1179	1096	1024	1117	1088	1025	1127
100	1088	1087	944	971	902	1021	1159	1166	1094	1124	1149	1178	1095	1024	1117	1089	1026	1127

## Sheet: F2C|D
Distrance matrix of each sample by Bray-Curtis distance method, related to Figure 2C/D, and Figure S1B.
bray_curtis	KO1	KO2	KO3	KO4	KO5	KO6	OE1	OE2	OE3	OE4	OE5	OE6	WT1	WT2	WT3	WT4	WT5	WT6
KO1	0	0.298	0.337	0.3	0.346	0.276	0.33	0.357	0.332	0.305	0.29	0.307	0.304	0.315	0.308	0.315	0.333	0.306
KO2	0.298	0	0.361	0.352	0.439	0.32	0.32	0.341	0.343	0.329	0.291	0.314	0.303	0.352	0.295	0.301	0.345	0.309
KO3	0.337	0.361	0	0.326	0.336	0.337	0.422	0.402	0.366	0.363	0.347	0.405	0.372	0.352	0.366	0.354	0.35	0.334
KO4	0.3	0.352	0.326	0	0.325	0.282	0.403	0.398	0.375	0.344	0.333	0.391	0.329	0.328	0.363	0.355	0.347	0.34
KO5	0.346	0.439	0.336	0.325	0	0.343	0.481	0.445	0.441	0.404	0.395	0.47	0.385	0.357	0.411	0.41	0.375	0.385
KO6	0.276	0.32	0.337	0.282	0.343	0	0.383	0.412	0.371	0.342	0.32	0.361	0.347	0.338	0.35	0.337	0.346	0.351
OE1	0.33	0.32	0.422	0.403	0.481	0.383	0	0.307	0.347	0.304	0.287	0.255	0.344	0.382	0.272	0.331	0.379	0.297
OE2	0.357	0.341	0.402	0.398	0.445	0.412	0.307	0	0.333	0.295	0.282	0.32	0.323	0.386	0.301	0.354	0.356	0.29
OE3	0.332	0.343	0.366	0.375	0.441	0.371	0.347	0.333	0	0.265	0.296	0.328	0.288	0.323	0.304	0.319	0.326	0.296
OE4	0.305	0.329	0.363	0.344	0.404	0.342	0.304	0.295	0.265	0	0.26	0.302	0.276	0.3	0.268	0.285	0.301	0.28
OE5	0.29	0.291	0.347	0.333	0.395	0.32	0.287	0.282	0.296	0.26	0	0.273	0.276	0.308	0.245	0.274	0.281	0.251
OE6	0.307	0.314	0.405	0.391	0.47	0.361	0.255	0.32	0.328	0.302	0.273	0	0.333	0.379	0.285	0.321	0.368	0.309
WT1	0.304	0.303	0.372	0.329	0.385	0.347	0.344	0.323	0.288	0.276	0.276	0.333	0	0.271	0.273	0.302	0.281	0.269
WT2	0.315	0.352	0.352	0.328	0.357	0.338	0.382	0.386	0.323	0.3	0.308	0.379	0.271	0	0.305	0.295	0.293	0.316
WT3	0.308	0.295	0.366	0.363	0.411	0.35	0.272	0.301	0.304	0.268	0.245	0.285	0.273	0.305	0	0.269	0.31	0.253
WT4	0.315	0.301	0.354	0.355	0.41	0.337	0.331	0.354	0.319	0.285	0.274	0.321	0.302	0.295	0.269	0	0.325	0.289
WT5	0.333	0.345	0.35	0.347	0.375	0.346	0.379	0.356	0.326	0.301	0.281	0.368	0.281	0.293	0.31	0.325	0	0.288
WT6	0.306	0.309	0.334	0.34	0.385	0.351	0.297	0.29	0.296	0.28	0.251	0.309	0.269	0.316	0.253	0.289	0.288	0

## Sheet: F2E|F
Taxonomy composition in each sample, related to Figure 2D/E and Figure S2C/D.
Taxonomy composition of Phylum level in each sample.
Phylum	KO1	KO2	KO3	KO4	KO5	KO6	OE1	OE2	OE3	OE4	OE5	OE6	WT1	WT2	WT3	WT4	WT5	WT6	All
Proteobacteria	67.3	52.9	62.2	65	76.4	70.7	59.5	50.4	53.5	58.1	60.9	59.1	54	65.1	59.7	59.2	58.9	60.2	54.6
Actinobacteria	24.4	37.2	26.4	25.9	15.2	21.7	26.4	32.4	30.8	26.9	28.8	27.3	31.7	25.1	29.7	31.2	31.7	28.6	27.2
Firmicutes	2.37	3.55	2.22	3.75	1.19	3.26	6.22	3.52	3.09	4.07	2.53	5.89	1.83	0.94	1.85	1.64	1.17	1.73	5
Bacteroidetes	3	2.72	7.69	2.99	4.9	2.18	3.87	8.68	8.86	7.71	3.74	3.42	5.7	6.5	5.06	4.13	5.01	5.91	4.9
Chloroflexi	1.84	2.51	0.5	1.45	1.68	1.08	1.56	2.99	1.6	1.76	2.07	1.94	4.98	1.08	1.89	2.07	2.15	2.1	3.5
Unassigned	0.56	0.38	0.47	0.5	0.36	0.46	0.7	0.52	0.96	0.6	0.57	0.61	0.69	0.39	0.6	0.61	0.47	0.58	1.1
Planctomycetes	0.09	0.24	0.15	0.08	0.01	0.08	0.54	0.71	0.31	0.19	0.33	0.47	0.27	0.17	0.28	0.18	0.13	0.12	1
Verrucomicrobia	0.12	0.06	0.12	0.05	0.07	0.1	0.28	0.15	0.35	0.23	0.33	0.43	0.28	0.2	0.29	0.23	0.14	0.13	1
Acidobacteria	0.06	0.16	0.07	0.03	0.08	0.17	0.47	0.22	0.21	0.11	0.37	0.5	0.22	0.17	0.27	0.15	0.05	0.15	0.6
Gemmatimonadetes	0.18	0.17	0.11	0.09	0.06	0.1	0.27	0.23	0.17	0.17	0.16	0.18	0.1	0.16	0.14	0.18	0.14	0.19	0.5
Spirochaetes	0.01	0.01	0.06	0.05	0.04	0.01	0.03	0.06	0.03	0.07	0.06	0.05	0.06	0.11	0.07	0.06	0.01	0.07	0.3
Nitrospirae	0.05	0.06	0.03	0.06	0.03	0.06	0.1	0.06	0.09	0.07	0.11	0.13	0.07	0.07	0.08	0.34	0.12	0.15	0.2
Chlamydiae	0.02	0.01	0	0	0.01	0.02	0.04	0.02	0.04	0.07	0.01	0	0	0	0.09	0.01	0	0.06	0.1
Balneolaeota	0	0.01	0.01	0	0.04	0.01	0.02	0.02	0	0.03	0.02	0	0.02	0.01	0.01	0.01	0.02	0	0.1
Taxonomy composition of Genus level in each sample.
Genus	KO1	KO2	KO3	KO4	KO5	KO6	OE1	OE2	OE3	OE4	OE5	OE6	WT1	WT2	WT3	WT4	WT5	WT6	All
Unassigned	14.1	14.8	12	13.5	10.5	14.5	19.6	15.3	14.6	15.2	14.1	19	12	10.4	15.6	12.6	10.4	13.4	23.1
Racemicystis	1.78	1.54	0.8	1.34	0.57	1.37	2.09	1.14	1.58	1.66	1.61	1.62	1	0.94	1.67	1.3	1.29	1.5	2.6
Acidibacter	1.72	1.55	1.38	1.22	1.15	1.25	2.74	1.52	1.6	1.64	2.12	2.33	1.4	1.7	2.68	1.84	1.77	2.34	2.6
Nocardioides	1.6	2.33	2.34	1.81	1.7	2.25	1.57	2.74	1.77	1.47	2.42	1.69	1.59	1.39	2.21	1.83	1.8	1.71	2.5
Herpetosiphon	1.42	1.91	0.38	1.1	1.32	0.82	1.19	2.42	1.18	1.35	1.69	1.52	4.23	0.73	1.38	1.62	1.74	1.74	2.4
Hyphomicrobium	1.08	0.99	1.27	0.69	0.67	0.97	1.38	0.88	0.47	0.79	0.95	1.16	0.67	0.56	0.66	0.57	0.41	0.98	2.1
Streptomyces	3.26	3.12	3.39	2.45	1.18	2.03	2.74	3.95	9.01	5.28	3.43	3.48	4.6	3.91	3.71	6.88	4.68	3.56	1.9
Baekduia	0.41	0.64	0.38	0.45	0.27	0.38	0.6	0.86	0.46	0.52	0.53	0.64	0.63	0.32	0.54	0.28	0.57	0.43	1.8
Actinomarinicola	0.26	0.43	0.31	0.31	0.3	0.34	0.73	0.72	0.47	0.51	0.64	0.71	0.62	0.53	0.72	0.44	0.46	0.49	1.7
Lysobacter	0.94	0.89	1.12	1.39	1.29	1.13	0.82	0.93	1.17	0.95	1.47	1.17	0.86	1.25	0.91	1.6	1.37	1.65	1.7
Sphingomonas	1.45	1.45	2.12	2.38	2.15	1.96	1.18	0.86	0.99	0.91	0.99	1.51	0.76	1.35	0.87	1.58	0.96	0.99	1.5
Devosia	1.61	1.3	1.83	1.59	2.88	2.07	1.12	1.61	0.76	1.24	1.32	1.05	0.87	1.09	1.08	1	1.24	1.39	1.5
Nevskia	0.99	0.97	0.8	0.73	0.35	0.84	1.53	1.24	0.92	0.85	1.02	1.41	0.81	1.17	1.14	1.34	0.96	1.35	1.2
Chryseolinea	0.45	0.38	0.09	0.22	0.04	0.08	1.09	0.61	0.72	1.74	0.82	0.44	0.75	0.7	0.82	1	0.38	0.58	1.2
Mesorhizobium	0.82	0.85	0.65	1.17	1.08	1.34	0.85	0.7	0.68	0.75	0.97	0.75	0.98	0.96	0.75	0.97	1.14	0.81	1.2
Conexibacter	0.59	0.62	0.3	0.41	0.35	0.77	0.99	0.7	0.5	0.53	0.73	0.95	0.49	0.4	0.48	0.33	0.56	0.6	1.2
Flavobacterium	1.54	1.69	7.12	2.36	4.25	1.88	1.48	7.04	6.54	4.65	1.99	2.01	3.89	4.25	2.75	1.66	3.73	4.43	1.1
Actinoplanes	2.57	4.13	2.53	2.72	1.17	3.15	2.75	3.29	4.32	2.93	3.79	2.75	3.11	2.6	2.89	2.78	3.62	3.16	1.1
Aetherobacter	0.5	0.34	0.42	0.36	0.24	0.37	0.54	0.32	0.5	0.37	0.52	0.53	0.47	0.52	0.62	0.43	0.36	0.68	1
Micromonospora	0.66	0.81	0.77	0.25	0.29	0.37	0.62	0.92	0.91	0.62	0.43	0.83	0.51	0.41	0.61	0.54	0.48	0.54	1
Massilia	1.3	1.16	0.82	1.68	1.16	2.42	0.56	0.45	0.93	0.44	0.9	2.39	0.76	0.72	0.79	0.5	1.22	0.64	1
Ideonella	2.53	1.71	2.19	2.05	2.88	2.26	2.4	1.39	2.27	2.4	2.13	1.81	2.15	2.67	2.48	1.61	1.81	2.09	1
Lentzea	3.07	6.39	3.21	2.37	2.28	2.97	2.65	2.84	2.41	2.82	3.74	2.91	4.57	3.47	4.3	3.96	2.96	2.94	1
Variovorax	2.18	1.74	2.06	2.22	3.02	2.74	1.78	2.63	2.66	2.14	3.09	2.06	2.11	2.04	2.65	3.11	3.14	2.99	1
Pseudorhodoplanes	1.07	1.17	1.53	1.46	0.89	1.38	1.57	0.94	0.73	1.01	0.99	1.23	0.68	0.77	1.17	1.02	0.76	0.94	0.8
Piscinibacter	1.93	2.11	1.69	2.14	2.61	2.14	1.44	1.31	1.77	1.95	1.91	1.64	1.86	2.5	2.14	2.56	2	1.89	0.8
Rhizobium	0.55	0.11	0.46	0.26	0.25	0.19	0.2	0.22	0.12	0.25	0.25	0.53	0.11	0.17	0.25	0.3	0.14	0.11	0.8
Mycobacterium	0.52	0.66	0.53	0.25	0.14	0.17	0.43	0.41	0.32	0.42	0.27	0.4	0.38	0.23	0.65	0.3	0.35	0.33	0.8
Geomonas	0.4	0.25	0.3	0.33	0.2	0.3	0.53	0.39	0.34	0.43	0.46	0.63	0.23	0.36	0.4	0.21	0.29	0.43	0.8
Aquincola	10.8	6.73	10.6	10.3	13.3	10.8	3.94	3.17	5.9	6.44	5.73	4.47	6.83	7.77	5.2	6.3	6.89	6.06	0.8
Chryseotalea	0.52	0.25	0.11	0.08	0.3	0.02	0.4	0.27	0.28	0.34	0.22	0.29	0.31	0.27	0.61	0.4	0.2	0.3	0.7
Agromyces	0.65	1.28	0.86	0.83	0.52	0.55	0.81	1.1	0.76	0.85	0.9	0.88	0.76	0.66	1.07	0.86	0.72	0.92	0.7
Chloroflexus	0.33	0.48	0.11	0.28	0.29	0.18	0.27	0.39	0.33	0.36	0.26	0.31	0.59	0.25	0.33	0.43	0.23	0.35	0.7
Ramlibacter	0.51	0.45	0.4	0.42	0.37	0.41	0.32	0.34	0.83	0.36	0.34	0.52	0.22	0.39	0.41	0.4	0.33	0.27	0.7
Catellatospora	0.56	0.64	0.21	0.47	0.47	0.17	0.6	0.69	0.41	0.31	0.59	0.42	0.46	0.4	0.46	0.35	0.3	0.59	0.7
Nannocystis	0.16	0.15	0.07	0.17	0.05	0.19	0.29	0.19	0.22	0.19	0.14	0.23	0.31	0.25	0.21	0.18	0.22	0.24	0.7
Dongia	0.46	0.62	0.29	0.29	0.14	0.27	1.15	0.73	0.69	0.58	0.62	0.67	0.59	0.52	0.59	0.7	0.27	0.46	0.7
Pseudonocardia	0.3	0.5	0.65	0.41	0.16	0.31	0.39	0.46	0.33	0.29	0.37	0.4	0.41	0.32	0.27	0.6	0.29	0.45	0.7
Aeromicrobium	0.4	0.75	0.87	0.55	0.51	0.45	0.18	0.34	0.31	0.38	0.39	0.37	0.34	0.26	0.42	0.45	0.28	0.41	0.6
Pseudomonas	0.37	0.28	0.22	0.29	1.08	0.33	0.85	2.32	0.37	2.31	1.26	2	0.15	0.18	0.43	0.21	1.05	0.59	0.6
Noviherbaspirillum	1.59	1.83	1.3	1.5	3.13	1.71	3.14	2.35	1.27	2.47	1.58	1.05	2.46	2.47	2.52	2.14	1.42	2.6	0.5
Duganella	1.11	0.41	0.49	0.53	0.88	0.84	0.16	0.17	0.43	0.32	0.15	0.11	0.56	0.37	0.28	0.28	0.41	0.3	0.5
Dactylosporangium	0.41	0.75	0.28	0.32	0.16	0.33	0.61	0.74	0.35	0.43	0.52	0.56	0.49	0.31	0.58	0.4	0.38	0.66	0.5
Saccharothrix	0.18	0.28	0.14	0.2	0.11	0.2	0.23	0.35	0.19	0.17	0.46	0.41	0.53	0.24	0.33	0.24	0.21	0.29	0.5
Arenimonas	0.13	0.09	0.36	0.16	0.35	0.18	0.16	0.11	0.1	0.16	0.46	0.19	0.05	0.1	0.22	0.34	0.15	0.28	0.5
Aquabacterium	0.98	0.74	0.95	1.14	1.61	1.07	0.95	0.77	0.91	0.86	1.04	0.82	0.74	1.39	1.16	1.28	0.95	0.97	0.5
Paraburkholderia	0.15	0.09	0.16	0.12	0.08	0.08	0.17	0.11	0.14	0.15	0.21	0.19	0.16	0.21	0.13	0.08	0.21	0.12	0.5
Bosea	0.38	0.38	0.9	1.27	0.79	0.49	0.41	0.53	0.22	0.27	0.48	0.3	0.45	0.3	0.33	0.55	0.79	0.51	0.5
Virgisporangium	0.37	0.36	0.36	0.33	0.04	0.1	0.37	0.36	0.32	0.23	0.11	0.27	0.29	0.16	0.28	0.13	0.1	0.38	0.5
Brevundimonas	0.23	0.12	0.29	0.41	0.48	0.17	0.13	0.22	0.07	0.11	0.12	0.11	0.07	0.24	0.14	0.16	0.19	0.11	0.5
Novosphingobium	0.1	0.12	0.15	0.13	0.06	0.16	0.08	0.14	0.05	0.04	0.11	0.11	0.05	0.07	0.04	0.07	0.04	0.04	0.4
Corallococcus	0.18	0.22	0.22	0.38	0.36	0.14	0.34	0.4	0.16	0.39	0.27	0.27	0.34	0.5	0.25	0.31	0.21	0.24	0.4
Bradyrhizobium	1.98	2.66	2.2	1.85	1.96	2.37	2.9	1.97	1.64	1.63	2.24	2.37	1.87	1.6	2.13	2.2	1.92	2.35	0.4
Gemmatirosa	0.14	0.16	0.11	0.08	0.06	0.09	0.27	0.22	0.17	0.16	0.16	0.17	0.1	0.16	0.13	0.17	0.13	0.16	0.4
Phragmitibacter	0.05	0.03	0.02	0.03	0.04	0.04	0.18	0.06	0.14	0.1	0.03	0.1	0.11	0.04	0.07	0.06	0.04	0.03	0.4
Rhizobacter	7.01	2.89	4.37	4.56	7.98	4.28	4.16	3.7	4.72	5.53	4.8	3.63	6.07	9.53	5.43	5.42	7.03	5.09	0.4
Pseudoduganella	1.8	0.91	0.96	2.91	1.93	3.09	0.64	0.46	2.56	1.66	1.1	1.22	2.56	4.19	1.15	1.66	1.53	1.28	0.4
Arthrobacter	0.12	0.15	0.1	0.08	0.04	0.1	0.13	0.38	0.15	0.17	0.28	0.24	0.13	0.1	0.17	0.28	0.13	0.18	0.4
Cupriavidus	0.02	0.01	0.03	0.14	0.04	0.27	0.11	0.06	0.1	0.07	0.07	0.13	0.04	0.06	0.03	0.1	0.08	0.09	0.4
Promicromonospora	0.21	0.32	0.13	0.24	0.1	0.4	0.26	0.18	0.17	0.15	0.49	0.32	0.1	0.2	0.19	0.16	0.11	0.19	0.4
Reyranella	0.23	0.28	0.26	0.13	0.06	0.28	0.33	0.18	0.21	0.2	0.19	0.31	0.16	0.11	0.19	0.28	0.11	0.15	0.4
Acidiferrimicrobium	0.18	0.15	0.18	0.09	0.13	0.1	0.19	0.16	0.15	0.17	0.13	0.19	0.08	0.18	0.17	0.21	0.12	0.13	0.4
Caulobacter	0.24	0.16	0.12	0.18	0.08	0.27	0.18	0.33	0.18	0.16	0.29	0.2	0.2	0.14	0.11	0.2	0.11	0.22	0.4
Chitinimonas	0.33	0.16	0.52	0.11	0.09	0.17	0.26	0.16	0.13	0.22	0.3	0.24	0.14	0.18	0.27	0.15	0.11	0.27	0.4
Novimethylophilus	0.21	0.27	0.19	0.15	0.3	0.29	0.15	0.15	0.28	0.24	0.22	0.11	0.3	0.27	0.44	0.28	0.23	0.23	0.4
Actinophytocola	0.69	0.66	0.44	0.99	0.11	0.35	0.74	0.96	1.02	0.41	0.59	0.73	1.25	0.22	0.51	0.49	0.06	2.44	0.4
Aquidulcibacter	0.22	0.15	0.15	0.1	0.11	0.12	0.34	0.19	0.16	0.22	0.22	0.22	0.08	0.19	0.22	0.26	0.06	0.29	0.3
Ensifer	0.29	0.32	0.63	0.48	0.6	0.53	0.27	0.25	0.28	0.33	0.31	0.32	0.23	0.45	0.24	0.32	0.34	0.43	0.3
Altererythrobacter	0.14	0.14	0.12	0.18	0.3	0.25	0.17	0.2	0.08	0.12	0.19	0.13	0.09	0.17	0.2	0.17	0.22	0.16	0.3
Ferrovibrio	0.11	0.11	0.16	0.05	0.09	0.06	0.12	0.07	0.06	0.07	0.09	0.11	0.13	0.18	0.12	0.26	0.13	0.14	0.3
Coralloluteibacterium	0.1	0.06	0.06	0.09	0.07	0.17	0.05	0.04	0.08	0.11	0.12	0.11	0.05	0.13	0.07	0.08	0.06	0.06	0.3
Phenylobacterium	0.84	0.68	0.89	0.56	0.86	0.96	0.63	0.44	0.28	0.51	0.75	0.59	0.6	0.74	0.5	0.63	0.55	0.68	0.3
Frankia	0.31	0.29	0.23	0.18	0.1	0.26	0.24	0.22	0.19	0.18	0.28	0.18	0.24	0.19	0.24	0.19	0.26	0.24	0.3
Lacipirellula	0	0.1	0.05	0.02	0	0.02	0.29	0.42	0.16	0.05	0.11	0.22	0.09	0.11	0.1	0.1	0.03	0.02	0.3
Oryzihumus	0.41	0.86	0.41	0.71	0.15	0.33	0.8	0.59	0.58	0.81	0.64	0.53	1.12	1.15	0.91	0.83	0.97	0.52	0.3
Desertimonas	0.15	0.14	0.12	0.1	0.07	0.1	0.36	0.09	0.13	0.16	0.22	0.32	0.12	0.15	0.13	0.14	0.1	0.1	0.3
Rhodoplanes	0.13	0.15	0.05	0.08	0.1	0.15	0.29	0.13	0.18	0.09	0.12	0.2	0.12	0.12	0.11	0.12	0.05	0.07	0.3
Hamadaea	0.11	0.27	0.03	0.08	0.03	0.07	0.02	0.14	0.06	0.05	0.08	0.08	0.07	0.14	0.2	0.08	0.03	0.03	0.3
Microvirga	0.3	0.43	0.16	0.13	0.2	0.15	0.35	0.23	0.25	0.22	0.26	0.5	0.17	0.12	0.24	0.22	0.15	0.31	0.3
Kribbella	0.66	1.39	0.85	0.56	0.37	0.52	0.91	0.93	0.9	0.7	0.88	0.87	1.07	1.22	0.88	1.15	1.67	1.16	0.2
Luteolibacter	0.07	0.01	0.08	0.01	0.01	0.02	0.04	0.05	0.1	0.02	0.13	0.09	0.02	0.07	0.07	0.09	0.03	0.05	0.2
Nitrospira	0.05	0.06	0.03	0.06	0.03	0.06	0.1	0.06	0.09	0.07	0.11	0.13	0.07	0.07	0.08	0.34	0.12	0.15	0.2
Niveibacterium	0.06	0.06	0.04	0.08	0.03	0.09	0.1	0.06	0.08	0.07	0.06	0.09	0.05	0.07	0.09	0.06	0.01	0.06	0.2
Janthinobacterium	1.26	0.77	0.84	1.54	1.21	1.81	0.29	0.22	0.6	0.32	0.58	0.52	0.59	0.58	0.39	0.69	0.67	0.55	0.2
Blastomonas	0.11	0.05	0.05	0.02	0.06	0.08	0.08	0.13	0.05	0.06	0.07	0.07	0.03	0.01	0.08	0.06	0.01	0.08	0.2
Asprobacter	0.06	0.04	0.01	0.04	0.03	0.05	0.06	0.1	0.05	0.08	0.02	0.1	0.06	0.02	0.05	0.06	0.1	0.05	0.2
Archangium	0.05	0.03	0.03	0.02	0.02	0.03	0.11	0.03	0.08	0.06	0.1	0.07	0.05	0.08	0.08	0.1	0.04	0.1	0.2
Pedobacter	0.08	0.05	0.05	0.09	0.15	0.02	0.03	0.06	0.11	0.09	0.07	0.1	0.08	0.28	0.06	0.06	0.12	0.13	0.2
Bythopirellula	0.02	0.07	0.02	0.01	0	0.03	0.08	0.11	0.09	0.04	0.1	0.1	0.07	0.02	0.05	0.04	0.07	0.01	0.2
Thermoleophilum	0.04	0.05	0.02	0.06	0.03	0.05	0.08	0.09	0.08	0.06	0.04	0.08	0.1	0.05	0.11	0.05	0.04	0.02	0.2
Pseudomethylobacillus	0.04	0.12	0.01	0.04	0.15	0.34	0.06	0.21	0.03	0.04	0.05	0.03	0.02	0.15	0.14	0.1	0.01	0.05	0.2
Pontibacter	0.03	0.01	0.07	0	0.02	0.01	0.02	0.05	0.08	0.01	0.03	0.04	0.03	0.07	0.04	0.03	0.02	0.07	0.2
Acidihalobacter	0.06	0.07	0.06	0.04	0.04	0.01	0.07	0.06	0.08	0.07	0.01	0.1	0.05	0	0.05	0.05	0.04	0.12	0.2
Niastella	0.13	0.07	0.07	0.07	0.02	0.06	0.5	0.29	0.45	0.45	0.29	0.21	0.32	0.51	0.35	0.37	0.26	0.13	0.2
Amycolatopsis	0.97	3.05	1.5	1.15	1.14	1.47	0.61	0.99	0.38	1.07	0.91	0.63	1.41	1.58	0.92	1.9	5.2	0.82	0.2
Vicinamibacter	0.02	0.06	0.01	0.01	0.01	0.01	0.24	0.09	0.1	0.06	0.19	0.28	0.14	0.04	0.12	0.08	0.03	0.05	0.2
Algoriphagus	0.07	0.02	0.07	0.05	0.01	0.05	0.09	0.07	0.32	0.12	0.09	0.08	0.14	0.14	0.12	0.1	0.1	0.1	0.2
Microbacterium	0.25	0.03	0.02	0.06	0.03	0.04	0.12	0.01	0.03	0.08	0.07	0.17	0.04	0.03	0.07	0.08	0.07	0.11	0.2
Stenotrophobium	0.09	0.12	0.18	0.06	0.02	0.11	0.26	0.11	0.11	0.08	0.15	0.12	0.05	0.16	0.14	0.16	0.15	0.2	0.2
Paraconexibacter	0.03	0.03	0.04	0.06	0.04	0.05	0.09	0.1	0.06	0.04	0.1	0.13	0.05	0.02	0.03	0.05	0.11	0.02	0.2
Shinella	0.13	0.22	0.42	0.21	0.32	0.17	0.2	0.56	0.08	0.28	0.42	0.11	0.13	0.15	0.18	0.11	0.39	0.38	0.2
Egibacter	0.04	0.04	0.02	0.03	0.01	0.06	0.01	0.05	0.04	0.03	0.03	0.07	0.04	0.03	0.04	0.02	0.05	0.03	0.2
Desulfuromonas	0.05	0.06	0.04	0.09	0.05	0.05	0.04	0.08	0.08	0.04	0.05	0.05	0.09	0.08	0.06	0.11	0.1	0.04	0.2
Pararhizobium	1.43	1.38	2.8	2.77	3.79	2.67	1.15	1.19	1.04	1.5	1.86	1.29	1.63	2.42	1.08	1.38	2.61	1.37	0.2
Parviterribacter	0.03	0.1	0.04	0.1	0.05	0.07	0.08	0.13	0.06	0.1	0.14	0.12	0.13	0.08	0.09	0.17	0.05	0.12	0.2
Cellvibrio	0.12	0.03	0.05	0.04	0.03	0.02	0.09	0.3	0.65	0.39	0.04	0.04	0.3	0.1	0.08	0.04	0.04	0.09	0.2
Chryseobacterium	0.02	0.03	0.02	0.02	0.04	0.03	0.02	0.12	0.06	0.07	0.04	0.02	0.02	0.01	0.06	0.29	0.03	0.02	0.2
Magnetospirillum	0.03	0.01	0.01	0	0.01	0	0.02	0	0.02	0.02	0.01	0.03	0.02	0.01	0.17	0.02	0.03	0.02	0.1
Nitratireductor	0.03	0.01	0.02	0	0.03	0.07	0.05	0.02	0.06	0.03	0.03	0.04	0	0.02	0.04	0.03	0.03	0.01	0.1
Marmoricola	0.07	0.09	0.1	0.1	0.08	0.03	0.06	0.15	0.04	0.06	0.09	0.02	0.04	0.01	0.04	0.13	0.06	0.06	0.1
Thermostilla	0	0.01	0.02	0	0	0	0.04	0.11	0.04	0.02	0	0.05	0.04	0.01	0.04	0	0.01	0.03	0.1
Verrucosispora	0.14	0.19	0.08	0.01	0.03	0.05	0.09	0.14	0.06	0.12	0.08	0.06	0.19	0.05	0.06	0.03	0.05	0.11	0.1
Comamonas	0.04	0	0.12	0.01	0.05	0.13	0.03	0.04	0.06	0.06	0.04	0.01	0.21	0.07	0	0.02	0.05	0.03	0.1
Cellulomonas	0.08	0.01	0.01	0.02	0	0.03	0.13	0.05	0.1	0.07	0.07	0.1	0.16	0.02	0.09	0.02	0.04	0.12	0.1
Xanthomonas	0.56	0.28	0.28	0.49	0.54	1.16	0.31	0.41	0.41	0.45	0.91	0.61	0.3	0.21	0.64	0.3	0.3	0.36	0.1
Polycyclovorans	0.07	0.04	0.01	0.04	0.02	0.08	0.06	0.07	0.02	0.04	0.1	0.08	0.04	0.04	0.05	0.05	0.05	0.03	0.1
Agrobacterium	0.1	0.01	0.08	0.03	0.04	0.01	0	0.1	0.08	0.23	0.23	0.1	0.01	0.08	0.07	0.16	0.04	0.08	0.1
Actinocrispum	0.5	0.73	3.09	0.63	0.06	0.38	1.29	0.71	0.42	0.82	0.77	0.59	0.69	0.55	1.04	1.1	0.8	1.28	0.1
Sphingopyxis	0.27	0.28	0.87	0.45	1.03	0.54	0.3	0.43	0.14	0.44	0.65	0.32	0.3	0.18	0.27	0.36	0.83	0.34	0.1
Nonomuraea	0.05	0.38	0.24	0.23	0.03	0.08	0.18	0.26	0.13	0.14	0.3	0.04	0.11	0.28	0.21	0.05	0.17	0.21	0.1
Hydrogenophaga	0.2	0.07	0.08	0.18	0.91	0.14	0.09	0.23	0.08	0.44	0.32	0.2	0.11	0.01	0.15	0.19	0.13	0.22	0.1
Rhodanobacter	0.05	0.02	0.07	0.04	0.04	0.04	0.04	0.08	0.02	0	0.04	0.03	0.06	0.05	0.08	0.03	0.06	0.12	0.1
Rubrobacter	0.02	0.13	0.04	0.05	0	0.04	0.13	0.09	0.04	0.06	0.03	0.14	0.07	0.05	0.07	0.07	0.12	0.04	0.1
Oleiharenicola	0	0.01	0.01	0	0.01	0	0.01	0.03	0.03	0.06	0.07	0.15	0.06	0.03	0.08	0.05	0.01	0.03	0.1
Oleiagrimonas	0.02	0.04	0.02	0.05	0.03	0	0.02	0.02	0.01	0.01	0.02	0.02	0.01	0.02	0.01	0.05	0.02	0.05	0.1
Glycomyces	0.06	0.15	0.05	0.03	0.04	0.06	0.02	0.03	0.08	0.03	0.02	0.04	0.09	0.04	0.03	0.06	0.08	0.04	0.1
Pseudolysobacter	0.03	0.02	0.04	0	0.03	0.04	0.06	0.03	0.03	0	0.05	0.01	0.04	0.03	0.04	0.02	0.03	0.02	0.1
Thermithiobacillus	0.04	0.02	0.01	0.03	0.01	0.01	0.06	0.02	0.07	0.02	0.13	0.02	0.02	0.01	0.05	0.01	0	0.03	0.1
Thermoanaerobaculum	0.01	0	0	0	0	0.01	0	0.02	0.02	0	0.02	0.05	0	0	0.01	0.01	0	0.01	0.1
Thermorudis	0	0.01	0	0	0	0	0	0.01	0.03	0	0	0.04	0.02	0	0	0.01	0	0	0.1
Sulfurirhabdus	0	0.02	0.01	0.05	0	0.02	0.01	0.02	0.01	0.02	0.01	0.02	0	0.01	0.02	0.03	0.04	0.01	0.1
Terracidiphilus	0.01	0.04	0.01	0.01	0	0.01	0.03	0.02	0.05	0.02	0.01	0	0	0.01	0.03	0	0	0.01	0.1
Thalassiella	0	0.01	0	0.05	0	0	0.01	0.03	0.01	0	0.01	0.01	0.03	0	0	0.01	0	0.04	0.1
Umezawaea	0	0	0	0	0	0	0	0	0	0	0	0	0	0	0.25	0	0	0	0.1
Wangella	0.23	0.23	0.04	0.1	0.03	0.15	0.2	0.48	0.11	0.07	0.14	0.19	0.32	0.35	0.36	0.19	0.46	0.18	0.1
Yimella	0.05	0.13	0.03	0.06	0.04	0.01	0.09	0.01	0.05	0.05	0.06	0.08	0.05	0.03	0.01	0.04	0.05	0.02	0.1
Thermosporothrix	0	0	0.01	0	0.05	0.03	0.02	0.03	0.01	0.01	0.09	0.01	0	0.02	0.05	0	0.16	0	0.1
Thiocapsa	0	0.01	0.02	0.01	0.01	0	0	0.04	0.01	0.01	0.01	0.01	0	0.01	0.02	0.03	0.01	0.03	0.1
Tumebacillus	0	0	0	0.01	0.01	0.03	0.04	0.04	0	0.02	0.19	0.01	0	0.01	0	0.09	0	0	0.1
Roseimaritima	0.01	0.01	0.02	0	0.01	0	0.07	0.03	0.01	0.05	0.03	0.03	0.04	0.02	0.05	0.01	0	0.03	0.1
Roseisolibacter	0.04	0.01	0	0.01	0	0.01	0	0.01	0	0.01	0	0.01	0	0	0.01	0.01	0.01	0.03	0.1
Roseitalea	0.09	0.13	0.03	0.03	0.13	0.02	0	0.01	0.05	0.02	0.03	0.04	0	0.2	0.01	0.01	0.03	0.03	0.1
Psychrobacillus	0.03	0.03	0.02	0.06	0.01	0.01	0.04	0	0.04	0.01	0.11	0.05	0.01	0.02	0.02	0.02	0.02	0.03	0.1
Rhodopseudomonas	0.06	0.02	0.11	0	0	0	0	0	0	0	0	0.01	0.02	0.02	0	0	0.02	0	0.1
Romboutsia	0	0	0.02	0.01	0	0.01	0.01	0.01	0.01	0.01	0	0.07	0	0	0	0.01	0.01	0.01	0.1
Sphingobacterium	0.02	0	0.01	0.02	0	0.01	0.03	0.02	0.04	0.03	0.01	0.01	0.03	0.02	0.01	0.01	0	0.02	0.1
Sphingobium	0.03	0.06	0.14	0	0.03	0.03	0.04	0.03	0.04	0.02	0.04	0	0.01	0.02	0.03	0.1	0.01	0.06	0.1
Streptococcus	0.01	0.02	0	0	0	0	0.03	0.03	0.03	0.03	0	0.01	0	0	0.02	0	0.02	0.03	0.1
Siccibacter	0	0	0.01	0	0	0	0.47	0	0	0	0	0	0	0	0	0	0	0	0.1
Skermanella	0.03	0.05	0.01	0.02	0	0.02	0.03	0.06	0.05	0.02	0.04	0.06	0.04	0.03	0.01	0.02	0.02	0.03	0.1
Sphaerisporangium	0	0	0	0.11	0	0	0	0.04	0	0	0	0	0	0	0.01	0	0.01	0	0.1
Chlamydia	0.02	0.01	0	0	0.01	0.02	0.04	0.02	0.04	0.07	0.01	0	0	0	0.09	0.01	0	0.06	0.1
Chthonobacter	0.01	0	0.02	0	0.04	0	0.01	0.01	0.01	0	0	0.01	0	0	0.1	0	0.03	0.03	0.1
Compostibacter	0.02	0.02	0	0.03	0.02	0	0.01	0.04	0	0.01	0	0.01	0.01	0.02	0	0.02	0	0.01	0.1
Bordetella	0.01	0	0.05	0	0.01	0	0	0.05	0	0.29	0.03	0.08	0	0.01	0.01	0.02	0	0.01	0.1
Cellulosimicrobium	0.06	0	0	0	0	0	0.01	0.02	0	0.01	0	0.08	0.1	0	0.02	0	0	0.01	0.1
Chelatococcus	0.02	0.01	0.07	0.04	0.08	0.01	0.02	0.03	0.02	0.06	0.03	0	0.03	0.04	0.03	0.01	0.02	0.02	0.1
Croceibacterium	0.02	0	0.05	0.02	0	0.01	0.01	0.02	0	0	0.03	0	0	0.02	0.03	0	0	0.04	0.1
Desulfomicrobium	0.01	0.01	0	0.02	0.03	0	0	0.01	0	0	0	0	0	0.03	0	0	0	0	0.1
Dyella	0.07	0.06	0.05	0.06	0.11	0.11	0.05	0.05	0.19	0.06	0.02	0.06	0.15	0.08	0.05	0.03	0.11	0.04	0.1
Erwinia	0	0	0	0	0	0	0.21	0	0	0	0	0	0	0	0	0	0	0	0.1
Crocinitomix	0.04	0.03	0.05	0.03	0	0.01	0.08	0.05	0.12	0.11	0.06	0.11	0.07	0.17	0.12	0.12	0.12	0.05	0.1
Cryobacterium	0.01	0	0	0	0	0.03	0.03	0.04	0.07	0	0.13	0	0.02	0	0.02	0.02	0.02	0.01	0.1
Cryptosporangium	0.01	0	0.01	0	0	0.04	0	0.01	0	0.01	0.01	0.04	0.01	0	0	0.03	0.04	0.01	0.1
Algisphaera	0.04	0.04	0	0.02	0	0.01	0.04	0.01	0	0	0.02	0.05	0.02	0.01	0.01	0.03	0	0.02	0.1
Ampullimonas	0.03	0.05	0	0.01	0.02	0.04	0.05	0.02	0.03	0.02	0.06	0.05	0.01	0.02	0.03	0	0.01	0.03	0.1
Anaeromyxobacter	0.04	0.01	0.01	0.02	0	0	0.01	0.05	0.05	0	0.05	0.04	0.06	0.04	0.09	0.02	0.05	0.05	0.1
Achromobacter	0.03	0	0	0.01	0.01	0	0.04	0.11	0	0.02	0	0.05	0	0	0	0	0	0	0.1
Acidithiobacillus	0.02	0	0.02	0	0.01	0.01	0.05	0	0	0	0.02	0.01	0.02	0	0.01	0.02	0	0.03	0.1
Actinocorallia	0.98	1.01	0.22	1.43	0.37	0.67	0.58	1.05	0.42	0.81	0.88	0.68	1.27	1.29	0.7	1	1.38	0.75	0.1
Ancylobacter	0	0.03	0	0	0.01	0.03	0.01	0.02	0	0.01	0.02	0	0	0	0	0.01	0	0.01	0.1
Azospirillum	0.01	0	0	0	0.01	0.02	0.03	0.01	0.02	0	0.01	0.02	0	0.01	0	0.06	0	0	0.1
Bartonella	0.02	0.02	0.01	0.03	0	0.09	0.01	0.01	0.01	0.01	0.01	0.02	0	0	0.03	0.03	0.01	0.01	0.1
Blastococcus	0.04	0.21	0.09	0.08	0.02	0.07	0.12	0.21	0.07	0.09	0.09	0.31	0.06	0.03	0.09	0.11	0.14	0.06	0.1
Annwoodia	0.03	0	0	0	0	0	0.02	0.02	0.02	0.02	0.02	0.04	0	0	0.04	0.03	0.01	0.01	0.1
Asanoa	0.01	0.01	0	0	0	0	0.01	0.06	0.01	0	0	0.01	0.01	0.01	0.01	0.07	0	0.06	0.1
Aureimonas	0.08	0.1	0.02	0.06	0.06	0.06	0.02	0.04	0.06	0.05	0.07	0.12	0.07	0.07	0.07	0.03	0.05	0.03	0.1
Erythrobacter	0	0.04	0.01	0	0.05	0.03	0.02	0.01	0	0.02	0.01	0.02	0.01	0	0.04	0.01	0.01	0.02	0.1
Lysinibacillus	0.02	0.01	0	0	0.01	0.01	0.05	0.02	0.02	0	0.01	0.21	0	0	0	0	0.02	0.01	0.1
Marichromatium	0.01	0	0.02	0	0.01	0.02	0.04	0.03	0.01	0.02	0.02	0.02	0.01	0	0.05	0.01	0.02	0.01	0.1
Marispirochaeta	0.01	0.01	0.01	0.02	0.01	0	0.02	0.02	0.03	0.03	0.01	0.03	0	0.03	0.02	0.02	0	0.04	0.1
Liberibacter	0.01	0	0	0.03	0	0	0.03	0.03	0.02	0.04	0	0	0.03	0.03	0.01	0	0.03	0.01	0.1
Luteimonas	0	0.03	0	0.01	0	0	0.02	0	0	0	0	0	0	0	0	0.05	0.01	0.01	0.1
Luteitalea	0.01	0.03	0.03	0	0.02	0.04	0.19	0.06	0.03	0.01	0.11	0.11	0.08	0.08	0.07	0.02	0.02	0.05	0.1
Methyloversatilis	0	0	0	0.01	0	0.02	0	0	0	0.01	0.01	0	0	0.01	0.01	0.03	0.02	0.02	0.1
Phytohabitans	0.01	0.08	0	0.01	0	0	0.01	0.03	0.02	0.01	0.02	0	0.04	0.02	0.05	0.01	0.02	0.01	0.1
Pleomorphochaeta	0	0	0.01	0.01	0.01	0	0	0.01	0	0	0.03	0.01	0.01	0.04	0.02	0.02	0	0	0.1
Polaromonas	0.23	0.12	0.24	0.19	0.31	0.21	0.09	0.07	0.18	0.17	0.18	0.3	0.2	0.19	0.18	0.19	0.22	0.09	0.1
Microlunatus	0.06	0.03	0	0.02	0	0.04	0.06	0.02	0.02	0.02	0	0.01	0.01	0.02	0.02	0	0	0.02	0.1
Microvirgula	0.03	0.04	0.01	0.02	0	0.01	0.05	0.03	0.03	0.03	0.09	0.05	0.04	0	0	0	0.01	0.01	0.1
Nocardia	0.08	0.13	0.13	0.01	0.07	0.04	0.06	0.11	0.06	0.11	0.12	0.07	0.17	0.03	0.21	0.12	0.03	0.06	0.1
Gordonia	0	0	0.04	0	0.02	0	0	0	0	0	0	0.01	0	0	0	0.03	0.02	0	0.1
Gracilimonas	0	0.01	0.01	0	0.04	0.01	0.02	0.02	0	0.03	0.02	0	0.02	0.01	0.01	0.01	0.02	0	0.1
Herbaspirillum	0.04	0.03	0.01	0.05	0.03	0.09	0.06	0.01	0.05	0.05	0.05	0	0	0.16	0.01	0.02	0.16	0.02	0.1
Fluviicoccus	0	0	0.01	0.01	0.06	0	0	0	0.01	0.01	0	0.01	0.02	0.03	0.01	0	0	0	0.1
Geminisphaera	0	0	0.01	0.01	0.01	0.03	0.02	0	0.07	0.03	0.1	0.07	0.08	0.05	0.06	0.02	0.05	0.01	0.1
Geodermatophilus	0	0.02	0	0	0.01	0.01	0.02	0.04	0.04	0	0.02	0.04	0	0.02	0.02	0.02	0.03	0.02	0.1
Ilyomonas	0.01	0	0	0	0	0	0.08	0.03	0.03	0.03	0.02	0.04	0.02	0.03	0.04	0	0.01	0.02	0.1
Lacunisphaera	0	0.01	0	0	0	0.01	0.03	0.01	0.01	0.02	0	0.02	0.01	0.01	0.01	0.01	0.01	0.01	0.1
Lancefieldella	0.04	0.01	0.03	0	0	0.01	0.15	0.07	0.06	0	0.05	0.16	0.03	0.03	0.1	0.07	0.02	0.02	0.1
Lewinella	0	0.01	0	0	0	0	0	0.01	0.02	0	0	0	0	0	0.01	0.04	0.01	0	0.1
Intrasporangium	0.02	0.09	0.05	0.02	0.02	0.02	0	0.02	0.02	0.01	0	0.03	0.01	0.02	0.02	0.05	0	0.01	0.1
Isoptericola	0.03	0.02	0	0	0.01	0.03	0	0.01	0.01	0	0.03	0	0.01	0.04	0.04	0.03	0	0.01	0.1
Kibdelosporangium	0.24	0.28	0.05	3.37	1.44	0.09	0.34	0.57	0.24	0.57	0.28	0.31	0.9	0.11	0.34	0.37	0.23	0.59	0.1

[truncated: 6 more sheets: F2G|H, FS1A, S2A, S2B, S3C, S3D]
